# Supplementary material for: Synergistic Anti-Tumor Effect of Combining Selective CDK7 and BRD4 Inhibition in Neuroblastoma
Source: Front Oncol. 2022 Jan 27;11:773186. doi: 10.3389/fonc.2021.773186 (PMC8859926; doi:10.3389/fonc.2021.773186)
Supplement: Supplementary file 2 [file Table_1.xls]

## Sheet: DMSO_vs_combo
Supplementary Table 2: RNA-seq expression changes in IMR-32 cells treated with YKL-5-124, JQ1 or combinbation: YKL-5-124 and JQ1 versus DMSO
Gene	baseMean	log2FoldChange	lfcSE	stat	pvalue	FDR
A1BG	151.137	-0.382561	0.254232	-1.50477	0.132383	0.180525
A1BG-AS1	270.852	-1.33266	0.241634	-5.51519	3.48404e-08	1.70551e-07
A1CF	0	NA	NA	NA	NA	NA
A2M	0	NA	NA	NA	NA	NA
A2M-AS1	4.50065	0.937556	0.984481	0.952335	0.340927	0.410553
A2ML1	0	NA	NA	NA	NA	NA
A2MP1	0	NA	NA	NA	NA	NA
A3GALT2	2.58084	3.51747	1.61307	2.1806	0.029213	0.0472045
A4GALT	2.76865	1.9275	1.307	1.47476	0.140278	0.189851
A4GNT	0	NA	NA	NA	NA	NA
AA06	0	NA	NA	NA	NA	NA
AAAS	2502.36	-0.566357	0.196981	-2.87518	0.00403793	0.00782743
AACS	2724.36	-0.0888132	0.227471	-0.390438	0.696213	0.750131
AACSP1	790.871	-0.909874	0.327978	-2.7742	0.00553384	0.0104232
AADAC	0	NA	NA	NA	NA	NA
AADACL2	0	NA	NA	NA	NA	NA
AADACL2-AS1	0.895123	1.7865	2.0732	0.86171	0.388847	0.45968
AADACL3	0	NA	NA	NA	NA	NA
AADACL4	0	NA	NA	NA	NA	NA
AADACP1	0	NA	NA	NA	NA	NA
AADAT	1092.12	-1.83326	0.291994	-6.27841	3.42055e-10	2.27946e-09
AAED1	86.4643	-2.82721	0.329121	-8.59018	8.68343e-18	1.60991e-16
AAGAB	3001.34	-0.697948	0.279792	-2.49452	0.0126127	0.0220625
AAK1	2020.46	-1.27434	0.276608	-4.60703	4.08456e-06	1.39665e-05
AAMDC	186.236	-0.489367	0.282627	-1.7315	0.0833633	0.119899
AAMP	3088.5	-0.63025	0.225496	-2.79494	0.0051909	0.00984783
AANAT	101.148	-0.403346	0.303833	-1.32753	0.184335	0.24163
AAR2	1540.95	-1.5181	0.227817	-6.66368	2.6705e-11	2.113e-10
AARD	0.189059	-1.37172	4.08047	-0.336166	0.736746	NA
AARS	2562.26	-1.70356	0.20881	-8.15845	3.39351e-16	5.32201e-15
AARS2	1960.56	-1.94201	0.227734	-8.52754	1.49489e-17	2.70879e-16
AARSD1	45.3925	-0.728768	0.34115	-2.13621	0.0326625	0.0521516
AASDH	390.905	-1.60179	0.394207	-4.06331	4.8382e-05	0.000137068
AASDHPPT	1806.01	-1.33002	0.364457	-3.64932	0.000262931	0.000645525
AASS	752.965	0.0613303	0.476527	0.128703	0.897593	0.920108
AATBC	0	NA	NA	NA	NA	NA
AATF	1320.73	-2.02166	0.238177	-8.48806	2.10122e-17	3.73073e-16
AATK	390.279	-0.865197	0.251732	-3.43697	0.000588253	0.00135031
AATK-AS1	0.852326	0.286395	2.37987	0.12034	0.904214	0.925387
ABALON	2.82751	-5.15213	1.66427	-3.09573	0.00196328	0.00405956
ABAT	499.119	0.475452	0.256198	1.8558	0.0634828	0.0941149
ABCA1	0.202577	-1.37172	4.08047	-0.336166	0.736746	NA
ABCA10	10.3985	-2.09772	0.805741	-2.60347	0.00922849	0.0165875
ABCA11P	170.691	-1.70512	0.338666	-5.03481	4.78311e-07	1.93667e-06
ABCA12	3.68863	-0.734757	1.17093	-0.627497	0.530334	0.596702
ABCA13	1.76814	-1.71444	1.55573	-1.10202	0.270454	0.337049
ABCA17P	3.13745	-2.00857	1.40627	-1.42829	0.153207	0.205153
ABCA2	2252.94	0.257166	0.230463	1.11586	0.264481	0.330587
ABCA3	2280.46	-0.0815281	0.212835	-0.383058	0.701677	0.754818
ABCA4	7.71414	-0.522549	0.74064	-0.705537	0.480476	0.549806
ABCA5	449.497	-1.00593	0.454144	-2.215	0.0267599	0.0435562
ABCA6	1.7455	-0.897598	1.6535	-0.542846	0.587236	0.650666
ABCA7	225.035	0.926284	0.275292	3.36473	0.00076619	0.00171822
ABCA8	0.737992	2.79372	2.70529	1.03269	0.30175	NA
ABCA9	8.24071	2.36083	0.877941	2.68905	0.00716551	0.0131629
ABCA9-AS1	0	NA	NA	NA	NA	NA
ABCB1	10.0687	0.456191	0.695737	0.655694	0.512021	0.579168
ABCB10	739.253	-1.5085	0.313415	-4.8131	1.48603e-06	5.49402e-06
ABCB11	0	NA	NA	NA	NA	NA
ABCB4	18.949	-1.8236	0.576844	-3.16134	0.00157044	0.003313
ABCB5	3.41652	-1.47751	1.1635	-1.26988	0.204127	0.264068
ABCB6	2583.03	-0.489838	0.212454	-2.30562	0.0211318	0.0352356
ABCB7	386.747	-2.18632	0.338881	-6.45159	1.10681e-10	7.93113e-10
ABCB8	841.112	-0.576704	0.214348	-2.6905	0.00713447	0.0131168
ABCB9	414.223	-0.370344	0.249901	-1.48196	0.13835	0.187659
ABCC1	5290.13	-0.620093	0.218155	-2.84244	0.00447696	0.00859712
ABCC10	752.475	-0.899441	0.24207	-3.71562	0.000202704	0.000509087
ABCC11	5.83347	-0.464455	0.914909	-0.507652	0.611698	0.673828
ABCC12	0	NA	NA	NA	NA	NA
ABCC13	0	NA	NA	NA	NA	NA
ABCC2	169.395	2.3144	0.363031	6.37521	1.82717e-10	1.26502e-09
ABCC3	1.22064	-1.75748	1.80523	-0.973544	0.330283	0.399538
ABCC4	1183.15	-1.37281	0.356769	-3.8479	0.000119135	0.000312916
ABCC5	2842.17	-0.210751	0.254235	-0.828962	0.407126	0.478111
ABCC5-AS1	0	NA	NA	NA	NA	NA
ABCC6	21.0946	-0.22918	0.467919	-0.489786	0.624286	0.685535
ABCC6P1	4.84413	-0.277735	0.93073	-0.298406	0.765393	0.810246
ABCC6P2	2.47397	-0.638313	1.22114	-0.52272	0.601169	0.664057
ABCC8	536.672	0.706665	0.259148	2.72687	0.00639373	0.011874
ABCC9	480.392	-0.516476	0.453868	-1.13794	0.255144	0.320463
ABCD1	154.802	0.0874508	0.284075	0.307843	0.758201	0.804101
ABCD2	28.7801	-2.42264	0.540775	-4.47994	7.46633e-06	2.44341e-05
ABCD3	2341.8	-0.850977	0.396859	-2.14428	0.0320102	0.0512169
ABCD4	602.597	-1.14588	0.222371	-5.15301	2.56336e-07	1.0853e-06
ABCE1	3255.56	-2.18149	0.465801	-4.68331	2.82281e-06	9.95359e-06
ABCF1	5020.33	-1.60829	0.222542	-7.22688	4.94206e-13	5.04021e-12
ABCF2	3721.25	-1.4617	0.209969	-6.96153	3.36599e-12	3.06067e-11
ABCF3	1148.11	-1.47773	0.233806	-6.32032	2.61016e-10	1.77159e-09
ABCG1	42.9069	0.157221	0.371304	0.42343	0.671982	0.728928
ABCG2	3.53652	-2.8153	1.32493	-2.12486	0.0335985	0.0534716
ABCG4	57.7573	-1.2094	0.327853	-3.68884	0.000225276	0.000560342
ABCG5	0	NA	NA	NA	NA	NA
ABCG8	0	NA	NA	NA	NA	NA
ABHD1	5.57692	0.507615	0.884497	0.573903	0.566034	0.629868
ABHD10	873.636	-1.52445	0.33351	-4.57093	4.85562e-06	1.63898e-05
ABHD11	245.383	-2.12158	0.277805	-7.63696	2.22405e-14	2.74893e-13
ABHD11-AS1	0.817675	0.0674235	2.39188	0.0281885	0.977512	NA
ABHD12	961.924	-0.3384	0.217805	-1.55368	0.12026	0.165985
ABHD12B	0	NA	NA	NA	NA	NA
ABHD13	442.516	-2.19217	0.430404	-5.09328	3.51918e-07	1.45803e-06
ABHD14A	308.181	-0.78272	0.225805	-3.46636	0.000527565	0.00122344
ABHD14A-ACY1	0.202577	-1.37172	4.08047	-0.336166	0.736746	NA
ABHD14B	256.52	-0.910108	0.241779	-3.76421	0.000167078	0.000426979
ABHD15	106.845	-0.673316	0.28789	-2.3388	0.019346	0.032529
ABHD16A	944.229	-0.632667	0.224037	-2.82394	0.00474365	0.00906772
ABHD16B	0.915035	-2.28232	2.3369	-0.976647	0.328744	0.397878
ABHD17A	1537.07	-0.0521234	0.242202	-0.215206	0.829606	0.864402
ABHD17B	885.422	-0.600498	0.285265	-2.10505	0.0352869	0.0557756
ABHD17C	655.658	-1.62001	0.255596	-6.33818	2.32501e-10	1.58722e-09
ABHD18	319.112	-1.11505	0.288155	-3.86961	0.000109008	0.000288846
ABHD2	3349.86	-1.09316	0.264414	-4.13429	3.56051e-05	0.000103195
ABHD3	408.052	0.478804	0.294671	1.62487	0.104189	0.145968
ABHD4	9.73799	-2.67865	0.836445	-3.20242	0.00136277	0.00290904
ABHD5	536.926	-0.927259	0.379188	-2.44538	0.01447	0.0249723
ABHD6	430.838	-1.50137	0.302037	-4.97082	6.66702e-07	2.62816e-06
ABHD8	32.0954	-1.57737	0.41592	-3.79249	0.000149147	0.000384584
ABI1	586.381	-1.08257	0.284385	-3.80671	0.000140826	0.000364707
ABI2	5376.63	-1.90653	0.302509	-6.30238	2.9311e-10	1.97269e-09
ABI3	0	NA	NA	NA	NA	NA
ABI3BP	0.148738	0.551836	4.08047	0.135238	0.892423	NA
ABL1	5616.84	-1.2195	0.213221	-5.71941	1.06893e-08	5.67764e-08
ABL2	4022.96	-1.38946	0.286439	-4.85082	1.22949e-06	4.62419e-06
ABLIM1	4039.57	-1.09817	0.284529	-3.8596	0.000113574	0.000300131
ABLIM2	24.1615	0.0279542	0.448244	0.0623637	0.950273	0.961298
ABLIM3	7.50572	-1.57307	0.8603	-1.82851	0.0674728	0.0993478
ABO	0.522921	-1.27887	2.7486	-0.465281	0.641731	NA
ABR	1999.02	-0.961426	0.209524	-4.58862	4.4618e-06	1.51505e-05
ABRA	0	NA	NA	NA	NA	NA
ABRACL	412.151	-1.63809	0.281591	-5.81729	5.98102e-09	3.29405e-08
ABRAXAS1	226.398	-1.55311	0.404266	-3.84179	0.000122138	0.000320313
ABRAXAS2	499.677	-1.87036	0.389676	-4.7998	1.58825e-06	5.84004e-06
ABT1	893.314	-1.75993	0.246261	-7.14662	8.89424e-13	8.78107e-12
ABTB1	149.225	-1.85253	0.292483	-6.3338	2.39188e-10	1.63035e-09
ABTB2	1504.59	2.42597	0.222865	10.8854	1.35372e-27	7.54529e-26
ACAA1	864.13	-0.0933947	0.223677	-0.417543	0.676281	0.732576
ACAA2	2632.87	-1.00301	0.244884	-4.09584	4.20635e-05	0.00012029
ACACA	7358.39	-0.64103	0.276855	-2.3154	0.0205911	0.0344155
ACACB	832.78	-1.02303	0.246221	-4.15493	3.25381e-05	9.49618e-05
ACAD10	812.66	-0.641057	0.215438	-2.97559	0.00292424	0.00584682
ACAD11	59.2386	-0.588895	0.470794	-1.25086	0.210987	0.271865
ACAD8	394.282	-0.594661	0.248135	-2.39652	0.0165515	0.0282454
ACAD9	1059.94	-1.59027	0.232886	-6.82852	8.57948e-12	7.34258e-11
ACADL	122.462	-1.66032	0.387865	-4.28066	1.86337e-05	5.69387e-05
ACADM	1932.24	-0.923627	0.396213	-2.33114	0.0197462	0.0331267
ACADS	192.223	0.0305938	0.283018	0.108098	0.913918	0.932285
ACADSB	786.363	-0.392122	0.405538	-0.966917	0.333586	0.40298
ACADVL	1811.3	-0.00921487	0.223663	-0.0411997	0.967137	0.974942
ACAN	13.4036	0.168115	0.598073	0.281094	0.778638	0.821601
ACAP1	1.61335	3.91341	2.32408	1.68385	0.0922097	0.131134
ACAP2	1606.92	-0.481592	0.440517	-1.09324	0.274287	0.341059
ACAP3	1792.42	0.261657	0.216884	1.20644	0.227647	0.2904
ACAT1	785.405	-0.452591	0.299342	-1.51195	0.130546	0.178476
ACAT2	4511.35	-1.33271	0.249515	-5.34119	9.23368e-08	4.22862e-07
ACBD3	1534.84	-1.07023	0.319589	-3.34876	0.000811751	0.00181094
ACBD3-AS1	0.96446	-3.59385	2.17751	-1.65044	0.0988531	0.139321
ACBD4	64.767	-0.536758	0.395825	-1.35605	0.175084	0.231097
ACBD5	608.599	-2.70017	0.38038	-7.09861	1.2602e-12	1.21888e-11
ACBD6	1518.1	-1.53097	0.253804	-6.03208	1.61858e-09	9.70985e-09
ACBD7	1072.65	-0.286913	0.266739	-1.07563	0.282092	0.349082
ACBD7-DCLRE1CP1	0.162735	0.551836	4.08047	0.135238	0.892423	NA
ACCS	0.185124	-1.37172	4.08047	-0.336166	0.736746	NA
ACCSL	0.567888	-1.36517	3.06305	-0.445691	0.655821	NA
ACD	507.562	-0.912186	0.237665	-3.83812	0.000123979	0.000324801
ACE	322.229	-0.331656	0.25357	-1.30795	0.19089	0.248956
ACE2	1.33299	-4.06466	2.0673	-1.96616	0.0492796	0.0751483
ACER1	0.124893	0.551836	4.08047	0.135238	0.892423	NA
ACER2	284.863	-0.389738	0.301941	-1.29077	0.196782	0.255618
ACER3	890.958	-0.757064	0.398582	-1.89939	0.0575126	0.0862929
ACHE	8.88223	-0.324313	0.708301	-0.457875	0.647042	0.706181
ACIN1	7257.21	-1.43918	0.231408	-6.21923	4.9959e-10	3.24816e-09
ACKR1	2.03772	3.13534	1.72718	1.8153	0.0694786	0.101858
ACKR2	2.52628	0.755972	1.30178	0.580721	0.561429	0.625574
ACKR3	6.12327	-1.65569	0.83129	-1.99171	0.0464031	0.071156
ACKR4	3.02231	2.74953	1.52282	1.80555	0.0709888	0.103779
ACLY	38252.5	-0.505474	0.219483	-2.30303	0.0212774	0.0354597
ACMSD	0.185124	-1.37172	4.08047	-0.336166	0.736746	NA
ACO1	910.012	-0.862171	0.26335	-3.27386	0.00106087	0.00231596
ACO2	4421.27	-0.247266	0.220889	-1.11941	0.262964	0.328971
ACOD1	0	NA	NA	NA	NA	NA
ACOT1	23.9055	-2.27755	0.534107	-4.26422	2.006e-05	6.09376e-05
ACOT11	415.034	-1.90376	0.252468	-7.54062	4.67744e-14	5.48129e-13
ACOT12	0.885274	1.76773	2.31311	0.764226	0.444733	0.514792
ACOT13	157.668	-1.24023	0.367306	-3.37654	0.000734025	0.0016524
ACOT2	219.273	-2.37966	0.282366	-8.42756	3.52933e-17	6.16688e-16
ACOT4	1.3807	2.55189	2.07167	1.2318	0.218023	0.279906
ACOT6	0.834892	2.98571	2.24586	1.32943	0.183707	0.240926
ACOT7	2090.29	-0.230805	0.231816	-0.995639	0.319426	0.388593
ACOT8	281.11	-0.55896	0.232264	-2.40657	0.0161033	0.0275313
ACOT9	648.467	-0.943979	0.276407	-3.41518	0.000637408	0.00145104
ACOX1	2610.3	-0.550572	0.253072	-2.17555	0.0295886	0.0477632
ACOX2	3.41312	-2.28703	1.44911	-1.57823	0.114512	0.158849
ACOX3	356.697	-1.63561	0.254054	-6.43805	1.2102e-10	8.61225e-10
ACOXL	0	NA	NA	NA	NA	NA
ACOXL-AS1	1.29461	1.26172	1.92598	0.655107	0.512399	0.57941
ACP1	6528.87	-0.705643	0.248828	-2.83587	0.00457011	0.00876357
ACP2	576.771	-2.27242	0.241291	-9.41774	4.60903e-21	1.2704e-19
ACP5	2.51984	3.49446	1.60518	2.17699	0.0294815	0.0476018
ACP6	137.212	-1.4267	0.269055	-5.30262	1.14151e-07	5.12632e-07
ACP7	0.189059	-1.37172	4.08047	-0.336166	0.736746	NA
ACPP	13.2625	-0.750883	0.615827	-1.21931	0.222728	0.284991
ACPT	0.162735	0.551836	4.08047	0.135238	0.892423	NA
ACR	0.699174	-0.351383	2.30579	-0.152392	0.878878	NA
ACRBP	36.4838	1.18526	0.412382	2.87419	0.00405065	0.00785037
ACRV1	1.08468	3.36882	2.10285	1.60202	0.10915	0.152094
ACSBG1	19.4725	1.25861	0.491021	2.56325	0.0103698	0.0184413
ACSBG2	0	NA	NA	NA	NA	NA
ACSF2	502.719	-0.485763	0.236586	-2.05322	0.0400512	0.0625207
ACSF3	474.759	-0.987294	0.25607	-3.85556	0.000115464	0.000304578
ACSL1	2682.28	-0.29931	0.300945	-0.994569	0.319946	0.389091
ACSL3	2629.57	-0.0922158	0.370682	-0.248773	0.803536	0.843024
ACSL4	711.181	-1.47575	0.476149	-3.09935	0.00193944	0.00401686
ACSL5	0.124893	0.551836	4.08047	0.135238	0.892423	NA
ACSL6	90.4404	-0.655147	0.354401	-1.84861	0.0645147	0.0954711
ACSM1	0.514529	0.622279	3.16887	0.196372	0.844319	NA
ACSM2A	0	NA	NA	NA	NA	NA
ACSM2B	0	NA	NA	NA	NA	NA
ACSM3	2.30284	-1.05216	1.38384	-0.760317	0.447065	0.516948
ACSM4	0	NA	NA	NA	NA	NA
ACSM5	0.185124	-1.37172	4.08047	-0.336166	0.736746	NA
ACSM6	0	NA	NA	NA	NA	NA
ACSS1	257.886	-0.420644	0.253917	-1.65662	0.097596	0.137798
ACSS2	743.542	-0.245367	0.22158	-1.10735	0.268142	0.334546
ACSS3	0.162735	0.551836	4.08047	0.135238	0.892423	NA
ACTA1	134.625	3.82847	0.358577	10.6768	1.30632e-26	6.49949e-25
ACTA2	76.0771	-1.30857	0.332806	-3.93193	8.42661e-05	0.00022809
ACTA2-AS1	10.2622	-5.1075	1.18064	-4.32606	1.518e-05	4.70465e-05
ACTB	130852	-0.737623	0.21164	-3.48527	0.000491638	0.00114479
ACTBL2	0	NA	NA	NA	NA	NA
ACTC1	52.0039	2.79716	0.415108	6.7384	1.6014e-11	1.3125e-10
ACTG1	197249	-0.767939	0.227847	-3.37042	0.000750538	0.00168634
ACTG1P17	31.2104	0.759577	0.441799	1.71928	0.0855631	0.12279
ACTG1P20	122.217	-0.12987	0.296679	-0.437745	0.661571	0.719808
ACTG1P4	16.3627	2.20127	0.775296	2.83926	0.00452179	0.00867658
ACTG2	66.6758	-1.4548	0.308779	-4.71146	2.45945e-06	8.78133e-06
ACTL10	14.3934	-2.26586	0.607444	-3.73015	0.000191364	0.000482948
ACTL6A	2842.22	-0.710018	0.294404	-2.41171	0.0158778	0.0271774
ACTL6B	987.207	-0.280149	0.21445	-1.30637	0.191428	0.249602
ACTL7A	0	NA	NA	NA	NA	NA
ACTL7B	1.97141	4.22162	1.73086	2.43904	0.0147265	0.025377
ACTL8	23.9005	-0.51491	0.469418	-1.09691	0.27268	0.339342
ACTL9	0	NA	NA	NA	NA	NA
ACTN1	2479.15	-1.45819	0.211288	-6.90143	5.14831e-12	4.55435e-11
ACTN1-AS1	0	NA	NA	NA	NA	NA
ACTN2	259.865	-0.051832	0.321516	-0.161211	0.871927	0.898845
ACTN3	1.47894	1.46212	1.76486	0.828464	0.407408	0.478311
ACTN4	6679.35	-0.102628	0.220396	-0.465652	0.641465	0.700832
ACTR10	1471.98	-0.764823	0.278767	-2.7436	0.00607699	0.0113384
ACTR1A	3136.87	-1.24892	0.224603	-5.56058	2.68883e-08	1.34122e-07
ACTR1B	2004.95	-0.262228	0.218935	-1.19774	0.231017	0.294147
ACTR2	7296.13	-0.70977	0.351632	-2.0185	0.0435393	0.0672033
ACTR3	3421.11	-1.42755	0.327712	-4.35612	1.32389e-05	4.14243e-05
ACTR3B	600.649	-1.38732	0.304948	-4.54937	5.38065e-06	1.8041e-05
ACTR3BP2	0	NA	NA	NA	NA	NA
ACTR3BP5	0	NA	NA	NA	NA	NA
ACTR3C	354.564	-1.36683	0.291813	-4.68394	2.81407e-06	9.92474e-06
ACTR5	556.042	-2.34629	0.266058	-8.81873	1.15764e-18	2.37363e-17
ACTR6	593.439	-1.91986	0.392807	-4.88754	1.02105e-06	3.90527e-06
ACTR8	1136.74	-1.53594	0.278635	-5.51236	3.54047e-08	1.73084e-07
ACTRT1	0	NA	NA	NA	NA	NA
ACTRT2	0	NA	NA	NA	NA	NA
ACTRT3	42.6966	-2.57852	0.400128	-6.44425	1.16175e-10	8.2909e-10
ACVR1	741.996	-0.861073	0.256644	-3.35513	0.000793271	0.00177376
ACVR1B	2578.67	-1.44691	0.230648	-6.27325	3.5359e-10	2.34922e-09
ACVR1C	31.8569	0.536407	0.569162	0.94245	0.345962	0.41582
ACVR2A	487.54	-0.91701	0.348329	-2.6326	0.00847349	0.0153511
ACVR2B	2646.34	-2.79186	0.305481	-9.13923	6.28958e-20	1.52168e-18
ACVR2B-AS1	41.9862	-1.43556	0.467667	-3.06962	0.00214329	0.00439973
ACVRL1	9.70015	-2.06854	0.718894	-2.8774	0.00400971	0.00777957
ACY1	31.7699	-0.532928	0.379696	-1.40357	0.160448	0.213942
ACY3	0	NA	NA	NA	NA	NA
ACYP1	195.315	-0.746281	0.26475	-2.81882	0.00482013	0.00919693
ACYP2	79.8075	0.246938	0.341919	0.722212	0.470164	0.539268
ADA	292.044	-0.649197	0.21062	-3.08231	0.00205401	0.00422977
ADA2	1.06794	-0.403077	2.23443	-0.180394	0.856843	0.886749
ADAD1	0	NA	NA	NA	NA	NA
ADAD2	0.374183	-2.23656	3.43451	-0.651201	0.514917	NA
ADAL	819.049	-1.09044	0.339247	-3.21429	0.0013077	0.00280234
ADAM10	2671.75	-1.55815	0.467021	-3.33636	0.000848832	0.00188745
ADAM11	1139.21	-0.0853624	0.219463	-0.388961	0.697305	0.750895
ADAM12	24.15	-0.263913	0.474931	-0.555687	0.578425	0.64215
ADAM15	844.274	0.00792964	0.219302	0.0361586	0.971156	0.978209
ADAM17	1392.27	-0.631924	0.310488	-2.03526	0.0418248	0.0649039
ADAM18	0	NA	NA	NA	NA	NA
ADAM19	592.516	-1.61126	0.20176	-7.98599	1.39396e-15	2.0108e-14
ADAM1A	1107.75	-1.02463	0.298961	-3.42729	0.000609627	0.00139374
ADAM2	0	NA	NA	NA	NA	NA
ADAM20	2.04223	-2.50476	1.62011	-1.54605	0.122093	0.168252
ADAM20P1	6.9679	-0.00482575	0.810516	-0.00595392	0.995249	0.996268
ADAM21	1.85811	-3.45405	1.77034	-1.95106	0.0510498	0.0775121
ADAM21P1	0.370248	-2.22135	4.04202	-0.549565	0.582618	NA
ADAM22	1339.92	-0.686262	0.425411	-1.61317	0.106707	0.149071
ADAM23	985.086	-0.522184	0.299401	-1.74409	0.0811428	0.117124
ADAM28	1.47994	0.693077	1.83139	0.378443	0.705102	0.757484
ADAM29	0.185124	-1.37172	4.08047	-0.336166	0.736746	NA
ADAM30	0	NA	NA	NA	NA	NA
ADAM32	4.02347	0.716985	1.01293	0.707835	0.479048	0.548529
ADAM33	0	NA	NA	NA	NA	NA
ADAM3A	0	NA	NA	NA	NA	NA
ADAM3B	5.17846	-2.23351	1.06659	-2.09405	0.0362552	0.0571676
ADAM5	0	NA	NA	NA	NA	NA
ADAM6	0	NA	NA	NA	NA	NA
ADAM7	0	NA	NA	NA	NA	NA
ADAM8	93.7545	1.3511	0.335174	4.03104	5.55307e-05	0.000155953
ADAM9	853.552	-1.04622	0.420805	-2.48622	0.0129107	0.0225234
ADAMDEC1	0	NA	NA	NA	NA	NA
ADAMTS1	260.139	0.0137888	0.29217	0.0471945	0.962358	0.971069
ADAMTS10	92.1803	-0.869397	0.268216	-3.24141	0.00118941	0.00257138
ADAMTS12	97.2004	0.0596476	0.312202	0.191054	0.848483	0.88001
ADAMTS13	444.447	0.534045	0.260225	2.05225	0.0401457	0.0626461
ADAMTS14	986.033	-2.00875	0.234661	-8.56021	1.1266e-17	2.06053e-16
ADAMTS15	52.852	0.251464	0.34559	0.727637	0.466836	0.535974
ADAMTS16	27.2028	-3.60852	0.618184	-5.83728	5.3059e-09	2.93785e-08
ADAMTS17	736.936	-0.0283352	0.25434	-0.111407	0.911294	0.930579
ADAMTS18	0	NA	NA	NA	NA	NA
ADAMTS19	83.1937	-0.249108	0.415494	-0.599547	0.548808	0.614114
ADAMTS19-AS1	2.49953	-2.30786	1.37325	-1.68058	0.092844	0.131929
ADAMTS2	322.663	-0.289222	0.246742	-1.17216	0.241131	0.305104
ADAMTS20	304.933	-0.659528	0.478089	-1.37951	0.167738	0.222585
ADAMTS3	88.4537	-1.0784	0.499761	-2.15783	0.0309413	0.0496827
ADAMTS4	974.577	-1.64646	0.233171	-7.06115	1.65127e-12	1.57125e-11
ADAMTS5	194.977	-1.58362	0.376104	-4.21058	2.54713e-05	7.59483e-05
ADAMTS6	6.12564	0.516619	1.00143	0.515883	0.605936	0.66838
ADAMTS7	2688.65	-0.0597174	0.24311	-0.245639	0.805961	0.844914
ADAMTS7P1	0.162735	0.551836	4.08047	0.135238	0.892423	NA
ADAMTS8	206.71	-2.05486	0.276965	-7.41919	1.17838e-13	1.31776e-12
ADAMTS9	2026.44	-1.3436	0.2588	-5.19168	2.08409e-07	8.97265e-07
ADAMTS9-AS1	0.185124	-1.37172	4.08047	-0.336166	0.736746	NA
ADAMTS9-AS2	5.1335	-2.51509	1.15804	-2.17184	0.0298676	0.0481561
ADAMTSL1	2107.53	0.407525	0.219023	1.86065	0.0627938	0.0932851
ADAMTSL2	446.421	-1.47578	0.270703	-5.45163	4.99094e-08	2.38355e-07
ADAMTSL3	19.8211	2.23236	0.644817	3.462	0.000536171	0.00124111
ADAMTSL4	15.8848	1.37966	0.587923	2.34667	0.0189418	0.0319073
ADAMTSL4-AS1	240.7	7.96765	0.713211	11.1715	5.62111e-29	3.60017e-27
ADAMTSL5	0.87078	-0.903731	2.13825	-0.422651	0.67255	0.729276
ADAP1	214.559	-1.82323	0.318018	-5.7331	9.86098e-09	5.26467e-08
ADAP2	0.37468	1.84239	4.00726	0.459763	0.645686	NA
ADAR	13580.5	-1.36243	0.234758	-5.80356	6.49205e-09	3.55991e-08
ADARB1	944.479	0.270438	0.281508	0.960675	0.336716	0.406167
ADARB2	29.5714	-0.511846	0.418202	-1.22392	0.220982	0.28316
ADARB2-AS1	0	NA	NA	NA	NA	NA
ADAT1	1525.49	-0.991543	0.287675	-3.44674	0.000567389	0.00130667
ADAT2	687.007	-1.57509	0.382319	-4.11982	3.79173e-05	0.000109392
ADAT3	203.225	0.104787	0.299419	0.349967	0.726364	0.776087
ADCK1	216.584	-0.729106	0.255811	-2.85017	0.00436958	0.00841109
ADCK2	458.575	-1.60133	0.233729	-6.85125	7.32099e-12	6.33323e-11
ADCK5	204.744	0.926191	0.263046	3.52103	0.000429877	0.00101299
ADCY1	2293.44	0.219844	0.240373	0.914594	0.360405	0.43071
ADCY10	5.05784	1.42032	1.04696	1.35662	0.174903	0.230927
ADCY10P1	77.2465	1.54728	0.454278	3.40603	0.000659159	0.00149668
ADCY2	90.3281	-0.104602	0.297574	-0.351514	0.725202	0.775107
ADCY3	2038.44	-0.63653	0.215324	-2.95615	0.00311508	0.00618555
ADCY4	2.88747	-0.232401	1.24254	-0.187037	0.851632	0.882496
ADCY5	449.221	-0.626737	0.230442	-2.71972	0.00653376	0.0121085
ADCY6	1634.07	-0.975875	0.203211	-4.80227	1.56878e-06	5.77329e-06
ADCY7	694.52	-0.222775	0.229358	-0.971299	0.3314	0.400696
ADCY8	3.83098	-0.616774	1.04321	-0.591228	0.554368	0.619195
ADCY9	1711.16	-1.34147	0.226078	-5.93368	2.96225e-09	1.70666e-08
ADCYAP1	422.651	-3.79825	0.29044	-13.0776	4.42142e-39	7.71034e-37
ADCYAP1R1	5391.94	-1.21766	0.231452	-5.26096	1.43305e-07	6.32274e-07
ADD1	5147.26	-0.654114	0.224163	-2.91803	0.00352249	0.00691656
ADD2	4757.81	-1.47839	0.238709	-6.19326	5.89324e-10	3.78271e-09
ADD3	1126.77	-0.336086	0.4342	-0.774035	0.43891	0.508989
ADD3-AS1	2.06212	-0.381217	1.59777	-0.238594	0.811421	0.849727
ADGB	0	NA	NA	NA	NA	NA
ADGRA1	0.748366	-3.2359	2.6796	-1.20761	0.227199	NA
ADGRA1-AS1	0	NA	NA	NA	NA	NA
ADGRA2	1879.07	-0.374385	0.246808	-1.51691	0.12929	0.176965
ADGRA3	4006.91	-1.49762	0.314653	-4.75959	1.93985e-06	7.04177e-06
ADGRB1	942.861	-0.853389	0.251921	-3.38753	0.000705255	0.00159252
ADGRB2	1981.87	-0.0431176	0.216543	-0.199118	0.84217	0.874596
ADGRB3	457.637	-0.457715	0.366995	-1.2472	0.212326	0.273489
ADGRD1	7.46977	-1.68906	0.829179	-2.03703	0.0416473	0.0646773
ADGRD1-AS1	0	NA	NA	NA	NA	NA
ADGRE1	0	NA	NA	NA	NA	NA
ADGRE2	0.148738	0.551836	4.08047	0.135238	0.892423	NA
ADGRE3	0	NA	NA	NA	NA	NA
ADGRE4P	0.739016	-1.91621	2.47464	-0.774338	0.438731	NA
ADGRE5	3.45584	-1.00448	1.25451	-0.8007	0.423305	0.493819
ADGRF1	0.337797	-0.409936	3.60282	-0.113782	0.909411	NA
ADGRF2	3.13471	1.63537	1.23907	1.31983	0.186891	0.244446
ADGRF3	24.3701	1.11973	0.455441	2.45857	0.0139492	0.0241581
ADGRF4	3.93978	5.20553	1.5468	3.36535	0.000764476	0.00171503
ADGRF5	16.5673	-0.771308	0.670044	-1.15113	0.249679	0.314383
ADGRG1	585.864	-1.50533	0.227848	-6.60674	3.92877e-11	3.02304e-10
ADGRG2	2.35764	0.0479129	1.26146	0.0379821	0.969702	0.977136
ADGRG3	1.01065	0.660983	2.03707	0.324477	0.745577	0.79358
ADGRG4	0.378118	-2.24767	4.03961	-0.556406	0.577933	NA
ADGRG5	0.622946	2.54061	2.8663	0.886375	0.375415	NA
ADGRG6	61.8479	-1.1318	0.532367	-2.12597	0.0335057	0.0533383
ADGRG7	0	NA	NA	NA	NA	NA
ADGRL1	6080.16	-1.6278	0.217238	-7.49316	6.7234e-14	7.70958e-13
ADGRL2	5286.11	-1.41019	0.409178	-3.44639	0.000568132	0.00130821
ADGRL3	1118.29	0.0444824	0.390409	0.113938	0.909287	0.92923
ADGRL3-AS1	0	NA	NA	NA	NA	NA
ADGRL4	0	NA	NA	NA	NA	NA
ADGRV1	0.725977	-1.86627	2.48001	-0.752524	0.451736	NA
ADH1A	0	NA	NA	NA	NA	NA
ADH1B	0	NA	NA	NA	NA	NA
ADH1C	0	NA	NA	NA	NA	NA
ADH4	0	NA	NA	NA	NA	NA
ADH5	3723.54	-1.10641	0.252063	-4.38941	1.13656e-05	3.59783e-05
ADH6	0.405153	-2.33421	3.98371	-0.585937	0.557918	NA
ADH7	0	NA	NA	NA	NA	NA
ADHFE1	22.6612	1.47729	0.522367	2.82806	0.00468311	0.00895685
ADI1	3067.04	-0.175892	0.244269	-0.720076	0.471478	0.540599
ADIG	0.185124	-1.37172	4.08047	-0.336166	0.736746	NA
ADIPOQ	0.89317	-2.27051	2.34959	-0.966344	0.333872	0.403271
ADIPOQ-AS1	0.148738	0.551836	4.08047	0.135238	0.892423	NA
ADIPOR1	3196.61	-0.580191	0.233266	-2.48725	0.0128734	0.0224694
ADIPOR2	5976.79	-0.495156	0.261627	-1.8926	0.0584106	0.0874743
ADIRF	0	NA	NA	NA	NA	NA
ADK	822.439	-0.318083	0.314462	-1.01151	0.311771	0.380331
ADM	21.8662	-2.8102	0.525874	-5.34386	9.09863e-08	4.17422e-07
ADM2	517.439	-3.67953	0.232736	-15.8099	2.65886e-56	1.56102e-53
ADM5	125.025	-0.788385	0.25466	-3.09583	0.00196264	0.00405871
ADNP	6744.22	-1.76912	0.316382	-5.59173	2.24815e-08	1.1336e-07
ADNP-AS1	12.8205	-1.17164	0.693643	-1.68911	0.0911991	0.129917
ADNP2	1826.21	-1.98899	0.322856	-6.16063	7.24553e-10	4.59214e-09
ADO	2493.08	-0.402398	0.290895	-1.38331	0.16657	0.221251
ADORA1	76.3172	-2.99669	0.333134	-8.99545	2.35269e-19	5.30575e-18
ADORA2A	8.54465	1.98169	0.796644	2.48755	0.0128628	0.0224599
ADORA2A-AS1	1.01162	3.25242	2.13113	1.52615	0.126972	0.174049
ADORA2B	74.886	-2.77555	0.453935	-6.11443	9.69011e-10	6.01264e-09
ADORA3	0	NA	NA	NA	NA	NA
ADPGK	2791.1	-1.05057	0.250564	-4.19281	2.7552e-05	8.16135e-05
ADPGK-AS1	1.38414	0.549218	1.78421	0.307821	0.758219	0.804101
ADPRH	7.19081	2.35829	0.933616	2.52597	0.0115378	0.0203419
ADPRHL1	252.442	0.764714	0.289033	2.64577	0.00815062	0.0148241
ADPRHL2	364.077	-0.405574	0.235595	-1.72149	0.0851621	0.122304
ADPRM	129.22	-0.142153	0.308494	-0.460795	0.644946	0.704068
ADRA1A	6.91954	-1.84453	0.853734	-2.16055	0.0307303	0.0493888
ADRA1B	2.262	1.46828	1.62333	0.904484	0.365739	0.436077
ADRA1D	0.297477	1.48409	4.0351	0.367795	0.713026	NA
ADRA2A	218.339	-0.21485	0.274547	-0.782562	0.433884	0.504023
ADRA2B	5.0983	1.23915	0.91788	1.35001	0.177012	0.2333
ADRA2C	1171.65	-1.69066	0.207266	-8.15696	3.43552e-16	5.37388e-15
ADRB1	4.49324	1.86769	1.00586	1.85682	0.0633371	0.0939495
ADRB2	16.8865	-0.205332	0.515705	-0.398159	0.690513	0.74516
ADRB3	0.968395	-3.59849	2.17612	-1.65363	0.0982033	0.138483
ADRM1	2702.79	-0.933333	0.226677	-4.11747	3.83063e-05	0.000110387
ADSL	2103.84	-1.32482	0.227653	-5.81947	5.90332e-09	3.25431e-08
ADSS	1762.48	-1.96752	0.342359	-5.74696	9.08634e-09	4.87623e-08
ADSSL1	75.4054	0.0883988	0.31165	0.283648	0.77668	0.819927
ADTRP	0	NA	NA	NA	NA	NA
AEBP1	1997.85	-0.650615	0.205569	-3.16494	0.00155115	0.00327584
AEBP2	1048.61	-3.60839	0.336883	-10.7111	9.02619e-27	4.56834e-25
AEN	4368.79	-2.67192	0.231797	-11.527	9.64711e-31	7.32391e-29
AES	6563.51	-0.560268	0.21185	-2.64465	0.0081776	0.0148671
AFAP1	7021.32	-1.63854	0.217224	-7.54312	4.58857e-14	5.38431e-13
AFAP1-AS1	5.64831	-2.40992	1.02178	-2.35855	0.0183463	0.0309812
AFAP1L1	88.3345	-0.656865	0.342826	-1.91603	0.0553612	0.083404
AFAP1L2	12.657	-0.0957491	0.561212	-0.170611	0.864529	0.893073
AFDN	8702.93	-1.02682	0.310917	-3.30256	0.000958056	0.0021077
AFDN-AS1	68.7	-1.63523	0.347041	-4.71192	2.454e-06	8.76363e-06
AFF1	4493.75	-1.57932	0.314216	-5.02623	5.00205e-07	2.01928e-06
AFF1-AS1	0.861216	1.72248	2.32194	0.741826	0.458193	0.52753
AFF2	695.479	0.0227102	0.325974	0.0696687	0.944457	0.956789
AFF3	3750.66	0.0297009	0.273459	0.108612	0.91351	0.931977
AFF4	4852.3	-0.842653	0.377625	-2.23145	0.025651	0.0419218
AFG1L	85.6566	-1.22859	0.355392	-3.45701	0.000546209	0.00126235
AFG3L1P	608.194	-1.55255	0.239515	-6.48207	9.047e-11	6.57363e-10
AFG3L2	3248.82	-0.494584	0.240246	-2.05866	0.0395271	0.0618012
AFM	0	NA	NA	NA	NA	NA
AFMID	1486.58	-0.991395	0.224566	-4.41472	1.01142e-05	3.23659e-05
AFP	0.365312	-0.409936	3.50862	-0.116837	0.906989	NA
AFTPH	936.128	-0.928723	0.355188	-2.61474	0.00892964	0.0160997
AGA	100.954	-1.38505	0.329507	-4.20339	2.62942e-05	7.81901e-05
AGAP1	6079.48	0.208097	0.231085	0.90052	0.367844	0.438055
AGAP1-IT1	4.60244	-1.0381	0.954236	-1.08789	0.276646	0.343501
AGAP11	13.1028	-0.0996173	0.743046	-0.134066	0.89335	0.916346
AGAP12P	26.1442	-0.373305	0.470861	-0.792814	0.427886	0.49814
AGAP2	688.967	-1.0249	0.257471	-3.98066	6.87233e-05	0.000189247
AGAP2-AS1	204.909	-3.3874	0.277914	-12.1887	3.57197e-34	3.84039e-32
AGAP3	3974.09	-1.23877	0.224032	-5.52942	3.21293e-08	1.58425e-07
AGAP4	222.154	-0.184935	0.31599	-0.585256	0.558375	0.622644
AGAP5	227.325	0.533624	0.33064	1.61391	0.106547	0.148949
AGAP6	543.039	-0.289485	0.306433	-0.944696	0.344814	0.414639
AGAP7P	42.1209	-0.755201	0.465454	-1.6225	0.104696	0.146571
AGAP9	0.500053	0.519256	3.18747	0.162905	0.870593	NA
AGBL1	2.41029	-2.82624	1.53347	-1.84304	0.0653234	0.0965219
AGBL1-AS1	0	NA	NA	NA	NA	NA
AGBL2	0.828002	0.16316	2.00514	0.0813711	0.935147	0.949213
AGBL3	20.8779	0.0854143	0.54922	0.155519	0.876412	0.902652
AGBL4	4.23369	-0.520025	0.916614	-0.567333	0.570488	0.634184
AGBL4-IT1	0	NA	NA	NA	NA	NA
AGBL5	1202.03	-0.759956	0.191301	-3.97256	7.11056e-05	0.000195167
AGBL5-AS1	20.6766	6.62831	1.26062	5.25795	1.45668e-07	6.41735e-07
AGER	112.513	0.364583	0.32246	1.13063	0.25821	0.323852
AGFG1	1971.69	-1.13687	0.316909	-3.58737	0.000334031	0.000804167
AGFG2	371.556	-0.455935	0.252202	-1.80782	0.0706353	0.103365
AGGF1	1123.5	-1.36867	0.420179	-3.25735	0.00112459	0.00244265
AGK	1267.29	-1.3027	0.261564	-4.98041	6.345e-07	2.51473e-06
AGL	1120.83	-1.59914	0.544636	-2.93617	0.00332291	0.00655465
AGMAT	5.76879	-1.22284	0.808521	-1.51244	0.130421	0.178361
AGMO	1.08542	-2.6274	2.20102	-1.19372	0.232587	0.295865
AGO1	1931.51	-1.61158	0.268812	-5.99521	2.03227e-09	1.20115e-08
AGO2	5356.24	-1.67546	0.269704	-6.21222	5.2241e-10	3.38506e-09
AGO3	256.644	-0.913636	0.338836	-2.69639	0.00700947	0.0129059
AGO4	587.754	-2.06302	0.32012	-6.44451	1.15975e-10	8.27994e-10
AGPAT1	2588.66	-0.934841	0.200727	-4.65727	3.20431e-06	1.11868e-05
AGPAT2	322.698	-1.37372	0.263778	-5.20788	1.91015e-07	8.27029e-07
AGPAT3	652.976	-1.34815	0.245729	-5.48634	4.10339e-08	1.98117e-07
AGPAT4	1601.25	-1.83972	0.270746	-6.79502	1.08301e-11	9.14431e-11
AGPAT4-IT1	100.634	-2.85715	0.325028	-8.79046	1.48948e-18	3.00163e-17
AGPAT5	2602.16	-1.52795	0.358906	-4.25725	2.0696e-05	6.2686e-05
AGPS	2577.4	-1.54858	0.404817	-3.82538	0.00013057	0.000340298
AGR2	0.555373	-2.80554	3.55719	-0.788696	0.43029	NA
AGR3	0	NA	NA	NA	NA	NA
AGRN	2178.07	0.344537	0.234155	1.4714	0.141182	0.190854
AGRP	0.162735	0.551836	4.08047	0.135238	0.892423	NA
AGT	20.1686	1.01369	0.52192	1.94223	0.0521094	0.0789304
AGTPBP1	1474.57	-1.42717	0.484501	-2.94564	0.00322287	0.00637516
AGTR1	64.8639	4.53356	0.529749	8.55795	1.14893e-17	2.09701e-16
AGTR2	0	NA	NA	NA	NA	NA
AGTRAP	122.895	-1.5886	0.262418	-6.05369	1.41562e-09	8.58585e-09
AGXT	0	NA	NA	NA	NA	NA
AGXT2	0	NA	NA	NA	NA	NA
AHCTF1	2048.33	-0.497553	0.478714	-1.03935	0.29864	0.366573
AHCTF1P1	9.59896	-0.452116	0.77024	-0.586981	0.557217	0.621588
AHCY	9943.2	-0.237237	0.213472	-1.11133	0.266428	0.332784
AHCYL1	6013.8	-0.384157	0.252941	-1.51876	0.128823	0.176366
AHCYL2	409.525	-0.264236	0.294175	-0.898229	0.369063	0.439329
AHDC1	762.899	-2.01825	0.226067	-8.92766	4.35133e-19	9.48515e-18
AHI1	540.766	-0.802735	0.520733	-1.54155	0.123183	0.169563
AHNAK	6095.61	-0.765359	0.265674	-2.88082	0.00396638	0.00769975
AHNAK2	956.571	1.69463	0.229537	7.38284	1.54945e-13	1.69823e-12
AHR	96.3112	0.343282	0.393888	0.871521	0.383469	0.454206
AHRR	100.388	-0.998044	0.354831	-2.81273	0.00491232	0.00935663
AHSA1	3822.56	-1.10193	0.220048	-5.0077	5.50857e-07	2.21008e-06
AHSA2	1956.44	-1.47676	0.328647	-4.49346	7.00743e-06	2.30523e-05
AHSG	1.67129	0.944548	1.58746	0.595006	0.551839	0.616801
AHSP	0	NA	NA	NA	NA	NA
AICDA	0.83046	0.274076	2.39126	0.114616	0.90875	0.928896
AIDA	3043.96	-1.13774	0.359454	-3.16519	0.00154981	0.00327378
AIF1	0	NA	NA	NA	NA	NA
AIF1L	357.439	-0.979005	0.265305	-3.69011	0.000224155	0.00055779
AIFM1	1141.33	-1.22709	0.239482	-5.12394	2.99214e-07	1.25358e-06
AIFM2	78.1672	0.832072	0.313434	2.6547	0.00793792	0.0144686
AIFM3	5.81221	0.224468	0.877832	0.255708	0.798177	0.8385
AIG1	492.668	-0.411469	0.254682	-1.61562	0.106177	0.148456
AIM2	1.93679	-4.59859	1.76969	-2.59853	0.00936235	0.0167956
AIMP1	756.763	-1.59175	0.419642	-3.79313	0.000148762	0.000383793
AIMP2	1337.13	-1.76072	0.233582	-7.53789	4.77628e-14	5.59339e-13
AIP	827.316	-1.45319	0.222432	-6.5332	6.43777e-11	4.81889e-10
AIPL1	4.40778	-2.29138	1.08175	-2.11823	0.0341558	0.0542361
AIRE	0.287628	1.43886	3.76798	0.381865	0.702561	NA
AIRN	0.572825	-2.84506	2.95973	-0.961256	0.336424	NA
AJAP1	8.67269	-0.870144	0.694198	-1.25345	0.210041	0.270824
AJUBA	68.1649	-3.25181	0.359783	-9.03826	1.59186e-19	3.70865e-18
AK1	795.848	-0.286702	0.220366	-1.30103	0.193249	0.251622
AK2	3233.47	-0.95973	0.242157	-3.96325	7.39358e-05	0.000202461
AK3	1850.74	-0.480504	0.306394	-1.56825	0.116822	0.161671
AK4	1641.83	-2.04681	0.289238	-7.07658	1.4776e-12	1.41594e-11
AK5	127.032	-1.31549	0.271646	-4.84265	1.28116e-06	4.80313e-06
AK6	298.446	-3.64504	0.327527	-11.129	9.06855e-29	5.60436e-27
AK7	25.3882	-0.806429	0.441147	-1.82803	0.0675458	0.0994386
AK8	8.07578	-1.17454	0.694637	-1.69087	0.0908612	0.129498
AK9	153.936	-1.14052	0.335977	-3.39465	0.000687174	0.00155408
AKAIN1	17.0863	-1.25136	0.528061	-2.36972	0.0178017	0.0301496
AKAP1	5120.17	-1.9176	0.246394	-7.78267	7.10101e-15	9.3826e-14
AKAP10	638.695	-2.21398	0.327166	-6.76715	1.3134e-11	1.09015e-10
AKAP11	1619.95	-1.55621	0.553636	-2.81089	0.00494041	0.00940402
AKAP12	12445	-0.581538	0.410548	-1.41649	0.156632	0.209361
AKAP13	4187.69	-0.31073	0.308633	-1.00679	0.314033	0.382694
AKAP14	1.12796	-0.0581502	1.9028	-0.0305603	0.97562	0.981639
AKAP17A	0	NA	NA	NA	NA	NA
AKAP2	10.7103	-1.18374	0.624025	-1.89694	0.0578364	0.0867103
AKAP3	0.941592	-2.34052	2.329	-1.00495	0.314922	0.383723
AKAP4	0	NA	NA	NA	NA	NA
AKAP5	143.692	-2.08013	0.455406	-4.56764	4.93254e-06	1.66303e-05
AKAP6	276.576	-0.775469	0.506404	-1.53133	0.125689	0.172492
AKAP7	236.474	-1.5094	0.361015	-4.18099	2.90248e-05	8.55444e-05
AKAP8	1196.4	-1.24377	0.206524	-6.02241	1.7184e-09	1.02771e-08
AKAP8L	1822.12	-0.247457	0.221696	-1.1162	0.264337	0.330454
AKAP9	331.252	-1.4645	0.522929	-2.80056	0.00510139	0.00968742
AKIP1	299.905	-1.50587	0.265428	-5.67337	1.40017e-08	7.29839e-08
AKIRIN1	2488.01	-0.409228	0.271714	-1.5061	0.132043	0.180145
AKIRIN2	2640.11	-0.917673	0.253438	-3.6209	0.000293583	0.000714013
AKNA	93.0468	-3.16607	0.399071	-7.9336	2.12883e-15	3.0165e-14
AKNAD1	70.3045	-3.6025	0.376621	-9.5653	1.11872e-21	3.28401e-20
AKR1A1	1065.65	-0.448286	0.207815	-2.15714	0.0309949	0.0497642
AKR1B1	5611.22	-0.154665	0.218943	-0.706416	0.479929	0.549324
AKR1B10	0.840808	-1.0318	2.41133	-0.427896	0.668727	0.726069
AKR1B15	0	NA	NA	NA	NA	NA
AKR1C1	41.7082	-0.539784	0.355131	-1.51996	0.128522	0.175996
AKR1C2	24.9841	-1.37824	0.443142	-3.11016	0.00186989	0.00388515
AKR1C3	4.95719	1.45654	0.997074	1.46081	0.144067	0.194366
AKR1C4	0	NA	NA	NA	NA	NA
AKR1C6P	0	NA	NA	NA	NA	NA
AKR1C8P	0	NA	NA	NA	NA	NA
AKR1D1	0.412522	1.96838	3.29759	0.596913	0.550565	NA
AKR1E2	65.1277	-1.20472	0.348171	-3.46014	0.000539887	0.00124872
AKR7A2	696.763	-0.0339357	0.221983	-0.152875	0.878497	0.904534
AKR7A2P1	0	NA	NA	NA	NA	NA
AKR7A3	31.9107	0.366871	0.488639	0.750801	0.452772	0.522518
AKR7L	20.1394	0.115252	0.537906	0.214261	0.830344	0.865017
AKT1	6720.2	-0.195359	0.218778	-0.892954	0.371882	0.442265
AKT1S1	1205.95	-1.32879	0.233657	-5.68694	1.29335e-08	6.77765e-08
AKT2	3187.12	-0.711877	0.222447	-3.20021	0.00137329	0.00292936
AKT3	4978.89	-1.53063	0.407514	-3.75602	0.000172639	0.000439661
AKTIP	172.911	-1.5014	0.368164	-4.07807	4.54105e-05	0.000129127
ALAD	1081.42	-0.637055	0.24602	-2.58945	0.00961301	0.0172067
ALAS1	1108.54	-1.07546	0.220703	-4.87287	1.09991e-06	4.18057e-06
ALAS2	0	NA	NA	NA	NA	NA
ALB	25.4059	4.66892	0.857066	5.44755	5.10674e-08	2.4349e-07
ALCAM	426.988	-2.06908	0.46134	-4.48493	7.29366e-06	2.3909e-05
ALDH16A1	1472.25	-0.256828	0.200226	-1.28269	0.199601	0.25886
ALDH18A1	5244.48	-0.804993	0.215313	-3.73871	0.000184968	0.000468026
ALDH1A1	1.52863	0.645364	1.77443	0.363703	0.71608	0.767126
ALDH1A2	1.16947	-0.0322403	1.89509	-0.0170125	0.986427	0.989798
ALDH1A3	219.219	-2.91511	0.262873	-11.0894	1.41177e-28	8.51561e-27
ALDH1B1	1871.6	-2.28313	0.235591	-9.69107	3.29053e-22	1.02577e-20
ALDH1L1	54.2205	-0.0874622	0.360866	-0.242368	0.808495	0.847167
ALDH1L1-AS1	0.920423	3.10794	2.54645	1.2205	0.222276	0.284546
ALDH1L1-AS2	0.452363	0.320162	3.27454	0.0977729	0.922113	NA
ALDH1L2	3223.05	-1.45824	0.366684	-3.97684	6.98378e-05	0.000191986
ALDH2	2863.55	-0.155096	0.210119	-0.738131	0.460435	0.529834
ALDH3A1	13.7015	2.32609	0.693925	3.35208	0.000802081	0.00179042
ALDH3A2	1401.17	-1.59106	0.276926	-5.74544	9.16802e-09	4.91706e-08
ALDH3B1	4.50413	-0.103658	1.05681	-0.0980855	0.921864	0.938218
ALDH3B2	0	NA	NA	NA	NA	NA
ALDH4A1	480.165	-0.146467	0.24112	-0.607444	0.543556	0.609088
ALDH5A1	875.361	-0.839109	0.265532	-3.16011	0.0015771	0.00332544
ALDH6A1	533.275	-0.199101	0.267149	-0.74528	0.456103	0.525639
ALDH7A1	3845.76	-0.477579	0.230357	-2.07322	0.0381521	0.0598747
ALDH8A1	104.652	3.55761	0.540486	6.58223	4.63431e-11	3.52892e-10
ALDH9A1	2280.85	-0.723001	0.265387	-2.72433	0.00644328	0.0119597
ALDOA	16081.7	-0.19685	0.207498	-0.948686	0.342781	0.41239
ALDOB	0.310018	-0.409936	3.70981	-0.1105	0.912013	NA
ALDOC	209.107	0.647478	0.274187	2.36145	0.0182036	0.030755
ALG1	722.938	-1.31295	0.219302	-5.98696	2.13801e-09	1.26027e-08
ALG10	258.574	-3.16356	0.360526	-8.77484	1.71141e-18	3.41249e-17
ALG10B	1020	-2.70153	0.440314	-6.13545	8.49158e-10	5.33389e-09
ALG11	176.488	-2.32636	0.397662	-5.85008	4.91336e-09	2.73771e-08
ALG12	475.454	-2.19162	0.23988	-9.13634	6.46036e-20	1.56085e-18
ALG13	904.032	-1.15101	0.313214	-3.67485	0.000237993	0.000589285
ALG14	267.924	-2.0307	0.271613	-7.47645	7.63567e-14	8.69341e-13
ALG1L	7.04544	-0.275525	0.728937	-0.377982	0.705444	0.757806
ALG1L2	0.518987	-1.26436	3.14238	-0.402356	0.687422	NA
ALG1L9P	33.9848	-0.0766489	0.382265	-0.200512	0.84108	0.873721
ALG2	904.685	-0.934501	0.274274	-3.40718	0.000656373	0.00149113
ALG3	1199.85	-1.60768	0.21135	-7.6067	2.81193e-14	3.42034e-13
ALG5	661.369	-1.26008	0.334783	-3.76386	0.000167312	0.000427454
ALG6	481.342	-1.78763	0.394562	-4.53067	5.87959e-06	1.95595e-05
ALG8	1174.29	-1.41721	0.301479	-4.70086	2.59065e-06	9.20684e-06
ALG9	811.951	-1.47216	0.276864	-5.31726	1.05341e-07	4.76961e-07
ALK	2004.99	-0.167251	0.26915	-0.621404	0.534334	0.600551
ALKAL1	0.162735	0.551836	4.08047	0.135238	0.892423	NA
ALKAL2	5.48734	-5.10955	1.39979	-3.65022	0.000262019	0.000643556
ALKBH1	468.548	-1.888	0.339676	-5.55822	2.72534e-08	1.35789e-07
ALKBH2	782.975	-3.39928	0.22384	-15.1862	4.36644e-52	2.29512e-49
ALKBH3	273.909	-2.88719	0.309488	-9.32892	1.06951e-20	2.81994e-19
ALKBH3-AS1	0	NA	NA	NA	NA	NA
ALKBH4	341.364	-3.09998	0.268448	-11.5478	7.57323e-31	5.87609e-29
ALKBH5	2311.55	-1.1996	0.212792	-5.63743	1.72608e-08	8.86669e-08
ALKBH6	218.392	-1.04839	0.245537	-4.26978	1.95665e-05	5.95823e-05
ALKBH7	370.904	-0.52899	0.218736	-2.41839	0.0155893	0.0267329
ALKBH8	264.945	-3.75601	0.482799	-7.77967	7.27162e-15	9.58646e-14
ALLC	1.29828	1.21826	1.7517	0.695477	0.486757	0.555874
ALMS1	1473.08	-1.85488	0.550228	-3.37111	0.000748669	0.00168257
ALMS1-IT1	37.1018	-2.21173	0.628694	-3.51797	0.000434864	0.00102369
ALMS1P1	26.4679	1.77739	0.588527	3.02006	0.00252723	0.00511751
ALOX12	0	NA	NA	NA	NA	NA
ALOX12-AS1	12.9678	0.681727	0.584816	1.16571	0.243731	0.307929
ALOX12B	4.85805	0.356571	0.96481	0.369577	0.711698	0.7635
ALOX12P2	0	NA	NA	NA	NA	NA
ALOX15	0.784226	1.52138	2.18524	0.696208	0.486298	NA
ALOX15B	1.28087	-2.87118	1.96026	-1.46469	0.143005	0.193067
ALOX15P1	0	NA	NA	NA	NA	NA
ALOX5	0.474208	2.14335	3.16814	0.676534	0.498702	NA
ALOX5AP	0.405153	-2.33421	3.98371	-0.585937	0.557918	NA
ALOXE3	1.80393	1.80719	1.77215	1.01977	0.307835	0.376234
ALPI	0	NA	NA	NA	NA	NA
ALPK1	127.922	-1.41012	0.359549	-3.92193	8.78439e-05	0.000237045
ALPK2	22.6238	-0.730087	0.522186	-1.39814	0.162072	0.215961
ALPK3	316.081	5.90394	0.371986	15.8714	9.99742e-57	6.07188e-54
ALPL	233.304	-0.468488	0.239871	-1.95308	0.0508099	0.0772106
ALPP	7.10436	-0.42244	0.819128	-0.515719	0.606051	0.668444
ALPPL2	0	NA	NA	NA	NA	NA
ALS2	2081.56	-2.01478	0.346036	-5.82246	5.79882e-09	3.19971e-08
ALS2CL	70.0286	-1.30222	0.339399	-3.83684	0.000124628	0.000326453
ALS2CR12	80.4547	2.21167	0.486607	4.54508	5.49152e-06	1.83638e-05
ALX1	145.156	-4.15697	0.353989	-11.7432	7.65306e-32	6.57529e-30
ALX3	0.765818	-3.26365	2.35661	-1.38489	0.166085	NA
ALX4	0.946006	-2.3267	2.28475	-1.01836	0.308508	0.376899
ALYREF	8980.05	-1.17428	0.200417	-5.85919	4.65124e-09	2.60153e-08
AMACR	123.001	-0.0574416	0.311207	-0.184577	0.853561	0.883872
AMBN	0	NA	NA	NA	NA	NA
AMBP	2.44249	0.15045	1.35439	0.111083	0.911551	0.930787
AMBRA1	1972.79	-0.715401	0.222118	-3.22082	0.00127826	0.0027446
AMD1	4094.35	-1.42306	0.35367	-4.02368	5.72949e-05	0.000160511
AMDHD1	11.6015	0.495624	0.613261	0.808178	0.418988	0.48969
AMDHD2	384.789	-0.696001	0.289707	-2.40243	0.0162865	0.0278282
AMELX	0.148738	0.551836	4.08047	0.135238	0.892423	NA
AMELY	0	NA	NA	NA	NA	NA
AMER1	1224.81	-1.39202	0.252897	-5.5043	3.70638e-08	1.80532e-07
AMER2	255.031	-3.03962	0.377803	-8.04553	8.58762e-16	1.26572e-14
AMER3	2912.03	-2.73194	0.256911	-10.6338	2.07451e-26	1.00935e-24
AMFR	1281.43	-0.26515	0.226028	-1.17308	0.240762	0.304746
AMH	1609.39	0.639127	0.243918	2.62026	0.00878636	0.0158657
AMHR2	1.53778	-1.55728	1.94777	-0.799521	0.423989	0.494485
AMIGO1	113.652	-3.77965	0.370163	-10.2108	1.77441e-24	7.20108e-23
AMIGO2	53.1705	-2.70697	0.417845	-6.47842	9.26896e-11	6.72658e-10
AMIGO3	236.251	-0.285965	0.243369	-1.17503	0.239983	0.303963
AMMECR1	696.244	-1.58347	0.331224	-4.78067	1.74712e-06	6.38955e-06
AMMECR1L	2412.16	-1.88111	0.235284	-7.99507	1.295e-15	1.87573e-14
AMN	11.1412	-1.16821	0.618035	-1.8902	0.0587319	0.0879046
AMN1	240.418	-1.26301	0.364697	-3.46318	0.000533827	0.00123666
AMOT	359.375	-0.482468	0.255891	-1.88544	0.0593698	0.0887373
AMOTL1	2927.04	-1.69634	0.255488	-6.63962	3.145e-11	2.46191e-10
AMOTL2	619.828	-2.09908	0.247548	-8.47948	2.26194e-17	4.008e-16
AMPD1	10.2153	2.29379	0.825272	2.77944	0.00544532	0.0102719
AMPD2	2130.24	-1.08049	0.240933	-4.48461	7.30481e-06	2.39367e-05
AMPD3	11.4938	-1.86242	0.640372	-2.90835	0.00363346	0.00711542
AMPH	576.212	-0.623332	0.262514	-2.37447	0.0175741	0.0298057
AMT	64.5164	0.44137	0.316425	1.39486	0.163058	0.217143
AMTN	0	NA	NA	NA	NA	NA
AMY1A	0	NA	NA	NA	NA	NA
AMY1B	0	NA	NA	NA	NA	NA
AMY1C	0	NA	NA	NA	NA	NA
AMY2A	0.287628	1.43886	3.76798	0.381865	0.702561	NA
AMY2B	49.1901	0.127393	0.483962	0.263228	0.792375	0.833498
AMZ1	1.16234	0.0541925	1.76029	0.030786	0.97544	0.981559
AMZ2	2102.83	-1.39902	0.284487	-4.91768	8.75748e-07	3.3915e-06
AMZ2P1	305.71	-1.67782	0.281721	-5.9556	2.59122e-09	1.50674e-08
ANAPC1	3932.51	-1.39438	0.305919	-4.55801	5.16398e-06	1.73659e-05
ANAPC10	148.12	-1.96169	0.284656	-6.89144	5.52287e-12	4.85886e-11
ANAPC11	1710.33	-0.448772	0.205711	-2.18157	0.0291414	0.0471017
ANAPC13	1420.85	-1.77375	0.330821	-5.36168	8.24513e-08	3.81159e-07
ANAPC15	496.693	-0.60293	0.219408	-2.74799	0.00599618	0.0111971
ANAPC16	1710.65	-0.376127	0.234901	-1.60122	0.109329	0.152306
ANAPC1P1	5.29373	-0.439401	0.973996	-0.451132	0.651894	0.710816
ANAPC2	2538.2	-0.448055	0.229566	-1.95175	0.0509685	0.0774086
ANAPC4	583.249	-1.5255	0.390387	-3.90765	9.3198e-05	0.000250419
ANAPC5	5128.09	-0.556476	0.241704	-2.3023	0.0213182	0.0355062
ANAPC7	4537.37	-1.42336	0.256743	-5.54392	2.95776e-08	1.46746e-07
ANG	1.23561	-0.77957	1.87541	-0.41568	0.677644	0.73367
ANGEL1	993.28	-0.873421	0.214574	-4.07048	4.69159e-05	0.000133172
ANGEL2	1834.85	-1.27913	0.341851	-3.74179	0.000182717	0.000462918
ANGPT1	2.37168	-2.10518	1.40269	-1.50081	0.133404	0.181749
ANGPT2	5.93965	-2.4943	0.980574	-2.54372	0.010968	0.0194111
ANGPT4	0.959524	-2.3461	2.31885	-1.01175	0.311657	0.380245
ANGPTL1	0.740497	-3.22016	3.23646	-0.994963	0.319754	NA
ANGPTL2	1161.82	-0.696989	0.245893	-2.83453	0.00458936	0.00879472
ANGPTL3	0	NA	NA	NA	NA	NA
ANGPTL4	1.37327	2.51052	1.83429	1.36866	0.171105	0.226456
ANGPTL5	0	NA	NA	NA	NA	NA
ANGPTL6	1.02395	2.02684	1.99968	1.01358	0.310783	0.379257
ANGPTL7	0	NA	NA	NA	NA	NA
ANGPTL8	0	NA	NA	NA	NA	NA
ANHX	0	NA	NA	NA	NA	NA
ANK1	516.627	-0.464908	0.238162	-1.95207	0.0509304	0.0773641
ANK2	6484.72	-0.775404	0.383008	-2.02451	0.0429175	0.0663891
ANK3	1730.91	-0.704661	0.504228	-1.3975	0.162262	0.216181
ANKAR	28.7024	-0.807231	0.62298	-1.29576	0.195059	0.253679
ANKDD1A	483.768	0.789562	0.271196	2.91141	0.00359803	0.00705468
ANKDD1B	3.46046	0.612937	1.153	0.531602	0.595002	0.658039
ANKEF1	165.21	-1.6977	0.384699	-4.41306	1.0192e-05	3.25852e-05
ANKFN1	209.302	-0.178594	0.420673	-0.424543	0.67117	0.728138
ANKFY1	4679.35	-0.894902	0.234571	-3.81505	0.000136156	0.000353599
ANKH	1817.22	-0.811287	0.232188	-3.49409	0.000475681	0.00111013
ANKHD1	165.046	-2.20713	0.395627	-5.57883	2.42141e-08	1.21367e-07
ANKHD1-EIF4EBP3	42.8167	-0.370109	0.41181	-0.898739	0.368792	0.439095
ANKIB1	1393.91	-0.970177	0.431448	-2.24865	0.0245346	0.0402542
ANKK1	6.99327	5.0299	1.4107	3.56554	0.000363114	0.000866837
ANKLE1	77.1302	-0.651425	0.359143	-1.81383	0.0697035	0.102146
ANKLE2	5402.39	-1.65514	0.242521	-6.82474	8.80866e-12	7.53141e-11
ANKMY1	638.294	-0.204415	0.25492	-0.801881	0.422622	0.493163
ANKMY2	189.742	-1.0859	0.4088	-2.65631	0.00790012	0.0144087
ANKRA2	329.333	-0.433681	0.29221	-1.48414	0.137771	0.186932
ANKRD1	0	NA	NA	NA	NA	NA
ANKRD10	1761.31	-0.121504	0.360016	-0.337497	0.735742	0.784943
ANKRD11	7316.03	-0.896429	0.257385	-3.48284	0.000496128	0.00115403
ANKRD12	107.993	-1.32154	0.545503	-2.4226	0.0154098	0.0264587
ANKRD13A	1960.94	-0.415731	0.250578	-1.65909	0.0970982	0.137232
ANKRD13B	2072.48	-1.0088	0.238184	-4.23538	2.28169e-05	6.8626e-05
ANKRD13C	1300.02	-0.76852	0.392404	-1.95849	0.050172	0.0763834
ANKRD13D	390.779	-2.05688	0.222143	-9.25924	2.05886e-20	5.30157e-19
ANKRD16	356.901	-0.467888	0.246524	-1.89794	0.057704	0.0865412
ANKRD17	4307.61	-1.70337	0.406126	-4.19418	2.73856e-05	8.11477e-05
ANKRD18A	41.5206	-2.03216	0.551347	-3.68582	0.000227972	0.000566808
ANKRD18B	26.0379	-1.26416	0.538294	-2.34846	0.018851	0.0317634
ANKRD18CP	4.55576	-0.259579	0.970792	-0.267389	0.78917	0.830751
ANKRD18DP	0	NA	NA	NA	NA	NA
ANKRD19P	0.185124	-1.37172	4.08047	-0.336166	0.736746	NA
ANKRD2	0.988737	1.92783	2.32944	0.827592	0.407902	0.478721
ANKRD20A1	0	NA	NA	NA	NA	NA
ANKRD20A11P	0.861909	0.256396	2.15353	0.119058	0.905229	0.926157
ANKRD20A12P	30.6324	-1.43583	0.625733	-2.29463	0.0217542	0.03614
ANKRD20A19P	125.015	0.33862	0.311126	1.08837	0.276433	0.34331
ANKRD20A2	0	NA	NA	NA	NA	NA
ANKRD20A3	0	NA	NA	NA	NA	NA
ANKRD20A4	0	NA	NA	NA	NA	NA
ANKRD20A4-ANKRD20A20P	12.6739	-1.00076	0.906052	-1.10453	0.269363	0.335927
ANKRD20A5P	1.86304	-0.0249084	1.52506	-0.0163327	0.986969	0.990117
ANKRD20A8P	8.44727	-0.304767	0.96482	-0.31588	0.752094	0.79876
ANKRD20A9P	1.25404	1.10972	1.87213	0.59276	0.553342	0.618245
ANKRD22	0	NA	NA	NA	NA	NA
ANKRD23	242.797	-0.489634	0.267866	-1.82791	0.0675634	0.0994563
ANKRD24	8.10978	1.33197	0.768457	1.7333	0.0830421	0.119485
ANKRD26	121.336	-2.15571	0.489849	-4.40077	1.07867e-05	3.42874e-05
ANKRD26P1	30.9377	8.18479	1.27607	6.41406	1.41697e-10	9.95893e-10
ANKRD26P3	1.2988	-2.87534	1.90791	-1.50706	0.131795	0.179932
ANKRD27	1010.56	-0.857314	0.27487	-3.11898	0.00181476	0.00378354
ANKRD28	1499.29	-1.67816	0.452441	-3.70912	0.000207977	0.000520845
ANKRD29	13.1085	-0.864206	0.561596	-1.53884	0.123843	0.170317
ANKRD30A	0	NA	NA	NA	NA	NA
ANKRD30B	0	NA	NA	NA	NA	NA
ANKRD30BL	0	NA	NA	NA	NA	NA
ANKRD30BP2	1.53263	-0.015609	2.0012	-0.00779984	0.993777	0.99514
ANKRD30BP3	0	NA	NA	NA	NA	NA
ANKRD31	9.56585	-1.20581	0.712992	-1.69119	0.0907999	0.129421
ANKRD33	0	NA	NA	NA	NA	NA
ANKRD33B	1187.11	-1.19691	0.228599	-5.23585	1.64224e-07	7.18605e-07
ANKRD34A	40.1126	-1.88927	0.397931	-4.74772	2.0572e-06	7.42336e-06
ANKRD34B	0.297477	1.48409	4.0351	0.367795	0.713026	NA
ANKRD34C	3.64532	2.40707	1.18125	2.03773	0.0415767	0.0646044
ANKRD34C-AS1	0.347859	-0.409936	3.56669	-0.114934	0.908497	NA
ANKRD35	13.6543	5.1112	1.1343	4.50605	6.60461e-06	2.18168e-05
ANKRD36	119.366	-0.858544	0.401047	-2.14076	0.0322936	0.0516235
ANKRD36B	90.6611	-1.17375	0.479366	-2.44856	0.014343	0.0247719
ANKRD36BP1	0	NA	NA	NA	NA	NA
ANKRD36BP2	2.79012	-3.07437	1.4278	-2.15322	0.0313011	0.0502146
ANKRD36C	142.03	-0.622546	0.458395	-1.3581	0.174432	0.230443
ANKRD37	24.5699	-0.862844	0.466766	-1.84856	0.0645218	0.0954736
ANKRD39	210.147	-1.991	0.292425	-6.80858	9.85676e-12	8.38681e-11
ANKRD40	3910.64	-1.46048	0.248163	-5.88516	3.97673e-09	2.24638e-08
ANKRD42	241.131	-2.60084	0.246708	-10.5422	5.52095e-26	2.60001e-24
ANKRD44	327.488	-1.08126	0.399155	-2.70886	0.00675143	0.0124788
ANKRD44-IT1	0	NA	NA	NA	NA	NA
ANKRD45	15.6732	-0.516077	0.602459	-0.856619	0.391656	0.462503
ANKRD46	1150.47	-0.265599	0.300395	-0.884166	0.376606	0.44713
ANKRD49	127.743	-1.42906	0.380194	-3.75876	0.000170757	0.000435623
ANKRD50	1043.69	-0.765552	0.502391	-1.52382	0.127554	0.174738
ANKRD52	3938.79	-0.896176	0.207122	-4.3268	1.51292e-05	4.69055e-05
ANKRD53	0.148738	0.551836	4.08047	0.135238	0.892423	NA
ANKRD54	736.603	-1.40516	0.257455	-5.4579	4.81801e-08	2.30534e-07
ANKRD55	0.351794	-0.409936	3.55322	-0.11537	0.908152	NA
ANKRD6	226.632	-0.723155	0.354173	-2.04181	0.0411703	0.0640746
ANKRD60	1.6907	-0.363434	1.77796	-0.204411	0.838032	0.871481
ANKRD61	12.7897	0.564266	0.60545	0.931978	0.351348	0.421339
ANKRD62	1.54637	-0.65602	1.75112	-0.374629	0.707936	0.760151
ANKRD62P1-PARP4P3	0	NA	NA	NA	NA	NA
ANKRD63	587.864	-4.73284	0.262238	-18.0479	8.20022e-73	1.313e-69
ANKRD65	14.1038	-0.026431	0.613691	-0.0430688	0.965647	0.973662
ANKRD66	0	NA	NA	NA	NA	NA
ANKRD7	9.27358	-1.85555	0.690015	-2.68915	0.00716343	0.0131605
ANKRD9	420.633	-0.868734	0.216958	-4.00416	6.22383e-05	0.00017293
ANKS1A	1709.45	-1.24561	0.249432	-4.99378	5.92099e-07	2.36156e-06
ANKS1B	145.709	-0.226621	0.37962	-0.596968	0.550529	0.615609
ANKS3	417.328	-1.79804	0.272566	-6.59669	4.20426e-11	3.22656e-10
ANKS4B	1.60877	0.870379	1.59167	0.546834	0.584493	0.648116
ANKS6	2253.55	-0.541721	0.222773	-2.43171	0.0150277	0.0258454
ANKUB1	1.07331	3.32491	2.13216	1.55941	0.118899	0.164275
ANKZF1	874.623	-0.66653	0.249765	-2.66863	0.00761616	0.0139211
ANLN	1492.46	-2.64933	0.525368	-5.04281	4.58753e-07	1.86218e-06
ANO1	0.761837	2.83091	2.37165	1.19364	0.232617	NA
ANO1-AS2	0	NA	NA	NA	NA	NA
ANO10	374.127	-0.947263	0.297923	-3.17956	0.00147499	0.00312736
ANO2	0	NA	NA	NA	NA	NA
ANO3	22.4735	-1.12536	0.658419	-1.70919	0.087416	0.125084
ANO4	224.354	-0.0705579	0.332958	-0.211912	0.832175	0.866515
ANO5	295.721	-1.66101	0.539532	-3.07862	0.00207962	0.004279
ANO6	4394.01	-1.27155	0.336371	-3.78021	0.000156697	0.000402399
ANO7	18.7556	-0.893861	0.49747	-1.79681	0.0723652	0.105537
ANO8	833.353	-0.0910242	0.246355	-0.369484	0.711767	0.763527
ANO9	7.46404	0.0505903	0.740846	0.0682872	0.945557	0.957839
ANOS1	284.797	-1.14929	0.395953	-2.90258	0.00370097	0.00723477
ANP32A	10627.8	-1.37865	0.269349	-5.11847	3.0803e-07	1.28807e-06
ANP32A-IT1	56.9812	-1.46353	0.338346	-4.32553	1.52163e-05	4.71426e-05
ANP32AP1	0.405153	-2.33421	3.98371	-0.585937	0.557918	NA
ANP32B	6450.99	-1.2628	0.255369	-4.94499	7.61461e-07	2.9797e-06
ANP32C	0.370248	-2.22135	4.04202	-0.549565	0.582618	NA
ANP32D	0	NA	NA	NA	NA	NA
ANP32E	6487.06	-0.895021	0.370588	-2.41514	0.0157293	0.0269468
ANPEP	5.0091	1.22338	0.985917	1.24085	0.214661	0.276134
ANTXR1	40293.3	-0.52739	0.25548	-2.06431	0.0389883	0.06104
ANTXR2	2854.85	-1.07595	0.343323	-3.13393	0.00172485	0.0036119
ANTXRL	0	NA	NA	NA	NA	NA
ANTXRLP1	0	NA	NA	NA	NA	NA
ANXA1	0.60773	-2.91999	3.45814	-0.844382	0.398456	NA
ANXA10	0	NA	NA	NA	NA	NA
ANXA11	619.663	-1.3548	0.229114	-5.9132	3.3553e-09	1.91748e-08
ANXA13	0.162735	0.551836	4.08047	0.135238	0.892423	NA
ANXA2	19242.2	-0.268869	0.229043	-1.17388	0.240444	0.304387
ANXA2P1	10.0554	0.430853	0.693499	0.621274	0.53442	0.600608
ANXA2P2	4.38419	-0.941838	1.01802	-0.925168	0.354879	0.424901
ANXA2P3	0	NA	NA	NA	NA	NA
ANXA2R	17.1424	0.700521	0.530935	1.31941	0.187031	0.244575
ANXA3	2.00019	0.110412	1.36568	0.0808477	0.935563	0.949501
ANXA4	201.987	-0.555036	0.257984	-2.15144	0.0314417	0.0504264
ANXA5	2457.77	-0.162738	0.243839	-0.667401	0.504516	0.572222
ANXA6	5720.72	-0.394403	0.20483	-1.92552	0.0541649	0.0817626
ANXA7	1075.44	-0.90463	0.252958	-3.57621	0.000348615	0.000835395
ANXA8	0	NA	NA	NA	NA	NA
ANXA8L1	0	NA	NA	NA	NA	NA
ANXA9	1.81779	-2.34727	1.63749	-1.43345	0.151729	0.20341
AOAH	0.812005	1.57115	2.38898	0.657667	0.510752	NA
AOAH-IT1	0	NA	NA	NA	NA	NA
AOC1	0	NA	NA	NA	NA	NA
AOC2	274.179	3.24113	0.262564	12.3442	5.2381e-35	6.23369e-33
AOC3	227.786	4.16052	0.311742	13.346	1.24958e-40	2.44543e-38
AOC4P	6.13352	3.90157	1.22877	3.17518	0.00149741	0.003172
AOX1	21.5232	0.434836	0.517795	0.839783	0.40103	0.472085
AOX3P-AOX2P	2.27151	4.40971	1.71629	2.56932	0.0101897	0.0181486
AP1AR	964.627	-1.55848	0.346327	-4.50002	6.79462e-06	2.24066e-05
AP1B1	4082.5	-0.377246	0.219558	-1.7182	0.0857594	0.123013
AP1B1P1	0.148738	0.551836	4.08047	0.135238	0.892423	NA
AP1G1	1535.75	-1.03749	0.337784	-3.07145	0.00213025	0.00437501
AP1G2	250.023	-0.398834	0.244214	-1.63313	0.102442	0.143723
AP1M1	1667.9	-1.15347	0.238993	-4.82637	1.39045e-06	5.17104e-06
AP1M2	0	NA	NA	NA	NA	NA
AP1S1	652.735	-0.686921	0.216602	-3.17135	0.00151733	0.00321173
AP1S2	316.381	-0.138615	0.373543	-0.371083	0.710576	0.762528
AP1S3	177.836	-2.01964	0.299532	-6.74266	1.55516e-11	1.27638e-10
AP2A1	1994.47	-0.468988	0.213852	-2.19305	0.0283038	0.0458699
AP2A2	4858.26	-1.58406	0.233948	-6.77101	1.2789e-11	1.06301e-10
AP2B1	7011.91	-0.770809	0.259728	-2.96775	0.00299988	0.00598176
AP2M1	6238.57	-0.313609	0.206647	-1.51761	0.129114	0.176737
AP2S1	1283.28	-0.417605	0.20969	-1.99154	0.0464217	0.0711722
AP3B1	790.943	-1.38382	0.473342	-2.92352	0.00346104	0.00680576
AP3B2	5575.47	0.292302	0.225705	1.29506	0.195298	0.253933
AP3D1	5737.9	-0.947654	0.216231	-4.38261	1.17267e-05	3.70213e-05
AP3M1	2311.25	-1.22707	0.349779	-3.50814	0.000451259	0.00105804
AP3M2	1597.41	-1.47031	0.274052	-5.36507	8.09189e-08	3.74566e-07
AP3S1	1290.98	-0.718524	0.296003	-2.42742	0.0152065	0.02613
AP3S2	65.9873	-1.32187	0.321491	-4.11168	3.92788e-05	0.000112858
AP4B1	948.766	-2.34369	0.28175	-8.31834	8.92062e-17	1.48225e-15
AP4B1-AS1	2.02895	-1.77426	1.50108	-1.18199	0.237209	0.300941
AP4E1	1467.31	-0.990458	0.437141	-2.26576	0.023466	0.038699
AP4M1	308.93	-1.97992	0.229932	-8.61089	7.24955e-18	1.36271e-16
AP4S1	193.193	-2.08682	0.342824	-6.08716	1.1493e-09	7.05563e-09
AP5B1	454.591	-1.91232	0.244649	-7.8166	5.42704e-15	7.30226e-14
AP5M1	586.885	-2.4105	0.420424	-5.7335	9.83819e-09	5.25409e-08
AP5S1	190.985	-1.78496	0.255593	-6.9836	2.87707e-12	2.64892e-11
AP5Z1	835.036	-0.970397	0.259755	-3.73581	0.000187109	0.000472956
APAF1	720.092	-1.39978	0.372908	-3.75368	0.000174258	0.0004434
APBA1	1779.75	-0.809923	0.221627	-3.65443	0.00025775	0.000633778
APBA2	3906.64	-0.327038	0.233515	-1.4005	0.161365	0.2151
APBA3	299.87	-1.38757	0.25876	-5.36237	8.21353e-08	3.79798e-07
APBB1	1399.63	-1.03166	0.216702	-4.76071	1.92914e-06	7.00719e-06
APBB1IP	0	NA	NA	NA	NA	NA
APBB2	534.426	0.462987	0.378676	1.22265	0.221464	0.283683
APBB3	674.619	-0.422649	0.230232	-1.83575	0.0663946	0.0979896
APC	477.228	-1.08925	0.51831	-2.10155	0.0355928	0.0562289
APC2	1837.08	-0.909044	0.204028	-4.45548	8.37069e-06	2.71866e-05
APCDD1	160.624	-2.26291	0.281415	-8.04121	8.89586e-16	1.30787e-14
APCDD1L	5.9672	-2.30046	0.93186	-2.46867	0.0135614	0.0235606
APCDD1L-AS1	3.03175	2.07142	1.27494	1.62471	0.104224	0.145991
APCS	0	NA	NA	NA	NA	NA
APEH	2516.45	-0.144817	0.214138	-0.676279	0.498863	0.566979
APELA	0	NA	NA	NA	NA	NA
APEX1	4837.05	-1.71538	0.211485	-8.11112	5.01551e-16	7.62851e-15
APEX2	908.976	-2.5782	0.233577	-11.0379	2.50857e-28	1.47771e-26
APH1A	5057.29	-0.977041	0.208861	-4.67796	2.89747e-06	1.01985e-05
APH1B	402.772	-1.43525	0.240948	-5.95669	2.57403e-09	1.49823e-08
API5	4588.29	-0.539857	0.351388	-1.53636	0.124451	0.171019
APIP	380.143	-1.51891	0.283576	-5.35627	8.49571e-08	3.91612e-07
APLF	81.6756	-0.023584	0.460879	-0.0511718	0.959189	0.968481
APLN	13.6049	-2.86775	0.775193	-3.6994	0.000216107	0.000539286
APLNR	25.5213	-0.674498	0.517512	-1.30335	0.192456	0.25072
APLP1	3337.23	-0.0354666	0.216311	-0.163961	0.869762	0.897324
APLP2	12016.2	-0.0623203	0.237476	-0.262428	0.792992	0.83398
APMAP	2607.4	-0.43881	0.234175	-1.87386	0.0609503	0.0908529
APOA1	9.08583	2.78562	0.857369	3.24904	0.00115797	0.00250958
APOA1-AS	0.189059	-1.37172	4.08047	-0.336166	0.736746	NA
APOA2	0	NA	NA	NA	NA	NA
APOA4	0.337797	-0.409936	3.60282	-0.113782	0.909411	NA
APOA5	0	NA	NA	NA	NA	NA
APOB	0	NA	NA	NA	NA	NA
APOBEC1	0	NA	NA	NA	NA	NA
APOBEC2	0.313952	-0.409936	3.6938	-0.110979	0.911633	NA
APOBEC3A	6.55691	-0.823276	0.829541	-0.992448	0.320979	0.390105
APOBEC3A_B	0	NA	NA	NA	NA	NA
APOBEC3B	1.36961	-4.09575	1.99761	-2.05033	0.0403327	0.06291
APOBEC3B-AS1	0.761884	-3.25781	2.35841	-1.38136	0.167168	NA
APOBEC3C	20.3023	-1.25577	0.478677	-2.62342	0.00870524	0.0157305
APOBEC3D	6.0453	-0.842937	0.880875	-0.956932	0.338602	0.408116
APOBEC3F	3.82759	-1.2247	0.972934	-1.25877	0.208112	0.268572
APOBEC3G	0.374183	-2.23656	3.43451	-0.651201	0.514917	NA
APOBEC3H	0.148738	0.551836	4.08047	0.135238	0.892423	NA
APOBEC4	0.370248	-2.22135	4.04202	-0.549565	0.582618	NA
APOBR	0.809094	-1.0987	2.39147	-0.459425	0.645929	NA
APOC1	4.17227	-0.542316	0.931131	-0.582427	0.560279	0.62453
APOC1P1	0.387701	-2.27792	3.39717	-0.670536	0.502516	NA
APOC2	0	NA	NA	NA	NA	NA
APOC3	0	NA	NA	NA	NA	NA
APOC4	0	NA	NA	NA	NA	NA
APOC4-APOC2	0	NA	NA	NA	NA	NA
APOD	0.968395	-3.59849	2.17612	-1.65363	0.0982033	0.138483
APOE	66.5109	2.40469	0.351606	6.83915	7.96644e-12	6.8412e-11
APOF	0.148738	0.551836	4.08047	0.135238	0.892423	NA
APOH	0.311473	1.53888	3.67307	0.418963	0.675243	NA
APOL1	8.69022	-1.49913	0.797989	-1.87863	0.0602945	0.0899515
APOL2	14.1377	-1.71098	0.602284	-2.84082	0.00449982	0.00863725
APOL3	0.249787	1.26622	4.05561	0.312214	0.754878	NA
APOL4	89.975	-2.42085	0.324259	-7.46579	8.28031e-14	9.40911e-13
APOL5	0	NA	NA	NA	NA	NA
APOL6	2.11033	-0.834448	1.38577	-0.602153	0.547072	0.612394
APOLD1	605.332	2.6247	0.253959	10.3351	4.88665e-25	2.08904e-23
APOM	50.0537	0.0216874	0.341969	0.0634193	0.949433	0.960779
APOO	391.778	-0.454079	0.292205	-1.55397	0.120191	0.165916
APOOL	514.56	-1.95477	0.366504	-5.33355	9.6309e-08	4.39681e-07
APOOP5	0	NA	NA	NA	NA	NA
APOPT1	329.162	-0.904841	0.263999	-3.42745	0.000609289	0.00139315
APP	15251.9	-0.173403	0.233945	-0.741216	0.458563	0.527921
APPBP2	3085.6	-1.18837	0.357308	-3.3259	0.000881333	0.00195208
APPL1	1328.9	-2.0421	0.435504	-4.68904	2.74486e-06	9.70201e-06
APPL2	1593.4	-0.733344	0.26812	-2.73514	0.00623545	0.0115992
APRT	1561.63	-0.266584	0.225425	-1.18259	0.236973	0.300685
APTR	275.066	0.214921	0.28863	0.744625	0.456498	0.525888
APTX	693.091	-2.15859	0.228883	-9.43098	4.06263e-21	1.12685e-19
AQP1	42.8603	1.33801	0.398918	3.35409	0.00079626	0.00177953
AQP10	0	NA	NA	NA	NA	NA
AQP11	60.007	-2.51659	0.366523	-6.86612	6.59709e-12	5.74651e-11
AQP12A	0	NA	NA	NA	NA	NA
AQP12B	0	NA	NA	NA	NA	NA
AQP2	0	NA	NA	NA	NA	NA
AQP3	462.171	0.0519278	0.26998	0.192339	0.847476	0.879225
AQP4	0.488205	2.18707	3.75406	0.582587	0.560171	NA
AQP4-AS1	4.91041	0.165074	0.957194	0.172456	0.863079	0.891683
AQP5	0.185124	-1.37172	4.08047	-0.336166	0.736746	NA
AQP6	9.4675	-1.33144	0.732193	-1.81843	0.068999	0.10128
AQP7	0.185124	-1.37172	4.08047	-0.336166	0.736746	NA
AQP7P1	1.62505	1.68937	1.64442	1.02734	0.304262	0.372564
AQP7P3	0.162735	0.551836	4.08047	0.135238	0.892423	NA
AQP8	0.723995	2.76939	2.35227	1.17733	0.239065	NA
AQP9	0	NA	NA	NA	NA	NA
AQR	1732.52	-1.81767	0.466695	-3.89476	9.82964e-05	0.000262715
AR	0	NA	NA	NA	NA	NA
ARAF	861.353	-1.76769	0.233062	-7.58465	3.33395e-14	3.98919e-13
ARAP1	987.095	-1.12343	0.236281	-4.75461	1.98833e-06	7.20436e-06
ARAP1-AS2	0.162735	0.551836	4.08047	0.135238	0.892423	NA
ARAP2	27.2801	-2.13993	0.543964	-3.93397	8.35557e-05	0.000226375
ARAP3	155.577	-1.32715	0.262291	-5.05984	4.19602e-07	1.71155e-06
ARC	5074.6	3.7882	0.228412	16.585	8.95131e-62	7.16634e-59
ARCN1	3213.54	-1.28707	0.260084	-4.94867	7.47239e-07	2.92729e-06
AREG	0	NA	NA	NA	NA	NA
AREL1	2596.32	-1.73121	0.25715	-6.73228	1.67022e-11	1.36698e-10
ARF1	13204.9	-0.413225	0.220417	-1.87474	0.0608287	0.0906869
ARF3	4106.33	-0.931604	0.214662	-4.33986	1.42574e-05	4.43746e-05
ARF4	4185.95	-0.572753	0.256515	-2.23282	0.0255607	0.0417858
ARF4-AS1	4.03849	-0.997028	1.00711	-0.98999	0.322179	0.391401
ARF5	2878.73	-0.306331	0.207513	-1.4762	0.13989	0.189398
ARF6	2047.79	-1.71915	0.249123	-6.90079	5.17153e-12	4.56967e-11
ARFGAP1	1912.48	-0.521643	0.24053	-2.16872	0.0301038	0.0484927
ARFGAP2	2089.72	-1.62214	0.221761	-7.31481	2.57755e-13	2.73469e-12
ARFGAP3	876.567	-1.15887	0.307324	-3.77086	0.000162688	0.000416598
ARFGEF1	691.678	-3.06523	0.528221	-5.80293	6.51662e-09	3.57227e-08
ARFGEF2	1826.77	-1.54834	0.340549	-4.54659	5.45216e-06	1.82634e-05
ARFGEF3	276.816	-1.47723	0.360966	-4.09244	4.26849e-05	0.000121889
ARFIP1	562.982	-1.70885	0.342438	-4.99025	6.03005e-07	2.40125e-06
ARFIP2	1097.09	-1.0153	0.229831	-4.4176	9.98035e-06	3.19781e-05
ARFRP1	462.687	-2.04888	0.239147	-8.56744	1.05807e-17	1.9392e-16
ARG1	0	NA	NA	NA	NA	NA
ARG2	146.978	-1.63199	0.290043	-5.6267	1.83693e-08	9.38063e-08
ARGFX	1.33371	-2.90719	1.90397	-1.52691	0.126784	0.173832
ARGFXP2	0.185124	-1.37172	4.08047	-0.336166	0.736746	NA
ARGLU1	3431.52	-0.230398	0.269852	-0.853795	0.393218	0.464008
ARHGAP1	1341.3	-0.780111	0.207346	-3.76236	0.000168316	0.000429893
ARHGAP10	379.492	-2.98414	0.287954	-10.3633	3.6434e-25	1.57282e-23
ARHGAP11A	1973.7	-3.29442	0.452058	-7.28759	3.15544e-13	3.31351e-12
ARHGAP11B	91.0775	-0.759999	0.400359	-1.89829	0.0576573	0.0864785
ARHGAP12	461.798	-1.48184	0.48621	-3.04774	0.0023057	0.00470354
ARHGAP15	0.472753	0.476446	2.82846	0.168447	0.866231	NA
ARHGAP17	2019.42	-0.951792	0.232408	-4.09535	4.2154e-05	0.000120509
ARHGAP18	106.798	-2.01938	0.487653	-4.14102	3.45769e-05	0.000100429
ARHGAP19	1104.27	-2.20023	0.247609	-8.8859	6.34075e-19	1.3423e-17
ARHGAP19-SLIT1	6.29283	0.0744241	0.799822	0.0930508	0.925863	0.941363
ARHGAP20	18.8213	1.33069	0.594911	2.23679	0.0252999	0.0414094
ARHGAP21	1627.35	-1.6087	0.454322	-3.54088	0.000398799	0.000945362
ARHGAP22	72.488	-2.20031	0.345912	-6.3609	2.00575e-10	1.38159e-09
ARHGAP22-IT1	0	NA	NA	NA	NA	NA
ARHGAP23	581.426	-2.73279	0.236026	-11.5783	5.30802e-31	4.19537e-29
ARHGAP24	36.617	-0.0334024	0.442753	-0.0754424	0.939863	0.953121
ARHGAP25	5.16511	0.757614	0.911124	0.831515	0.405683	0.476703
ARHGAP26	731.985	1.0287	0.288322	3.56787	0.000359899	0.000860329
ARHGAP26-AS1	0	NA	NA	NA	NA	NA
ARHGAP26-IT1	0.148738	0.551836	4.08047	0.135238	0.892423	NA
ARHGAP27	695.89	2.57507	0.232322	11.0841	1.49922e-28	9.01223e-27
ARHGAP27P1	430.831	0.753731	0.277454	2.7166	0.0065956	0.0122154
ARHGAP27P1-BPTFP1-KPNA2P3	656.074	0.343848	0.293822	1.17026	0.241897	0.305853
ARHGAP28	328.644	-1.72206	0.545592	-3.15632	0.00159776	0.00336417
ARHGAP29	1167.57	-1.32465	0.526999	-2.51357	0.0119515	0.021004
ARHGAP30	21.7549	5.19578	0.940792	5.52277	3.33689e-08	1.63803e-07
ARHGAP31	372.69	-3.05897	0.282765	-10.8181	2.82704e-27	1.50431e-25
ARHGAP31-AS1	7.95463	-4.08669	1.04773	-3.90053	9.59833e-05	0.000257225
ARHGAP32	1305.44	-1.72407	0.318289	-5.41668	6.07152e-08	2.86927e-07
ARHGAP33	674.439	-0.310463	0.25511	-1.21698	0.223613	0.285999
ARHGAP35	5042.59	-0.933686	0.244313	-3.82167	0.00013255	0.000345049
ARHGAP36	210.239	-0.17067	0.245772	-0.694426	0.487415	0.556518
ARHGAP39	883.915	-0.786236	0.244351	-3.21765	0.00129247	0.00277251
ARHGAP4	213.138	-0.136966	0.265111	-0.516637	0.60541	0.667987
ARHGAP40	2.03923	0.671337	1.50946	0.444753	0.656498	0.714907
ARHGAP42	242.708	-1.7199	0.468219	-3.67327	0.000239463	0.000592785
ARHGAP44	665.862	-0.738523	0.243899	-3.02799	0.00246185	0.00499718
ARHGAP45	13.4243	-1.22323	0.664813	-1.83997	0.065773	0.0971496
ARHGAP5	1016.92	-1.61701	0.569004	-2.84182	0.00448572	0.00861205
ARHGAP5-AS1	60.9595	-1.77221	0.425508	-4.16493	3.11446e-05	9.11515e-05
ARHGAP6	14.007	0.765002	0.609957	1.25419	0.209773	0.270518
ARHGAP8	0	NA	NA	NA	NA	NA
ARHGAP9	135.992	-1.04203	0.270399	-3.85368	0.000116356	0.000306609
ARHGDIA	15723.5	-1.13615	0.230486	-4.92936	8.24975e-07	3.20686e-06
ARHGDIB	201.299	-2.49694	0.289991	-8.6104	7.28079e-18	1.36713e-16
ARHGDIG	239.168	-0.495035	0.234231	-2.11345	0.0345626	0.0547881
ARHGEF1	563.341	-1.3679	0.253181	-5.40287	6.55829e-08	3.07701e-07
ARHGEF10	1121.96	-1.33245	0.255577	-5.21351	1.85298e-07	8.0346e-07
ARHGEF10L	500.948	-1.44096	0.241283	-5.97207	2.3426e-09	1.3726e-08
ARHGEF11	3049.37	-0.9697	0.230565	-4.20576	2.60211e-05	7.74706e-05
ARHGEF12	2330.84	-1.09362	0.380324	-2.87548	0.00403408	0.00782169
ARHGEF15	0.452363	0.320162	3.27454	0.0977729	0.922113	NA
ARHGEF16	0	NA	NA	NA	NA	NA
ARHGEF17	1140.08	-1.10725	0.249351	-4.44053	8.97376e-06	2.8969e-05
ARHGEF18	1437.11	-0.447266	0.224793	-1.98968	0.0466264	0.0714487
ARHGEF19	135.776	-1.69088	0.367339	-4.60306	4.16333e-06	1.42193e-05
ARHGEF2	3942.07	-1.31721	0.221077	-5.95817	2.55073e-09	1.48565e-08
ARHGEF25	1998.81	-0.509086	0.213822	-2.38089	0.0172707	0.0293392
ARHGEF26	314.871	-1.9658	0.299466	-6.56434	5.22642e-11	3.95077e-10
ARHGEF26-AS1	31.9223	0.583984	0.498846	1.17067	0.241732	0.305732
ARHGEF28	130.18	-0.739204	0.34422	-2.14747	0.0317556	0.0508511
ARHGEF3	323.732	-0.604695	0.299157	-2.02133	0.0432457	0.066838
ARHGEF3-AS1	0	NA	NA	NA	NA	NA
ARHGEF33	5.45212	-0.56379	0.862289	-0.65383	0.513221	0.580116
ARHGEF34P	0	NA	NA	NA	NA	NA
ARHGEF35	0	NA	NA	NA	NA	NA
ARHGEF37	91.3739	-1.65487	0.306172	-5.40503	6.47991e-08	3.04349e-07
ARHGEF38	0	NA	NA	NA	NA	NA
ARHGEF38-IT1	0	NA	NA	NA	NA	NA
ARHGEF39	332.595	-2.2818	0.237045	-9.62601	6.20931e-22	1.86311e-20
ARHGEF4	743.449	-1.07094	0.244228	-4.38501	1.15982e-05	3.66419e-05
ARHGEF40	1567.71	-4.19743	0.22374	-18.7603	1.59454e-78	3.51058e-75
ARHGEF5	0.370248	-2.22135	4.04202	-0.549565	0.582618	NA
ARHGEF6	155.769	-1.28626	0.356812	-3.60487	0.000312313	0.000755557
ARHGEF7	2552.07	-1.59351	0.255242	-6.24312	4.2893e-10	2.81473e-09
ARHGEF7-AS1	0.60895	2.51278	2.9236	0.859482	0.390075	NA
ARHGEF7-AS2	8.10976	-2.01362	0.795097	-2.53255	0.0113237	0.019991
ARHGEF9	1016.48	-0.557127	0.25128	-2.21716	0.0266123	0.0433401
ARHGEF9-IT1	0	NA	NA	NA	NA	NA
ARID1A	5260.19	-0.758516	0.243454	-3.11565	0.00183541	0.00382023
ARID1B	5972.09	-1.06674	0.246932	-4.31996	1.56059e-05	4.82392e-05
ARID2	2253.6	-2.75809	0.438753	-6.28621	3.25309e-10	2.17445e-09
ARID3A	173.64	-2.45734	0.266253	-9.22935	2.72278e-20	6.9201e-19
ARID3B	1391.93	-1.26006	0.216789	-5.81237	6.15934e-09	3.38802e-08
ARID3C	6.38625	2.18832	0.89173	2.45402	0.0141269	0.0244297
ARID4A	172.659	-1.2814	0.562974	-2.27613	0.0228382	0.0377663
ARID4B	1029.13	0.277392	0.501179	0.553479	0.579936	0.643589
ARID5A	317.086	1.02452	0.264578	3.87227	0.000107827	0.000285846
ARID5B	32.2195	-3.40474	0.517244	-6.58247	4.62708e-11	3.52495e-10
ARIH1	3146.13	-1.51307	0.330794	-4.57406	4.78371e-06	1.61688e-05
ARIH2	4482.93	-0.185084	0.223729	-0.827268	0.408085	0.478854
ARIH2OS	34.709	-0.0771017	0.414085	-0.186198	0.85229	0.882866
ARL1	1021.66	-1.96514	0.304329	-6.45728	1.06601e-10	7.66355e-10
ARL10	906.151	-1.76302	0.223857	-7.87563	3.39039e-15	4.67725e-14
ARL11	0	NA	NA	NA	NA	NA
ARL13A	0	NA	NA	NA	NA	NA
ARL13B	312.594	-1.70619	0.438538	-3.89063	9.99841e-05	0.000266862
ARL14	0	NA	NA	NA	NA	NA
ARL14EP	672.093	-1.04	0.373143	-2.78714	0.00531756	0.0100556
ARL14EPL	0	NA	NA	NA	NA	NA
ARL15	252.326	-0.554128	0.366114	-1.51354	0.130142	0.178007
ARL16	1911	-1.36994	0.203425	-6.73437	1.64642e-11	1.34813e-10
ARL17A	618.303	-1.80566	0.325052	-5.55499	2.77625e-08	1.38286e-07
ARL17B	0	NA	NA	NA	NA	NA
ARL2	291.408	-2.04797	0.223179	-9.17635	4.45934e-20	1.09543e-18
ARL2-SNX15	0.189059	-1.37172	4.08047	-0.336166	0.736746	NA
ARL2BP	2031.9	-0.445819	0.265376	-1.67995	0.0929662	0.13206
ARL3	828.438	-0.443725	0.238154	-1.86318	0.0624364	0.0928324
ARL4A	143.195	-4.40338	0.381731	-11.5353	8.76002e-31	6.70827e-29
ARL4C	655.944	0.00980731	0.272406	0.0360026	0.97128	0.978223
ARL4D	1923.76	-0.328382	0.223685	-1.46806	0.142088	0.191946
ARL5A	1141.22	-2.4784	0.348805	-7.10539	1.19982e-12	1.16368e-11
ARL5B	1284.39	-0.646462	0.458677	-1.4094	0.158716	0.211842
ARL5C	0.148738	0.551836	4.08047	0.135238	0.892423	NA
ARL6	198.129	-2.50373	0.43132	-5.80481	6.44383e-09	3.53567e-08
ARL6IP1	11951.7	0.427851	0.278329	1.53721	0.124241	0.170771
ARL6IP4	2809.43	-0.206217	0.216747	-0.951418	0.341392	0.411057
ARL6IP5	829.129	-0.696733	0.36922	-1.88704	0.0591551	0.0884615
ARL6IP6	1724.68	-0.0448382	0.278184	-0.161182	0.87195	0.898845
ARL8A	1113.14	-1.83839	0.241032	-7.62717	2.39972e-14	2.95775e-13
ARL8B	1376.56	-1.86489	0.345749	-5.39376	6.90002e-08	3.22275e-07
ARL9	4.41925	2.7503	1.20927	2.27434	0.0229456	0.037919
ARMC1	1010.79	-1.71327	0.353209	-4.85058	1.23099e-06	4.62884e-06
ARMC10	822.091	-1.31582	0.295672	-4.45027	8.57612e-06	2.77872e-05
ARMC12	57.047	0.209875	0.346995	0.604835	0.545288	0.610725
ARMC2	65.2204	-1.8689	0.427333	-4.37342	1.22317e-05	3.85054e-05
ARMC2-AS1	0	NA	NA	NA	NA	NA
ARMC3	0	NA	NA	NA	NA	NA
ARMC4	0.530047	-1.36594	3.13029	-0.436363	0.662573	NA
ARMC4P1	0	NA	NA	NA	NA	NA
ARMC5	595.225	-1.85887	0.279	-6.66262	2.68992e-11	2.12742e-10
ARMC6	1714.69	-2.94315	0.238988	-12.3151	7.51602e-35	8.76686e-33
ARMC7	463.366	-2.5358	0.255908	-9.90903	3.80324e-23	1.31346e-21
ARMC8	1074.23	-1.31832	0.382986	-3.44223	0.000576948	0.00132678
ARMC9	558.109	-1.31021	0.25283	-5.18218	2.19302e-07	9.40283e-07
ARMCX1	76.03	-2.04454	0.461237	-4.43274	9.30444e-06	2.99487e-05
ARMCX2	684.177	-1.26836	0.287086	-4.41806	9.95895e-06	3.19212e-05
ARMCX3	1101.98	-1.37681	0.382494	-3.59957	0.000318746	0.000770106
ARMCX4	802.324	-1.6528	0.330192	-5.00557	5.56967e-07	2.23205e-06
ARMCX5	154.33	-3.87222	0.32618	-11.8714	1.66603e-32	1.56084e-30
ARMCX5-GPRASP2	83.218	-0.833982	0.341098	-2.44499	0.0144856	0.0249936
ARMCX6	314.996	-2.89516	0.251789	-11.4983	1.34463e-30	1.00351e-28
ARMS2	0.378118	-2.24767	4.03961	-0.556406	0.577933	NA
ARMT1	536.352	-1.84241	0.36579	-5.03679	4.73402e-07	1.91855e-06
ARNT	1834.72	-1.25515	0.280286	-4.47811	7.53059e-06	2.46307e-05
ARNT2	5673.59	-1.23133	0.228863	-5.38022	7.43954e-08	3.45641e-07
ARNTL	108.52	-0.899634	0.32629	-2.75716	0.00583055	0.0109237
ARNTL2	807.502	-1.35938	0.382539	-3.55356	0.000380055	0.00090495
ARNTL2-AS1	0	NA	NA	NA	NA	NA
ARPC1A	2951.77	-0.824321	0.214282	-3.84689	0.000119626	0.000313958
ARPC1B	605.98	-0.591683	0.230698	-2.56476	0.0103248	0.0183707
ARPC2	4586.96	-0.867017	0.237575	-3.64945	0.000262799	0.000645292
ARPC3	3179.49	-0.756673	0.274558	-2.75597	0.00585186	0.0109601
ARPC4	1927.61	-0.959332	0.220367	-4.35333	1.34083e-05	4.19246e-05
ARPC4-TTLL3	0	NA	NA	NA	NA	NA
ARPC5	2636.32	-0.95843	0.26278	-3.64727	0.000265042	0.000650256
ARPC5L	1320.64	-0.0808308	0.234728	-0.344359	0.730576	0.780093
ARPIN	1162.64	-1.03665	0.238769	-4.34167	1.41407e-05	4.40535e-05
ARPP19	12850.3	-0.876355	0.309241	-2.83389	0.00459847	0.00880931
ARPP21	14.0627	-2.38507	0.619202	-3.85184	0.000117232	0.00030855
ARR3	0	NA	NA	NA	NA	NA
ARRB1	868.72	-0.950183	0.20184	-4.7076	2.50651e-06	8.93305e-06
ARRB2	1072.92	-0.934702	0.220345	-4.242	2.2154e-05	6.67918e-05
ARRDC1	200.907	0.39595	0.272796	1.45145	0.146654	0.197464
ARRDC1-AS1	266.201	-1.01345	0.295947	-3.42443	0.000616095	0.00140688
ARRDC2	430.989	-2.25883	0.222677	-10.144	3.52357e-24	1.37912e-22
ARRDC3	815.022	-0.944179	0.361016	-2.61534	0.00891395	0.016073
ARRDC3-AS1	3.11782	0.0276296	1.09597	0.0252101	0.979887	0.984808
ARRDC4	474.873	-0.301835	0.296277	-1.01876	0.308316	0.376743
ARRDC5	0	NA	NA	NA	NA	NA
ARSA	249.125	0.0992805	0.273455	0.36306	0.71656	0.767547
ARSB	951.503	-0.624822	0.228643	-2.73274	0.00628104	0.0116733
ARSD	644.319	-0.437139	0.23839	-1.83371	0.0666965	0.0983774
ARSD-AS1	0.814005	0.13195	2.17011	0.060803	0.951516	NA
ARSE	0	NA	NA	NA	NA	NA
ARSF	14.2777	-1.15748	0.596736	-1.93969	0.0524171	0.0793488
ARSG	185.443	-0.00121603	0.26137	-0.00465251	0.996288	0.99708
ARSH	0.162735	0.551836	4.08047	0.135238	0.892423	NA
ARSI	111.932	-3.97734	0.352546	-11.2818	1.6144e-29	1.09786e-27
ARSJ	77.681	-4.61515	0.428878	-10.761	5.26077e-27	2.71724e-25
ARSK	85.1912	-3.18121	0.418173	-7.60742	2.79628e-14	3.40601e-13
ART1	0.737992	2.79372	2.70529	1.03269	0.30175	NA
ART3	0	NA	NA	NA	NA	NA
ART4	0	NA	NA	NA	NA	NA
ART5	6.4005	0.410857	0.854502	0.480815	0.630648	0.691158
ARTN	36.3133	3.43381	0.552921	6.2103	5.28822e-10	3.4218e-09
ARV1	487.013	-1.9577	0.326448	-5.99697	2.01028e-09	1.18935e-08
ARVCF	1274.41	-0.494767	0.23922	-2.06825	0.0386161	0.0605328
ARX	1.43109	-2.036	1.71381	-1.18799	0.234837	0.298232
AS-PTPRE	1.76931	4.05491	1.78108	2.27666	0.0228065	0.0377209
AS3MT	19.4678	-1.03438	0.47776	-2.16506	0.0303831	0.0489067
ASAH1	1149.11	-0.559956	0.337304	-1.66009	0.0968958	0.136968
ASAH2	2.63303	-4.00013	1.62613	-2.45991	0.0138973	0.0240777
ASAH2B	352.75	-1.9397	0.410915	-4.72045	2.35324e-06	8.42772e-06
ASAP1	5950.53	-0.790749	0.325046	-2.43273	0.0149853	0.0257851
ASAP1-IT1	0.124893	0.551836	4.08047	0.135238	0.892423	NA
ASAP1-IT2	6.43225	-1.35071	0.875891	-1.5421	0.12305	0.169412
ASAP2	1405.11	-1.17945	0.298078	-3.95685	7.59434e-05	0.000207507
ASAP3	526.114	-0.21337	0.268622	-0.794314	0.427012	0.49732
ASB1	3240.09	-1.05718	0.210462	-5.02315	5.08314e-07	2.04959e-06
ASB10	1.24444	2.34359	1.92538	1.21721	0.223525	0.285928
ASB11	1.22059	2.31651	1.89416	1.22298	0.221338	0.283543
ASB12	0.124893	0.551836	4.08047	0.135238	0.892423	NA
ASB13	876.161	-1.42953	0.219291	-6.51887	7.08413e-11	5.26024e-10
ASB14	0.915035	-2.28232	2.3369	-0.976647	0.328744	0.397878
ASB15	0.202577	-1.37172	4.08047	-0.336166	0.736746	NA
ASB16	16.514	0.447406	0.650527	0.687759	0.491605	0.560176
ASB16-AS1	1065.83	0.343896	0.252747	1.36064	0.173629	0.229468
ASB17	0	NA	NA	NA	NA	NA
ASB18	0.185124	-1.37172	4.08047	-0.336166	0.736746	NA
ASB2	2.85993	-3.09833	1.50801	-2.05457	0.0399201	0.0623438
ASB3	54.2922	-1.00581	0.386938	-2.5994	0.00933867	0.0167651
ASB4	0.476687	0.476441	2.82193	0.168835	0.865927	NA
ASB5	2.81392	-0.689841	1.25768	-0.548505	0.583345	0.647006
ASB6	1829.68	-0.916132	0.206542	-4.43558	9.18263e-06	2.9589e-05
ASB7	697.469	-0.99763	0.292409	-3.41177	0.000645433	0.00146817
ASB8	564.616	-3.24706	0.265512	-12.2294	2.16421e-34	2.41254e-32
ASB9	1.02664	-0.428283	1.85441	-0.230954	0.817351	0.854261
ASB9P1	0	NA	NA	NA	NA	NA
ASCC1	458.164	-1.47512	0.260506	-5.66249	1.49188e-08	7.7466e-08
ASCC2	2229.46	-1.19637	0.21916	-5.4589	4.7908e-08	2.29482e-07
ASCC3	1961.38	-0.850096	0.545756	-1.55765	0.119317	0.164826
ASCL1	246.358	-1.84863	0.27222	-6.79097	1.11385e-11	9.35985e-11
ASCL2	0	NA	NA	NA	NA	NA
ASCL3	0	NA	NA	NA	NA	NA
ASCL4	12.1971	6.84072	1.33383	5.12863	2.91863e-07	1.22482e-06
ASCL5	0.365312	-0.409936	3.50862	-0.116837	0.906989	NA
ASF1A	1446.49	-1.23806	0.381098	-3.24867	0.00115945	0.00251247
ASF1B	1447.38	-0.302824	0.224233	-1.35049	0.17686	0.233161
ASGR1	41.5749	-0.0404289	0.378043	-0.106943	0.914834	0.932842
ASGR2	0	NA	NA	NA	NA	NA
ASH1L	3369.63	-0.791187	0.460786	-1.71704	0.0859723	0.123309
ASH1L-AS1	92.9618	-1.36659	0.313303	-4.36187	1.28955e-05	4.04575e-05
ASH2L	1757.56	-1.01817	0.280186	-3.63389	0.000279175	0.000681701
ASIC1	531.845	-1.44927	0.226397	-6.40146	1.53902e-10	1.07609e-09
ASIC2	2.61777	1.86938	1.35655	1.37805	0.168189	0.2231
ASIC3	256.992	0.736858	0.25537	2.88545	0.00390854	0.0075925
ASIC4	415.465	-1.3711	0.246103	-5.57125	2.52912e-08	1.26406e-07
ASIC5	0	NA	NA	NA	NA	NA
ASIP	0.273632	1.37939	3.83001	0.360154	0.718732	NA
ASL	682.661	0.796635	0.233129	3.41715	0.000632808	0.00144168
ASMT	0	NA	NA	NA	NA	NA
ASMTL	0	NA	NA	NA	NA	NA
ASMTL-AS1	0	NA	NA	NA	NA	NA
ASNA1	1255.5	-0.98834	0.203895	-4.8473	1.25156e-06	4.69915e-06
ASNS	4884.93	-0.928807	0.263171	-3.52929	0.000416676	0.000984164
ASNSD1	1495.79	-2.64509	0.37134	-7.1231	1.05525e-12	1.02913e-11
ASNSP1	12.0081	-2.04279	0.66884	-3.05423	0.00225641	0.00461224
ASPA	0	NA	NA	NA	NA	NA
ASPDH	46.8678	-0.324052	0.364061	-0.890105	0.37341	0.443723
ASPG	0.185124	-1.37172	4.08047	-0.336166	0.736746	NA
ASPH	1726.51	-0.272483	0.374556	-0.727483	0.46693	0.536048
ASPHD1	752.291	-1.02319	0.250523	-4.08422	4.42252e-05	0.000126042
ASPHD2	223.439	-2.71157	0.276367	-9.81147	1.00489e-22	3.33947e-21
ASPM	1198.47	-1.28511	0.554578	-2.31728	0.0204885	0.0342695
ASPN	0.273632	1.37939	3.83001	0.360154	0.718732	NA
ASPRV1	42.4696	1.4242	0.389331	3.65807	0.000254126	0.000625653
ASPSCR1	1352.24	-1.08292	0.235068	-4.60684	4.08831e-06	1.39766e-05
ASRGL1	1167.84	-0.504527	0.229209	-2.20116	0.0277243	0.0450137
ASS1	13343.5	-1.9573	0.197016	-9.93471	2.94042e-23	1.02961e-21
ASTE1	254.255	-3.13017	0.291019	-10.7559	5.55841e-27	2.86258e-25
ASTL	3.93913	1.32626	1.27859	1.03729	0.299601	0.367521
ASTN1	214.844	0.216346	0.229382	0.943167	0.345595	0.41544
ASTN2	834.809	-1.06088	0.230347	-4.60558	4.11324e-06	1.40564e-05
ASTN2-AS1	0	NA	NA	NA	NA	NA
ASXL1	3062.18	-2.81372	0.228263	-12.3267	6.50968e-35	7.64367e-33
ASXL2	1972.05	-2.3284	0.437202	-5.32569	1.0057e-07	4.57355e-07
ASXL3	214.052	-3.78091	0.40048	-9.44095	3.6943e-21	1.03282e-19
ASZ1	0	NA	NA	NA	NA	NA
ATAD1	1581.56	-1.46174	0.386068	-3.78623	0.00015295	0.000393616
ATAD2	2396.31	-1.19754	0.495577	-2.41645	0.0156729	0.0268606
ATAD2B	900.683	-2.16506	0.45792	-4.72804	2.26693e-06	8.13185e-06
ATAD3A	738.563	-1.5601	0.242132	-6.44321	1.16971e-10	8.34429e-10
ATAD3B	766.052	-1.20568	0.240904	-5.00481	5.59185e-07	2.23992e-06
ATAD3C	23.7116	0.138135	0.475969	0.290218	0.771649	0.815744
ATAD5	725.318	-0.617114	0.457413	-1.34914	0.177292	0.233591
ATAT1	900.87	-1.09094	0.256933	-4.24601	2.17608e-05	6.5719e-05
ATCAY	2329.47	-0.0746276	0.206793	-0.360881	0.718188	0.769104
ATE1	850.101	-0.867969	0.35231	-2.46365	0.013753	0.0238651
ATE1-AS1	11.0481	0.281605	0.722722	0.389646	0.696798	0.75067
ATF1	554.446	-2.59939	0.323127	-8.04448	8.66144e-16	1.27553e-14
ATF2	1129.65	-2.16459	0.392661	-5.51262	3.53532e-08	1.72917e-07
ATF3	411.723	1.50497	0.243358	6.18417	6.24296e-10	3.98974e-09
ATF4	10408.6	-1.62742	0.229687	-7.08539	1.38658e-12	1.33234e-11
ATF5	1734.84	-0.883735	0.245759	-3.59593	0.000323232	0.000780301
ATF6	1427.94	-1.58251	0.368652	-4.29268	1.7653e-05	5.41487e-05
ATF6B	1453	-0.0807803	0.219436	-0.368128	0.712778	0.764379
ATF7	2034.14	-1.3978	0.248676	-5.62097	1.89888e-08	9.68014e-08
ATF7IP	2695.22	-2.93356	0.410011	-7.15482	8.37815e-13	8.29945e-12
ATF7IP2	452.347	-0.0514118	0.361827	-0.142089	0.887009	0.91186
ATG10	141.907	-1.30302	0.314326	-4.14545	3.39141e-05	9.86669e-05
ATG101	851.621	-0.960623	0.210774	-4.55759	5.17432e-06	1.73922e-05
ATG12	1254.28	-0.934657	0.334719	-2.79236	0.00523244	0.0099085
ATG13	2124.08	-1.12998	0.220698	-5.12002	3.05511e-07	1.27844e-06
ATG14	643.67	-1.42698	0.264582	-5.39335	6.91571e-08	3.22922e-07
ATG16L1	2084.12	-0.880125	0.229599	-3.83332	0.000126428	0.000330676
ATG16L2	92.0498	0.149001	0.296201	0.50304	0.614936	0.676802
ATG2A	848.976	-0.750296	0.22715	-3.30309	0.000956258	0.00210427
ATG2B	1296.76	-1.47818	0.480326	-3.07745	0.00208777	0.00429527
ATG3	670.831	-2.62084	0.34426	-7.61297	2.67874e-14	3.26736e-13
ATG4A	125.324	-1.97627	0.407075	-4.85481	1.20503e-06	4.53993e-06
ATG4B	2626.43	-0.233393	0.227883	-1.02418	0.305751	0.374153
ATG4C	298.656	-2.76097	0.427411	-6.45975	1.04875e-10	7.55176e-10
ATG4D	1113.5	-1.12125	0.232917	-4.81392	1.47996e-06	5.47388e-06
ATG5	848.999	-1.40436	0.387481	-3.62433	0.000289712	0.000705279
ATG7	560.387	-0.922198	0.256719	-3.59225	0.000327836	0.000790224
ATG9A	1858.13	-1.52613	0.217557	-7.01487	2.30168e-12	2.15407e-11
ATG9B	214.438	-2.9132	0.261212	-11.1526	6.95419e-29	4.40591e-27
ATIC	5201.68	-1.3624	0.230753	-5.90414	3.54485e-09	2.01795e-08
ATL1	470.708	-1.84372	0.369643	-4.98782	6.10632e-07	2.42997e-06
ATL2	2647.89	-1.12207	0.365974	-3.06598	0.00216955	0.00445054
ATL3	257.385	-2.94955	0.328483	-8.97933	2.72426e-19	6.10464e-18
ATM	1051.57	-0.766607	0.508934	-1.5063	0.13199	0.180096
ATMIN	2723.78	-0.616645	0.305396	-2.01917	0.0434698	0.0671255
ATN1	6083.52	-0.959029	0.229902	-4.17147	3.0264e-05	8.88251e-05
ATOH1	0	NA	NA	NA	NA	NA
ATOH7	16.3577	0.394213	0.610644	0.64557	0.518558	0.585097
ATOH8	3983.08	-2.81405	0.239314	-11.7588	6.36418e-32	5.60462e-30
ATOX1	555.918	-0.2091	0.215545	-0.970096	0.331999	0.401283
ATP10A	10.7311	-0.339559	0.626378	-0.542099	0.58775	0.651072
ATP10B	0.412522	1.96838	3.29759	0.596913	0.550565	NA
ATP10D	571.401	-1.53207	0.406497	-3.76895	0.000163937	0.0004195
ATP11A	2950.14	-0.410845	0.272529	-1.50753	0.131675	0.179824
ATP11A-AS1	0	NA	NA	NA	NA	NA
ATP11AUN	0	NA	NA	NA	NA	NA
ATP11B	1006.44	-0.901438	0.46017	-1.95893	0.0501214	0.0763129
ATP11C	1232.03	-1.00388	0.519062	-1.93403	0.0531096	0.0803004
ATP12A	3.0045	-1.27662	1.15507	-1.10523	0.269059	0.335571
ATP13A1	3882.74	-0.468181	0.220176	-2.12639	0.0334709	0.0532879
ATP13A2	1202.4	-1.14855	0.232677	-4.93627	7.96305e-07	3.10501e-06
ATP13A3	4693.72	-1.06856	0.420931	-2.53858	0.0111304	0.0196709
ATP13A4	3.29303	0.533404	1.15636	0.461281	0.644597	0.703862
ATP13A4-AS1	0	NA	NA	NA	NA	NA
ATP13A5	0.202577	-1.37172	4.08047	-0.336166	0.736746	NA
ATP13A5-AS1	2.8277	0.995979	1.20992	0.82318	0.410405	0.480922
ATP1A1	27316.8	-0.816757	0.222116	-3.67716	0.000235848	0.000584492
ATP1A1-AS1	58.4007	-2.4289	0.375511	-6.46826	9.91368e-11	7.15613e-10
ATP1A2	0.189059	-1.37172	4.08047	-0.336166	0.736746	NA
ATP1A3	14122.7	-1.05252	0.207018	-5.08418	3.69217e-07	1.5226e-06
ATP1A4	0	NA	NA	NA	NA	NA
ATP1B1	4967.89	-1.11249	0.276061	-4.02985	5.58121e-05	0.000156681
ATP1B2	114.424	1.59709	0.321665	4.96505	6.8682e-07	2.70203e-06
ATP1B3	2509.76	-0.447831	0.268415	-1.66843	0.0952306	0.134907
ATP1B4	7.12537	3.02889	1.02576	2.95283	0.00314871	0.0062474
ATP23	162.115	-2.36082	0.33972	-6.94931	3.67088e-12	3.32417e-11
ATP2A1	156.564	1.5681	0.274311	5.71652	1.0873e-08	5.76307e-08
ATP2A1-AS1	46.2008	-1.34852	0.356061	-3.78734	0.00015227	0.000392038
ATP2A2	24558.7	-0.463893	0.24712	-1.8772	0.0604907	0.0902288
ATP2A3	129.589	-0.490431	0.30014	-1.634	0.102258	0.143511
ATP2B1	2100.7	-1.27765	0.524369	-2.43654	0.0148285	0.0255327
ATP2B1-AS1	44.5769	-0.851987	0.403364	-2.1122	0.034669	0.0549222
ATP2B2	928.608	-0.986497	0.219469	-4.49493	6.95943e-06	2.29201e-05
ATP2B2-IT2	0	NA	NA	NA	NA	NA
ATP2B3	2318.54	-1.04899	0.223726	-4.68874	2.74892e-06	9.71351e-06
ATP2B4	1873.64	-0.729691	0.251057	-2.90647	0.0036553	0.00715184
ATP2C1	2385.74	-1.31734	0.356694	-3.69319	0.000221456	0.000551308
ATP2C2	0.968395	-3.59849	2.17612	-1.65363	0.0982033	0.138483
ATP2C2-AS1	4.29001	-1.39284	1.02296	-1.36158	0.17333	0.229108
ATP4A	1.00719	0.733628	2.28159	0.321542	0.7478	0.795357
ATP4B	0.351794	-0.409936	3.55322	-0.11537	0.908152	NA
ATP5A1	13821.2	-0.581733	0.225537	-2.57933	0.0098993	0.0176778
ATP5B	36222.2	-0.297672	0.217661	-1.3676	0.171439	0.226846
ATP5C1	3458.84	-0.457229	0.261979	-1.74529	0.0809348	0.116854
ATP5D	1539.26	-0.687783	0.219395	-3.13491	0.00171909	0.00360027
ATP5E	1026.73	-0.164674	0.219821	-0.749127	0.453781	0.523511
ATP5F1	5072.1	-0.981768	0.3102	-3.16495	0.00155109	0.00327584
ATP5G1	3056.2	-0.134394	0.185131	-0.725939	0.467876	0.536959
ATP5G2	7500.3	-0.430181	0.182736	-2.35411	0.0185672	0.0313302
ATP5G3	7134.16	-0.387163	0.232626	-1.66431	0.0960498	0.135936
ATP5H	3844.12	-0.238356	0.221495	-1.07612	0.281872	0.348859
ATP5I	1479.41	-0.250662	0.237034	-1.05749	0.290286	0.357789
ATP5J	2180.22	-0.404318	0.25882	-1.56216	0.11825	0.16348
ATP5J2	2303.92	-0.17483	0.215092	-0.812817	0.416323	0.486963
ATP5J2-PTCD1	9.34848	-0.487712	0.69052	-0.706297	0.480004	0.549373
ATP5L	1805.68	-0.235792	0.207949	-1.13389	0.256839	0.322325
ATP5L2	0.434911	0.31902	3.31685	0.0961817	0.923376	NA
ATP5O	4146.93	-0.449474	0.237667	-1.89119	0.0585987	0.0877411
ATP5S	292.248	-0.887975	0.301412	-2.94605	0.0032186	0.00636815
ATP5SL	1141.71	-0.843157	0.223012	-3.78077	0.000156347	0.000401712
ATP6AP1	2604.23	-0.249483	0.217453	-1.1473	0.251259	0.31608
ATP6AP1L	107.375	-0.399671	0.357081	-1.11927	0.263023	0.328999
ATP6AP2	1622.02	-0.145342	0.311288	-0.466904	0.640569	0.700071
ATP6V0A1	3329.76	-0.965823	0.2175	-4.44056	8.97234e-06	2.8969e-05
ATP6V0A2	2919.87	-1.36163	0.264796	-5.14219	2.71554e-07	1.14615e-06
ATP6V0A4	1.78068	4.08084	1.85584	2.19892	0.0278839	0.0452468
ATP6V0B	1506.89	-0.25877	0.231367	-1.11844	0.263379	0.329397
ATP6V0C	3799.06	-0.0770262	0.219379	-0.351111	0.725505	0.775337
ATP6V0CP3	0	NA	NA	NA	NA	NA
ATP6V0D1	1659.69	-0.354675	0.209797	-1.69057	0.0909196	0.129571
ATP6V0D2	0	NA	NA	NA	NA	NA
ATP6V0E1	847.198	-1.17476	0.286915	-4.09445	4.23163e-05	0.000120895
ATP6V0E2	1444.35	-0.495038	0.210761	-2.34882	0.0188332	0.0317395
ATP6V0E2-AS1	150.735	-1.96329	0.272697	-7.1995	6.04329e-13	6.13136e-12
ATP6V1A	1808.81	-0.815101	0.306986	-2.65517	0.00792677	0.0144513
ATP6V1B1	4.13799	1.06092	1.01627	1.04393	0.296516	0.364397
ATP6V1B1-AS1	0.351315	-0.409936	3.55485	-0.115317	0.908194	NA
ATP6V1B2	3376.49	-0.886127	0.276969	-3.19937	0.00137729	0.00293683
ATP6V1C1	1067.79	-1.5338	0.362804	-4.22763	2.36166e-05	7.08499e-05
ATP6V1C2	7.47125	0.266473	0.944534	0.282121	0.777851	0.820966
ATP6V1D	785.692	-1.59848	0.346663	-4.61105	4.00641e-06	1.37286e-05
ATP6V1E1	1721.92	-0.405875	0.258076	-1.57269	0.115789	0.160444
ATP6V1E2	91.7594	-0.599009	0.324948	-1.8434	0.0652709	0.0964605
ATP6V1F	1308.85	-0.558267	0.190601	-2.92898	0.00340078	0.0066955
ATP6V1G1	2902.31	-0.579369	0.244933	-2.36542	0.0180096	0.030471
ATP6V1G2	274.049	-0.112428	0.288787	-0.38931	0.697047	0.75082
ATP6V1G2-DDX39B	0.899057	1.78651	2.0712	0.862548	0.388386	0.459257
ATP6V1G3	11.1639	-0.897543	0.628087	-1.42901	0.153001	0.204912
ATP6V1H	839.957	-1.10761	0.283137	-3.91194	9.1558e-05	0.000246238
ATP7A	380.091	-1.80165	0.396312	-4.54605	5.46632e-06	1.83004e-05
ATP7B	692.427	-1.15197	0.253397	-4.54613	5.46419e-06	1.82967e-05
ATP8A1	2072.82	-0.0812336	0.510211	-0.159216	0.873499	0.900072
ATP8A2	278.465	0.429078	0.311509	1.37742	0.168383	0.22334
ATP8B1	0.273632	1.37939	3.83001	0.360154	0.718732	NA
ATP8B2	2451.16	-1.42157	0.206483	-6.88468	5.79168e-12	5.08519e-11
ATP8B3	6.86411	2.62785	0.990462	2.65316	0.00797421	0.014528
ATP8B4	9.16617	-0.293607	0.822311	-0.357051	0.721054	0.771515
ATP8B5P	1.36094	3.67024	1.96194	1.87071	0.0613846	0.0914229
ATP9A	4518	-0.836455	0.229429	-3.64582	0.000266544	0.000653577
ATP9B	553.065	-0.704774	0.286407	-2.46075	0.0138648	0.0240284
ATPAF1	715.885	-0.501613	0.261814	-1.91591	0.0553767	0.0834203
ATPAF2	363.33	-0.97878	0.233973	-4.1833	2.87308e-05	8.47967e-05
ATPIF1	952.718	-0.471288	0.23411	-2.01311	0.0441036	0.0679552
ATR	618.081	-1.3642	0.515674	-2.64547	0.00815769	0.0148355
ATRAID	2181.58	-0.843023	0.206947	-4.07361	4.62901e-05	0.00013148
ATRIP	632.651	-0.572004	0.245044	-2.33429	0.0195805	0.0328731
ATRN	2728.21	-1.09154	0.258711	-4.21913	2.45251e-05	7.33505e-05
ATRNL1	305.409	-0.92374	0.426684	-2.16493	0.0303932	0.048914
ATRX	678.717	-1.35719	0.524273	-2.5887	0.00963394	0.0172372
ATXN1	1065.92	-0.486464	0.311828	-1.56004	0.118751	0.164108
ATXN10	6283.37	-0.558028	0.26022	-2.14445	0.0319968	0.0512001
ATXN1L	1262.58	-1.09351	0.23544	-4.64455	3.40811e-06	1.18303e-05
ATXN2	1607.52	-1.60729	0.315594	-5.0929	3.52623e-07	1.46032e-06
ATXN2-AS	5.67531	-0.0882281	0.82752	-0.106618	0.915092	0.932979
ATXN2L	6880.21	-1.19547	0.225871	-5.2927	1.20526e-07	5.38925e-07
ATXN3	466.71	-1.26936	0.357583	-3.54983	0.000385482	0.00091651
ATXN3L	0	NA	NA	NA	NA	NA
ATXN7	785.866	-1.75109	0.350779	-4.99201	5.97543e-07	2.38165e-06
ATXN7L1	200.264	-1.16447	0.338179	-3.44337	0.000574518	0.00132188
ATXN7L2	896.039	-2.16167	0.220603	-9.79893	1.13784e-22	3.74593e-21
ATXN7L3	4159.09	-1.43807	0.220372	-6.52565	6.77084e-11	5.05103e-10
ATXN7L3B	9231.44	-2.43582	0.243466	-10.0048	1.4523e-23	5.34017e-22
ATXN8OS	0	NA	NA	NA	NA	NA
AUH	134.43	-1.21337	0.386832	-3.1367	0.00170863	0.00357965
AUNIP	242.366	-1.60847	0.29246	-5.4998	3.80223e-08	1.84894e-07
AUP1	5365.26	-0.84131	0.193237	-4.35377	1.33816e-05	4.18558e-05
AURKA	1042.81	-3.88981	0.275805	-14.1035	3.61644e-45	1.11748e-42
AURKAIP1	868.474	-0.923048	0.209214	-4.41198	1.02428e-05	3.27297e-05
AURKAPS1	46.4395	-1.95858	0.443614	-4.41505	1.00987e-05	3.23339e-05
AURKB	1960.38	-1.79594	0.212891	-8.43597	3.28463e-17	5.75071e-16
AURKC	13.8585	0.406046	0.543755	0.746745	0.455218	0.524825
AUTS2	6359.56	-1.21122	0.247105	-4.90164	9.50386e-07	3.65963e-06
AVEN	575.906	-1.58999	0.264897	-6.00229	1.94558e-09	1.15301e-08
AVIL	175.228	3.28355	0.340114	9.65427	4.7152e-22	1.43435e-20
AVL9	2252.43	-1.12813	0.315954	-3.57054	0.000356244	0.000852285
AVP	0.474208	2.14335	3.16814	0.676534	0.498702	NA
AVPI1	91.74	-2.13097	0.294561	-7.23442	4.67537e-13	4.79042e-12
AVPR1A	47.571	-3.87206	0.46902	-8.25563	1.51109e-16	2.44846e-15
AVPR1B	1.08731	3.34177	2.19203	1.52451	0.127381	0.174542
AVPR2	0	NA	NA	NA	NA	NA
AWAT1	0.32547	1.59767	4.02554	0.396883	0.691454	NA
AWAT2	0	NA	NA	NA	NA	NA
AXDND1	1.34796	1.37053	1.72279	0.795532	0.426304	0.496692
AXIN1	1318.82	-0.798253	0.209276	-3.81435	0.000136544	0.000354557
AXIN2	1022.31	-0.871906	0.260111	-3.35205	0.000802145	0.00179042
AXL	1.24203	-1.77805	1.77285	-1.00293	0.315893	0.384853
AZGP1	0.553892	-1.36545	3.08712	-0.442307	0.658267	NA
AZGP1P1	0.249787	1.26622	4.05561	0.312214	0.754878	NA
AZI2	828.497	-1.59636	0.394182	-4.0498	5.12605e-05	0.000144688
AZIN1	7361.69	-0.641425	0.288138	-2.22611	0.026007	0.0424288
AZIN1-AS1	19.561	-0.407235	0.497137	-0.81916	0.412695	0.483233
AZIN2	67.7327	2.3159	0.372331	6.22	4.97154e-10	3.23471e-09
AZU1	3.32035	3.92025	1.50128	2.61127	0.00902061	0.0162537
B2M	3335.47	-0.0413457	0.259794	-0.159148	0.873552	0.900074
B3GALNT1	53.3181	-1.74979	0.44788	-3.90683	9.35136e-05	0.000251076
B3GALNT2	3813.53	-0.385727	0.305896	-1.26097	0.207318	0.267666
B3GALT1	45.3557	1.25052	0.427331	2.92634	0.00342975	0.00674953
B3GALT2	127.484	-1.19748	0.566321	-2.11449	0.0344733	0.0546614
B3GALT4	2.08503	-1.42732	1.32629	-1.07618	0.281847	0.348852
B3GALT5	4.34035	-1.35126	1.05835	-1.27676	0.201687	0.261142
B3GALT5-AS1	0.93349	-3.55501	2.50026	-1.42186	0.155068	0.207397
B3GALT6	418.436	-1.88536	0.232612	-8.10519	5.26631e-16	7.98928e-15
B3GAT1	477.549	-1.0023	0.270629	-3.70361	0.000212555	0.000531177
B3GAT2	10.3236	-1.44354	0.647563	-2.22918	0.0258019	0.0421216
B3GAT3	885.752	0.190797	0.24029	0.794029	0.427178	0.497447
B3GLCT	303.115	-1.15495	0.317597	-3.63653	0.000276333	0.000675603
B3GNT2	666.026	0.0811424	0.271787	0.298551	0.765283	0.810177
B3GNT3	0	NA	NA	NA	NA	NA
B3GNT4	41.4728	-0.783448	0.48278	-1.62278	0.104636	0.146498
B3GNT5	463.621	-3.42052	0.412375	-8.29468	1.08873e-16	1.78879e-15
B3GNT6	7.47105	2.43971	0.891121	2.7378	0.00618518	0.011517
B3GNT7	18.6874	4.53957	0.844766	5.37376	7.71131e-08	3.57702e-07
B3GNT8	8.12226	-1.55249	0.825668	-1.88028	0.0600697	0.0896541
B3GNT9	220.942	-3.34503	0.303075	-11.037	2.53403e-28	1.48773e-26
B3GNTL1	239.918	-0.760013	0.284367	-2.67265	0.00752547	0.0137696
B4GALNT1	1031.4	-0.745124	0.212445	-3.50737	0.000452558	0.00106038
B4GALNT2	0.185124	-1.37172	4.08047	-0.336166	0.736746	NA
B4GALNT3	1027.39	-1.426	0.234142	-6.09031	1.12691e-09	6.92783e-09
B4GALNT4	3962.7	0.25697	0.231698	1.10907	0.267399	0.333761
B4GALT1	875.952	-0.786162	0.233115	-3.37242	0.000745117	0.00167502
B4GALT1-AS1	3.74275	-0.387572	1.03542	-0.374315	0.70817	0.760317
B4GALT2	1389.15	-1.45403	0.218321	-6.66004	2.73746e-11	2.16113e-10
B4GALT3	1717.04	-1.34039	0.218694	-6.12904	8.84091e-10	5.53555e-09
B4GALT4	332.246	-1.45606	0.284873	-5.11125	3.20031e-07	1.33508e-06
B4GALT4-AS1	0	NA	NA	NA	NA	NA
B4GALT5	2970.86	-1.42731	0.231834	-6.15659	7.43282e-10	4.70238e-09
B4GALT6	264.8	-0.590667	0.407451	-1.44966	0.147152	0.198073
B4GALT7	458.989	-0.784104	0.261842	-2.99457	0.00274833	0.00551829
B4GAT1	796.875	-2.29089	0.229732	-9.97203	2.02057e-23	7.24813e-22
B9D1	205.277	-0.0838576	0.269774	-0.310844	0.755919	0.802097
B9D2	80.8442	-2.34551	0.333345	-7.03628	1.97441e-12	1.86463e-11
BAALC	385.028	-1.6834	0.272458	-6.17857	6.46855e-10	4.12642e-09
BAALC-AS1	0.892646	-0.850381	2.68848	-0.316306	0.751771	0.798513
BAALC-AS2	0.189059	-1.37172	4.08047	-0.336166	0.736746	NA
BAAT	14.0407	0.513563	0.634209	0.80977	0.418073	0.488718
BABAM1	1453.93	-0.489343	0.219846	-2.22584	0.0260249	0.042454
BABAM2	717.709	-0.446227	0.268655	-1.66096	0.0967205	0.136764
BACE1	1914.03	0.104647	0.249309	0.41975	0.674668	0.730987
BACE1-AS	38.607	-2.22409	0.427791	-5.19902	2.00344e-07	8.64656e-07
BACE2	345.997	-0.916283	0.227308	-4.03102	5.5535e-05	0.000155953
BACH1	1175.69	-1.44657	0.398639	-3.62877	0.000284776	0.000694318
BACH1-IT2	1.7814	-1.57128	1.5518	-1.01255	0.311274	0.37983
BACH1-IT3	0	NA	NA	NA	NA	NA
BACH2	2304.45	-1.66542	0.266594	-6.24704	4.1831e-10	2.74914e-09
BAD	393.077	-0.933736	0.244735	-3.8153	0.000136018	0.000353293
BAG1	2597.1	-1.02496	0.22043	-4.64981	3.32237e-06	1.15555e-05
BAG2	564.02	-2.09101	0.371165	-5.63363	1.76452e-08	9.04496e-08
BAG3	557.789	-0.543687	0.217279	-2.50225	0.0123407	0.0216296
BAG4	806.995	-1.08416	0.28749	-3.77111	0.000162522	0.000416302
BAG5	2195.5	-0.475643	0.29194	-1.62925	0.10326	0.144802
BAG6	8515.7	-0.351048	0.208959	-1.67999	0.0929593	0.13206
BAGE	0	NA	NA	NA	NA	NA
BAGE2	0	NA	NA	NA	NA	NA
BAGE3	0	NA	NA	NA	NA	NA
BAGE4	0	NA	NA	NA	NA	NA
BAGE5	0	NA	NA	NA	NA	NA
BAHCC1	424.176	-0.159918	0.212355	-0.753069	0.451408	0.521218
BAHD1	2978.88	-0.976581	0.209757	-4.65576	3.22781e-06	1.12644e-05
BAIAP2	11460.1	1.41442	0.215898	6.55134	5.70228e-11	4.29206e-10
BAIAP2-AS1	1555.78	-2.22868	0.217831	-10.2312	1.4368e-24	5.88518e-23
BAIAP2L1	32.3998	-0.954188	0.398964	-2.39167	0.0167721	0.0285831
BAIAP2L2	21.5381	0.533474	0.564657	0.944774	0.344774	0.414619
BAIAP3	56.3728	2.01721	0.378161	5.33425	9.59414e-08	4.38117e-07
BAK1	665.293	-1.79342	0.215814	-8.31002	9.56869e-17	1.58396e-15
BAMBI	923.637	0.235702	0.232465	1.01393	0.310618	0.379082
BANCR	0.189059	-1.37172	4.08047	-0.336166	0.736746	NA
BANF1	3678.8	-0.52307	0.201164	-2.60022	0.00931642	0.0167302
BANF2	0	NA	NA	NA	NA	NA
BANK1	0.185124	-1.37172	4.08047	-0.336166	0.736746	NA
BANP	430.91	-1.07074	0.250058	-4.28197	1.85243e-05	5.66241e-05
BAP1	3652.51	-0.860726	0.209649	-4.10556	4.03335e-05	0.000115718
BARD1	668.379	-2.46064	0.393441	-6.25415	3.99683e-10	2.6336e-09
BARHL1	0	NA	NA	NA	NA	NA
BARHL2	0.945505	0.614158	2.26119	0.271608	0.785924	0.827899
BARX1	12.9541	0.146432	0.575428	0.254474	0.799129	0.8392
BARX1-AS1	0	NA	NA	NA	NA	NA
BARX2	0.500053	0.519256	3.18747	0.162905	0.870593	NA
BASP1	8680.31	-1.30998	0.253265	-5.17236	2.31156e-07	9.86125e-07
BASP1P1	0.202577	-1.37172	4.08047	-0.336166	0.736746	NA
BATF	0	NA	NA	NA	NA	NA
BATF2	0.601581	1.01215	2.60594	0.388401	0.697719	NA
BATF3	66.2283	-2.58323	0.335902	-7.69045	1.46623e-14	1.86326e-13
BAX	1826.33	-0.879626	0.213533	-4.11939	3.79878e-05	0.000109559
BAZ1A	1818.89	-2.07742	0.4964	-4.18496	2.85217e-05	8.4259e-05
BAZ1B	8294.83	-1.75917	0.361649	-4.86432	1.14852e-06	4.34656e-06
BAZ2A	5492.84	-0.881677	0.212607	-4.14699	3.3688e-05	9.80576e-05
BAZ2B	500.684	-0.926163	0.515194	-1.7977	0.0722248	0.105367
BBC3	185.658	-1.2384	0.260573	-4.75259	2.0083e-06	7.26414e-06
BBIP1	207.958	-1.75045	0.322462	-5.4284	5.68627e-08	2.69498e-07
BBOF1	37.4492	-2.01572	0.525995	-3.8322	0.000127003	0.000331985
BBOX1	0	NA	NA	NA	NA	NA
BBOX1-AS1	2.71267	-1.8714	1.28221	-1.45952	0.144423	0.194817
BBS1	882.275	0.193462	0.227276	0.851223	0.394646	0.465441
BBS10	705.966	-2.10063	0.371745	-5.65075	1.59754e-08	8.2442e-08
BBS12	80.4356	-1.16401	0.426355	-2.73016	0.00633046	0.0117639
BBS2	582.649	-0.869784	0.295178	-2.94664	0.00321248	0.00635961
BBS4	822.847	-0.630011	0.276938	-2.27492	0.0229106	0.0378755
BBS5	1027.2	-1.06659	0.289762	-3.68092	0.000232397	0.000576671
BBS7	606.01	-0.994147	0.426649	-2.33013	0.0197994	0.0332027
BBS9	194.744	-0.895652	0.344379	-2.60077	0.00930138	0.0167083
BBX	1053.61	-0.491443	0.539337	-0.911198	0.362191	0.432405
BCAM	1.28843	1.208	1.92309	0.628152	0.529904	0.596295
BCAN	36.1083	0.20455	0.380681	0.537326	0.591043	0.654182
BCAP29	590.068	-1.08273	0.468273	-2.31217	0.0207682	0.0346885
BCAP31	2910.93	-0.24586	0.191801	-1.28185	0.199894	0.259183
BCAR1	3396.39	-0.733166	0.235768	-3.1097	0.0018728	0.0038907
BCAR3	575.41	-2.82665	0.228031	-12.3959	2.7515e-35	3.46159e-33
BCAR4	3.4381	1.81378	1.21726	1.49006	0.13621	0.185055
BCAS1	3.35994	-0.798723	1.19275	-0.669649	0.503081	0.5709
BCAS2	1058.54	-2.2255	0.349421	-6.3691	1.90143e-10	1.31384e-09
BCAS3	654.047	0.32983	0.239334	1.37812	0.168167	0.223087
BCAS4	63.4378	-0.712276	0.316999	-2.24693	0.0246442	0.0404151
BCAT1	8798.1	-1.29779	0.498722	-2.60224	0.00926174	0.0166422
BCAT2	647.867	-0.732645	0.229903	-3.18675	0.0014388	0.00305615
BCCIP	2008.69	-1.36271	0.371121	-3.67186	0.000240788	0.00059573
BCDIN3D	397.8	-0.016353	0.256928	-0.0636483	0.94925	0.96065
BCDIN3D-AS1	38.7178	-0.831761	0.377781	-2.2017	0.0276864	0.0449563
BCHE	215.892	-0.781068	0.408472	-1.91217	0.0558544	0.0840608
BCKDHA	996.993	-0.511529	0.252343	-2.02712	0.0426501	0.066045
BCKDHB	1148.34	-0.413193	0.285107	-1.44925	0.147267	0.198189
BCKDK	644.13	-1.5299	0.222781	-6.86727	6.54429e-12	5.70334e-11
BCL10	606.153	-0.158657	0.275314	-0.576276	0.564429	0.62832
BCL11A	1009.46	-2.44891	0.225046	-10.8818	1.40727e-27	7.79444e-26
BCL11B	1083.79	-2.25994	0.256395	-8.8143	1.20431e-18	2.46073e-17
BCL2	1548.41	-1.36546	0.309958	-4.40531	1.05634e-05	3.36445e-05
BCL2A1	1.84485	3.01499	1.76092	1.71217	0.0868649	0.124417
BCL2L1	1273.81	-2.38723	0.233292	-10.2328	1.41422e-24	5.80622e-23
BCL2L10	4.58248	4.40785	1.43927	3.06255	0.00219459	0.0044977
BCL2L11	1340.89	0.611214	0.269896	2.26463	0.0235355	0.0387992
BCL2L12	182.967	-0.370446	0.260959	-1.41956	0.155737	0.208244
BCL2L13	2058.82	-0.402579	0.235386	-1.71029	0.0872114	0.124832
BCL2L14	0	NA	NA	NA	NA	NA
BCL2L15	60.8841	-0.777106	0.336224	-2.31128	0.0208176	0.0347579
BCL2L2	641.773	-2.06269	0.268526	-7.68152	1.57207e-14	1.98772e-13
BCL2L2-PABPN1	1.03745	-0.303104	2.00202	-0.151399	0.879661	0.905396
BCL3	0.162735	0.551836	4.08047	0.135238	0.892423	NA
BCL6	146.014	1.23492	0.295871	4.17385	2.99492e-05	8.796e-05
BCL6B	1.64766	-2.2386	1.6563	-1.35157	0.176514	0.232792
BCL7A	3537.42	-2.09445	0.232339	-9.01462	1.97547e-19	4.54229e-18
BCL7B	1021.05	-1.48881	0.208664	-7.13495	9.68222e-13	9.47406e-12
BCL7C	506.715	-0.667633	0.206997	-3.22533	0.00125827	0.00270531
BCL9	2632.26	-1.87014	0.229842	-8.13662	4.06454e-16	6.27421e-15
BCL9L	724.14	-0.429168	0.227426	-1.88706	0.059152	0.0884615
BCLAF1	5491.55	-1.26473	0.552585	-2.28875	0.022094	0.0366519
BCO1	1.21818	-1.84571	1.90125	-0.970785	0.331655	0.40095
BCO2	2.66837	-0.952388	1.22529	-0.777272	0.436998	0.507105
BCOR	3437.09	-1.88805	0.222973	-8.46759	2.50517e-17	4.42563e-16
BCORL1	1026.09	-0.218712	0.209703	-1.04296	0.296966	0.364899
BCORP1	0.124893	0.551836	4.08047	0.135238	0.892423	NA
BCR	2362.09	-0.927228	0.217133	-4.27032	1.95195e-05	5.94497e-05
BCRP2	58.3672	-0.758317	0.352337	-2.15225	0.0313777	0.0503283
BCRP3	56.2618	0.817581	0.348891	2.34337	0.0191103	0.0321634
BCS1L	994.949	-1.54992	0.23928	-6.47743	9.32973e-11	6.76233e-10
BCYRN1	82.7626	0.684052	0.391251	1.74837	0.0803996	0.116139
BDH1	775.536	-0.630475	0.231692	-2.72118	0.00650503	0.0120603
BDH2	427.907	-1.02952	0.335599	-3.0677	0.00215712	0.00442607
BDKRB1	0.985847	-3.62094	2.47158	-1.46503	0.142911	0.19297
BDKRB2	33.5138	-1.691	0.421652	-4.0104	6.06159e-05	0.000168822
BDNF	77.2166	-2.71859	0.33033	-8.22991	1.87351e-16	3.00256e-15
BDNF-AS	32.4282	1.12969	0.409562	2.75828	0.00581062	0.010891
BDP1	743.266	-1.53461	0.4921	-3.11849	0.00181781	0.00378945
BEAN1	7.37787	-0.259095	0.852392	-0.303963	0.761156	0.806585
BEAN1-AS1	0.124893	0.551836	4.08047	0.135238	0.892423	NA
BECN1	1998.52	-0.623922	0.237215	-2.6302	0.00853352	0.0154488
BECN2	1.00011	0.569767	2.62108	0.217379	0.827913	0.862995
BEGAIN	258.775	-2.02334	0.295722	-6.84204	7.80752e-12	6.71783e-11
BEND2	0	NA	NA	NA	NA	NA
BEND3	1244.89	-2.86412	0.271269	-10.5582	4.6548e-26	2.20984e-24
BEND3P3	3.58291	-0.178561	1.35946	-0.131347	0.895501	0.918178
BEND4	2115.19	-1.38686	0.317937	-4.36206	1.28842e-05	4.04294e-05
BEND5	109.339	-2.54237	0.412086	-6.16951	6.8504e-10	4.35424e-09
BEND6	92.3056	-0.830692	0.477005	-1.74147	0.0816008	0.1177
BEND7	128.222	-1.91714	0.281812	-6.80289	1.02543e-11	8.68727e-11
BEST1	17.3073	-0.891521	0.518496	-1.71943	0.0855352	0.122767
BEST2	5.82971	0.25144	0.809865	0.310472	0.756202	0.802323
BEST3	0	NA	NA	NA	NA	NA
BEST4	3.29969	0.230455	1.15195	0.200057	0.841436	0.873988
BET1	191.671	-3.18006	0.391725	-8.1181	4.73549e-16	7.24013e-15
BET1L	1259.87	-0.46945	0.214827	-2.18524	0.0288712	0.0467036
BEX1	4488.91	-0.606585	0.234796	-2.58346	0.00978152	0.0174817
BEX2	719.897	-0.824411	0.259306	-3.1793	0.0014763	0.00312976
BEX3	4683.07	-0.485545	0.265479	-1.82894	0.0674089	0.0992869
BEX4	1391.82	-1.10793	0.28	-3.9569	7.59287e-05	0.000207499
BEX5	0.310018	-0.409936	3.70981	-0.1105	0.912013	NA
BFAR	1315.9	-2.21045	0.266232	-8.30271	1.01763e-16	1.67824e-15
BFSP1	39.1767	-1.4172	0.456315	-3.10576	0.00189793	0.00393784
BFSP2	0.162735	0.551836	4.08047	0.135238	0.892423	NA
BFSP2-AS1	165.779	1.00841	0.480687	2.09785	0.0359182	0.0566921
BGLAP	7.71012	-0.736246	0.815947	-0.902321	0.366886	0.437063
BGLT3	0	NA	NA	NA	NA	NA
BGN	7.59318	-1.89557	0.828057	-2.28918	0.0220689	0.0366145
BHLHA15	1.76125	-4.45851	1.84245	-2.41988	0.0155256	0.0266445
BHLHA9	0.124893	0.551836	4.08047	0.135238	0.892423	NA
BHLHB9	1.06232	-2.60029	2.20795	-1.17769	0.238919	0.302805
BHLHE22	635.477	-3.10618	0.268018	-11.5895	4.65976e-31	3.7476e-29
BHLHE23	0.834892	2.98571	2.24586	1.32943	0.183707	0.240926
BHLHE40	51.4226	-3.08706	0.411521	-7.50159	6.30474e-14	7.26737e-13
BHLHE40-AS1	0.162735	0.551836	4.08047	0.135238	0.892423	NA
BHLHE41	3.7078	-0.743346	1.17223	-0.63413	0.525996	0.592351
BHMG1	1.28428	-1.62483	2.1451	-0.757461	0.448774	0.518584
BHMT	0.874715	-0.910566	2.1367	-0.426156	0.669994	0.726993
BHMT2	2.84293	-0.217531	1.15623	-0.188139	0.850768	0.881757
BICC1	377.867	-0.415036	0.404367	-1.02638	0.304711	0.373062
BICD1	1180.85	-1.20516	0.405104	-2.97495	0.00293041	0.00585783
BICD2	2717.61	-1.2267	0.240633	-5.09779	3.43649e-07	1.42599e-06
BICDL1	916.894	-0.767382	0.221107	-3.47064	0.000519227	0.00120505
BICDL2	0.162735	0.551836	4.08047	0.135238	0.892423	NA
BICRA	789.374	-0.83273	0.227174	-3.66561	0.00024675	0.000608941
BICRAL	555.877	-0.954965	0.284797	-3.35314	0.000799002	0.00178449
BID	1610.83	-1.0095	0.243972	-4.13779	3.50667e-05	0.000101734
BIK	1.56873	3.88965	1.84766	2.10517	0.0352762	0.0557638
BIN1	1896.82	-0.591672	0.22328	-2.64991	0.00805131	0.0146586
BIN2	0	NA	NA	NA	NA	NA
BIN3	369.024	-1.58301	0.242757	-6.52096	6.9859e-11	5.19167e-10
BIN3-IT1	6.22532	0.76534	0.805316	0.95036	0.341929	0.411495
BIRC2	436.329	-1.18062	0.389355	-3.03224	0.00242747	0.00493309
BIRC3	0.311473	1.53888	3.67307	0.418963	0.675243	NA
BIRC5	8015.54	-1.09947	0.212828	-5.166	2.39159e-07	1.01771e-06
BIRC6	4483.61	-1.04431	0.489567	-2.13314	0.0329134	0.052503
BIRC6-AS2	0	NA	NA	NA	NA	NA
BIRC7	0	NA	NA	NA	NA	NA
BIRC8	0	NA	NA	NA	NA	NA
BISPR	1.22507	0.216987	1.75652	0.123532	0.901686	0.923283
BIVM	468.015	-1.99481	0.351754	-5.67105	1.41925e-08	7.39125e-08
BIVM-ERCC5	0.189059	-1.37172	4.08047	-0.336166	0.736746	NA
BLACAT1	27.0825	-1.2742	0.476162	-2.67599	0.00745095	0.013646
BLACE	2.1491	3.23349	1.6818	1.92264	0.054525	0.0822569
BLCAP	2108.38	-1.55192	0.219426	-7.07264	1.52015e-12	1.45434e-11
BLID	0	NA	NA	NA	NA	NA
BLK	0	NA	NA	NA	NA	NA
BLM	2039.81	-1.17142	0.408965	-2.86437	0.00417844	0.00807226
BLMH	3830.12	-1.6725	0.250165	-6.68562	2.29955e-11	1.83849e-10
BLNK	0	NA	NA	NA	NA	NA
BLOC1S1	608.454	-0.399657	0.213736	-1.86986	0.0615029	0.0915854
BLOC1S1-RDH5	7.35345	-1.49035	0.7763	-1.91981	0.0548822	0.0827319
BLOC1S2	1119.95	-0.669266	0.303826	-2.20279	0.0276095	0.0448396
BLOC1S3	208.662	-3.76784	0.277841	-13.5612	6.80563e-42	1.57721e-39
BLOC1S4	562.617	-0.462695	0.24365	-1.89901	0.0575627	0.0863587
BLOC1S5	1.0559	-1.31769	2.03789	-0.646596	0.517894	0.584572
BLOC1S5-TXNDC5	0.434911	0.31902	3.31685	0.0961817	0.923376	NA
BLOC1S6	2218.9	-1.69582	0.378733	-4.47761	7.54845e-06	2.468e-05
BLVRA	757.27	-0.834141	0.218303	-3.82102	0.0001329	0.000345807
BLVRB	142.859	-0.0525377	0.293603	-0.178941	0.857984	0.887616
BLZF1	302.153	-2.72741	0.473519	-5.75988	8.41721e-09	4.53788e-08
BMF	263.618	-2.1903	0.24307	-9.01099	2.04204e-19	4.68304e-18
BMI1	81.7485	-2.66516	0.393571	-6.77174	1.27247e-11	1.05817e-10
BMP1	605.87	-0.500882	0.233084	-2.14894	0.0316395	0.0507021
BMP10	0	NA	NA	NA	NA	NA
BMP15	0	NA	NA	NA	NA	NA
BMP2	58.9248	-1.20058	0.311368	-3.85582	0.000115345	0.000304354
BMP2K	630.408	-0.64269	0.461568	-1.3924	0.1638	0.21801
BMP3	10.9791	-2.88314	0.787363	-3.66177	0.000250475	0.000617615
BMP4	5.96889	-1.80736	0.856112	-2.11113	0.0347616	0.0550342
BMP5	4.53852	-1.67748	1.17275	-1.43039	0.152606	0.204426
BMP6	0.32747	-0.409936	3.641	-0.112589	0.910357	NA
BMP7	66.6852	-1.34522	0.333921	-4.02856	5.61188e-05	0.000157467
BMP7-AS1	0	NA	NA	NA	NA	NA
BMP8A	16.245	2.09693	0.573929	3.65365	0.000258541	0.000635545
BMP8B	4.98544	1.73709	0.952928	1.8229	0.0683183	0.100408
BMPER	8.01047	2.0809	0.81463	2.55441	0.0106368	0.0188781
BMPR1A	1244.75	-1.54754	0.333355	-4.64232	3.4452e-06	1.19426e-05
BMPR1B	190.261	-1.85227	0.356804	-5.19127	2.08859e-07	8.98983e-07
BMPR1B-AS1	0.528047	0.621653	3.14239	0.197828	0.843179	NA
BMPR2	2551.47	-0.921232	0.450084	-2.0468	0.0406776	0.0634143
BMS1	2135.76	-1.96331	0.398136	-4.93126	8.17029e-07	3.17808e-06
BMS1P14	86.0469	-2.30248	0.348178	-6.61294	3.76768e-11	2.90798e-10
BMS1P17	0	NA	NA	NA	NA	NA
BMS1P18	0	NA	NA	NA	NA	NA
BMS1P20	373.782	-1.1085	0.272833	-4.0629	4.84659e-05	0.000137284
BMS1P21	4.67795	-2.14857	1.13269	-1.89686	0.0578459	0.0867171
BMS1P22	0	NA	NA	NA	NA	NA
BMS1P4	307.682	-0.417533	0.270937	-1.54107	0.1233	0.169689
BMS1P5	132.333	-0.431209	0.371824	-1.15971	0.246165	0.310692
BMS1P6	0.124893	0.551836	4.08047	0.135238	0.892423	NA
BMT2	361.571	-0.349129	0.370169	-0.943162	0.345598	0.41544
BMX	1.10874	-1.32503	2.18073	-0.607609	0.543447	0.609044
BNC1	49.5765	-2.51276	0.391789	-6.41356	1.42163e-10	9.98768e-10
BNC2	395.593	-1.29035	0.427512	-3.01827	0.00254222	0.0051461
BNIP1	176.124	-3.55842	0.358828	-9.91678	3.51942e-23	1.22023e-21
BNIP2	1786.98	-0.627318	0.390454	-1.60664	0.108134	0.150881
BNIP3	1258.06	-0.0131034	0.25991	-0.0504151	0.959792	0.968979
BNIP3L	1244.6	-0.964571	0.346578	-2.78313	0.00538377	0.010171
BNIPL	42.7745	1.4963	0.396811	3.77083	0.000162708	0.000416598
BOC	700.246	-4.13286	0.226673	-18.2327	2.84164e-74	5.56108e-71
BOD1	2071.65	-1.70758	0.239858	-7.11915	1.08595e-12	1.05849e-11
BOD1L1	756.851	-1.38848	0.495037	-2.8048	0.00503478	0.00957228
BOD1L2	1.7973	4.07364	1.79719	2.26667	0.0234104	0.0386183
BOK	27.6082	-3.44545	0.529927	-6.50174	7.93958e-11	5.83152e-10
BOK-AS1	1.15083	-0.882813	1.92704	-0.458118	0.646867	0.706034
BOLA1	186.655	-2.1023	0.31568	-6.65958	2.74607e-11	2.16599e-10
BOLA2	0	NA	NA	NA	NA	NA
BOLA2-SMG1P6	88.5981	-0.292095	0.344305	-0.84836	0.396237	0.467099
BOLA2B	0	NA	NA	NA	NA	NA
BOLA3	550.75	-1.25132	0.274644	-4.55616	5.20979e-06	1.75014e-05
BOLA3-AS1	365.671	-3.46016	0.294556	-11.747	7.31343e-32	6.31429e-30
BOLL	0.374183	-2.23656	3.43451	-0.651201	0.514917	NA
BOP1	5338.94	-0.612926	0.22399	-2.7364	0.00621158	0.0115601
BORA	467.754	-1.76565	0.506931	-3.48302	0.000495796	0.00115341
BORCS5	904.373	-1.66426	0.286311	-5.81275	6.14562e-09	3.38223e-08
BORCS6	130.52	-1.7821	0.262461	-6.78996	1.12168e-11	9.41217e-11
BORCS7	475.518	-1.35413	0.351298	-3.85465	0.000115894	0.000305574
BORCS7-ASMT	0	NA	NA	NA	NA	NA
BORCS8	223.286	-1.36717	0.243997	-5.60323	2.10395e-08	1.06639e-07
BORCS8-MEF2B	3.27338	3.89717	1.52768	2.55104	0.0107403	0.0190388
BPESC1	0	NA	NA	NA	NA	NA
BPGM	742.055	-0.525747	0.31064	-1.69247	0.0905571	0.129117
BPHL	386.281	-1.20565	0.251628	-4.79139	1.65633e-06	6.07515e-06
BPI	0	NA	NA	NA	NA	NA
BPIFA1	0	NA	NA	NA	NA	NA
BPIFA2	0	NA	NA	NA	NA	NA
BPIFA3	0	NA	NA	NA	NA	NA
BPIFA4P	0	NA	NA	NA	NA	NA
BPIFB1	0	NA	NA	NA	NA	NA
BPIFB2	0	NA	NA	NA	NA	NA
BPIFB3	0	NA	NA	NA	NA	NA
BPIFB4	0	NA	NA	NA	NA	NA
BPIFB6	0	NA	NA	NA	NA	NA
BPIFC	0.522921	-1.27887	2.7486	-0.465281	0.641731	NA
BPNT1	859.534	-1.39397	0.24374	-5.71909	1.07094e-08	5.68487e-08
BPTF	5598	-1.09606	0.414342	-2.6453	0.00816175	0.0148413
BPY2	0	NA	NA	NA	NA	NA
BPY2B	0	NA	NA	NA	NA	NA
BPY2C	0	NA	NA	NA	NA	NA
BRAF	321.175	-1.77363	0.395166	-4.48833	7.17831e-06	2.35616e-05
BRAP	2049.82	-1.05791	0.272345	-3.88443	0.000102571	0.00027298
BRAT1	1776.55	-0.934943	0.237396	-3.93832	8.20539e-05	0.000222718
BRCA1	2336.64	-1.914	0.417571	-4.58367	4.56895e-06	1.54823e-05
BRCA2	247.188	-1.46134	0.553261	-2.64133	0.00825822	0.0150028
BRCAT54	5.3171	-1.12008	0.969428	-1.1554	0.247927	0.312423
BRCC3	486.159	-1.37473	0.470847	-2.9197	0.00350371	0.00688277
BRD1	3873.84	-0.831765	0.229908	-3.61781	0.000297102	0.000721873
BRD2	18918.8	-0.142864	0.213179	-0.670159	0.502756	0.570654
BRD3	3655.33	-0.317624	0.220405	-1.44109	0.149559	0.200898
BRD4	3623.64	-1.10552	0.219526	-5.03595	4.75488e-07	1.92612e-06
BRD7	2188.76	-1.54562	0.299903	-5.15373	2.55352e-07	1.08165e-06
BRD7P3	0	NA	NA	NA	NA	NA
BRD8	2452.59	-0.929208	0.275239	-3.37601	0.000735456	0.00165541
BRD9	2369.89	-1.22147	0.247123	-4.94276	7.70249e-07	3.00874e-06
BRDT	0.148738	0.551836	4.08047	0.135238	0.892423	NA
BRDTP1	0	NA	NA	NA	NA	NA
BRE-AS1	4.72739	-3.89294	1.3235	-2.94139	0.00326743	0.00645727
BREA2	4.30553	-0.222091	1.01269	-0.219308	0.82641	0.861837
BRF1	1152.1	-1.68329	0.247258	-6.8078	9.90993e-12	8.41985e-11
BRF2	424.877	-1.35355	0.212026	-6.38391	1.72625e-10	1.19986e-09
BRI3	510.861	-1.01624	0.212846	-4.77452	1.80139e-06	6.56973e-06
BRI3BP	599.562	-0.995234	0.264967	-3.75607	0.000172603	0.000439631
BRICD5	229.143	1.43954	0.308492	4.66637	3.0656e-06	1.0743e-05
BRINP1	331.261	-1.14579	0.279042	-4.10615	4.02307e-05	0.00011548
BRINP2	11.641	-2.10492	0.675779	-3.11481	0.00184063	0.00382887
BRINP3	0.351794	-0.409936	3.55322	-0.11537	0.908152	NA
BRIP1	2813.96	-0.72301	0.449125	-1.60982	0.107438	0.150004
BRIX1	1081.5	-2.48962	0.362228	-6.87307	6.28369e-12	5.48437e-11
BRK1	2594.29	-0.370696	0.225833	-1.64146	0.100701	0.141564
BRMS1	1418	-1.22549	0.225903	-5.42483	5.80089e-08	2.74654e-07
BRMS1L	472.686	-1.53427	0.422706	-3.62964	0.000283814	0.000692261
BROX	655.458	-1.95321	0.41257	-4.73425	2.19863e-06	7.89489e-06
BRPF1	2406.43	-0.491877	0.195558	-2.51524	0.0118951	0.0209152
BRPF3	2758.55	-1.12417	0.220985	-5.08709	3.63609e-07	1.50193e-06
BRS3	1.11861	-3.81602	2.37789	-1.6048	0.108539	0.151344
BRSK1	900.61	-1.04716	0.23252	-4.50352	6.68368e-06	2.20738e-05
BRSK2	2993.9	-0.968655	0.231765	-4.17947	2.92189e-05	8.60735e-05
BRWD1	1083.3	-1.75263	0.433923	-4.03903	5.36733e-05	0.000151179
BRWD1-AS1	1.9933	1.3352	1.42379	0.937781	0.348357	0.418328
BRWD1-IT2	13.0662	-0.611099	0.567765	-1.07632	0.281783	0.348797
BRWD3	412.629	-1.91087	0.544743	-3.50783	0.000451775	0.00105911
BSCL2	45.9202	1.07959	0.352913	3.05908	0.00222015	0.00454425
BSDC1	1239.81	-0.257265	0.234304	-1.09799	0.272207	0.338897
BSG	11354.1	-0.144758	0.22534	-0.642401	0.520613	0.587039
BSN	5164.28	-0.468579	0.216739	-2.16195	0.0306217	0.0492503
BSN-AS2	3.37889	-1.51278	1.07479	-1.40751	0.159277	0.212543
BSND	5.1312	5.59297	1.43953	3.88527	0.000102214	0.000272154
BSPH1	0	NA	NA	NA	NA	NA
BSPRY	0.162735	0.551836	4.08047	0.135238	0.892423	NA
BST1	25.4824	1.05744	0.489993	2.15807	0.0309221	0.0496654
BST2	0	NA	NA	NA	NA	NA
BSX	0	NA	NA	NA	NA	NA
BTAF1	2428.57	-0.787105	0.465802	-1.68978	0.0910696	0.129743
BTBD1	2565.01	-0.853553	0.352828	-2.41917	0.0155559	0.0266826
BTBD10	491.363	-1.29041	0.324492	-3.97671	6.9876e-05	0.000192061
BTBD11	4972.74	-0.629339	0.24117	-2.60952	0.00906683	0.016322
BTBD16	0.948961	0.552346	1.90403	0.290094	0.771745	0.815744
BTBD17	232.558	-2.25669	0.33957	-6.64574	3.01707e-11	2.36492e-10
BTBD18	0	NA	NA	NA	NA	NA
BTBD19	10.47	2.31156	0.795368	2.90627	0.00365766	0.00715565
BTBD2	2593.47	-0.807203	0.231097	-3.49291	0.000477781	0.00111459
BTBD3	1297.05	-1.70208	0.279687	-6.08566	1.16009e-09	7.11444e-09
BTBD6	997.049	-1.54964	0.221455	-6.99756	2.60466e-12	2.41961e-11
BTBD7	2257.85	-1.43962	0.295835	-4.86628	1.13718e-06	4.30919e-06
BTBD8	4.27086	-5.73883	1.48794	-3.85689	0.00011484	0.000303159
BTBD9	744.94	-0.660953	0.240631	-2.74674	0.00601901	0.011235
BTBD9-AS1	0	NA	NA	NA	NA	NA
BTC	0	NA	NA	NA	NA	NA
BTD	184.876	-0.771137	0.282809	-2.72671	0.0063969	0.0118786
BTF3	11495.2	-0.656306	0.279966	-2.34423	0.0190664	0.0320956
BTF3L4	2802.68	-2.079	0.299642	-6.93827	3.96934e-12	3.57606e-11
BTF3P11	0	NA	NA	NA	NA	NA
BTG1	1836.52	0.339578	0.25557	1.32871	0.183945	0.241166
BTG2	1728.34	1.29414	0.230669	5.61036	2.01905e-08	1.02453e-07
BTG3	1384.6	-1.23908	0.29816	-4.15576	3.24211e-05	9.4636e-05
BTG4	0	NA	NA	NA	NA	NA
BTK	7.53042	0.0522326	0.737048	0.0708673	0.943503	0.956097
BTLA	7.25861	5.08609	1.3912	3.65591	0.000256273	0.000630411
BTN1A1	8.82097	3.84962	1.07505	3.58089	0.000342428	0.00082236
BTN2A1	991.028	-2.81646	0.222147	-12.6783	7.79759e-37	1.14449e-34
BTN2A2	285.353	-2.10425	0.31566	-6.66619	2.62524e-11	2.08187e-10
BTN2A3P	55.3986	-2.74245	0.421298	-6.50953	7.53841e-11	5.56287e-10
BTN3A1	199.98	-0.930565	0.289316	-3.21643	0.00129796	0.00278384
BTN3A2	12.4179	-0.834635	0.615429	-1.35618	0.175041	0.231073
BTN3A3	16.1301	-0.701848	0.518021	-1.35486	0.175461	0.231557
BTNL10	0	NA	NA	NA	NA	NA
BTNL2	0	NA	NA	NA	NA	NA
BTNL3	0	NA	NA	NA	NA	NA
BTNL8	0	NA	NA	NA	NA	NA
BTNL9	0.378118	-2.24767	4.03961	-0.556406	0.577933	NA
BTRC	1264.75	-0.88309	0.270301	-3.26707	0.00108668	0.00236731
BUB1	2807.15	-1.04508	0.341208	-3.06288	0.00219215	0.00449324
BUB1B	2103.8	-1.99933	0.389543	-5.13249	2.85928e-07	1.20164e-06
BUB1B-PAK6	1.70324	-4.42011	1.88198	-2.34865	0.0188417	0.0317507
BUB3	6827.94	-1.60653	0.274073	-5.86168	4.58198e-09	2.56606e-08
BUD13	492.23	-1.77779	0.276615	-6.42695	1.30189e-10	9.22001e-10
BUD23	1915.77	-0.842642	0.213043	-3.95527	7.6448e-05	0.000208692
BUD31	1060.89	-1.54863	0.250672	-6.17792	6.49496e-10	4.14177e-09
BVES	3363.97	-1.78233	0.283614	-6.28435	3.29236e-10	2.19903e-09
BVES-AS1	12.7625	-0.597896	0.623287	-0.959263	0.337426	0.406949
BYSL	1606.6	-1.89503	0.210117	-9.01896	1.89884e-19	4.39478e-18
BZW1	12848.9	-0.553842	0.36685	-1.50972	0.131114	0.179169
BZW2	3875.17	-0.847794	0.246185	-3.44372	0.000573769	0.0013205
C10orf10	29.1283	-2.06095	0.481487	-4.28039	1.86563e-05	5.69981e-05
C10orf105	0.185124	-1.37172	4.08047	-0.336166	0.736746	NA
C10orf107	0	NA	NA	NA	NA	NA
C10orf111	94.4436	2.57131	0.389771	6.59698	4.19625e-11	3.22182e-10
C10orf113	0	NA	NA	NA	NA	NA
C10orf120	0	NA	NA	NA	NA	NA
C10orf126	0	NA	NA	NA	NA	NA
C10orf128	28.9204	-1.32563	0.414674	-3.19681	0.00138956	0.00296121
C10orf142	0	NA	NA	NA	NA	NA
C10orf25	45.0484	-2.59677	0.475307	-5.46336	4.67206e-08	2.24098e-07
C10orf35	208.635	-2.97479	0.270525	-10.9964	3.97874e-28	2.31279e-26
C10orf53	28.6753	-0.871464	0.442692	-1.96856	0.049004	0.0747733
C10orf55	0.347859	-0.409936	3.56669	-0.114934	0.908497	NA
C10orf62	1.30274	-2.87902	1.90746	-1.50935	0.13121	0.179273
C10orf67	0.374183	-2.23656	3.43451	-0.651201	0.514917	NA
C10orf71	0.830481	-1.13774	2.37964	-0.478115	0.632568	0.692961
C10orf71-AS1	3.15586	0.422088	1.13214	0.372823	0.70928	0.761323
C10orf76	621.199	-1.78389	0.263114	-6.77992	1.20238e-11	1.00225e-10
C10orf82	5.96259	2.74347	1.03475	2.65134	0.00801735	0.0146029
C10orf88	355.924	-2.16897	0.312284	-6.94551	3.77088e-12	3.40772e-11
C10orf90	3.72682	-2.16906	1.17633	-1.84392	0.0651942	0.0963553
C10orf91	7.01897	-3.49191	1.05652	-3.30511	0.000949392	0.00209021
C10orf95	2.88008	0.234205	1.11638	0.209791	0.833831	0.867777
C10orf99	0.124893	0.551836	4.08047	0.135238	0.892423	NA
C11orf1	276.883	-0.607571	0.301756	-2.01345	0.0440669	0.0679166
C11orf16	0	NA	NA	NA	NA	NA
C11orf21	0	NA	NA	NA	NA	NA
C11orf24	1138.22	-0.959583	0.218019	-4.40138	1.07565e-05	3.42098e-05
C11orf40	0	NA	NA	NA	NA	NA
C11orf42	0	NA	NA	NA	NA	NA
C11orf44	0.162735	0.551836	4.08047	0.135238	0.892423	NA
C11orf45	21.464	-3.95138	0.673168	-5.86982	4.36256e-09	2.4494e-08
C11orf49	434.006	-0.430092	0.218205	-1.97104	0.048719	0.074377
[truncated: 25,679 more rows]

## Sheet: DMSO_vs_YKL
Gene	baseMean	log2FoldChange	lfcSE	stat	pvalue	FDR
A1BG	152.654	-0.368289	0.228448	-1.61213	0.106934	0.17819
A1BG-AS1	303.896	-0.832495	0.16814	-4.95119	7.37613e-07	4.63103e-06
A1CF	0	NA	NA	NA	NA	NA
A2M	0	NA	NA	NA	NA	NA
A2M-AS1	4.29099	0.846633	0.980222	0.863715	0.387744	0.504101
A2ML1	0	NA	NA	NA	NA	NA
A2MP1	0	NA	NA	NA	NA	NA
A3GALT2	0.604517	0.97803	2.53596	0.385664	0.699745	NA
A4GALT	1.04065	-0.348795	1.95989	-0.177966	0.85875	0.90404
A4GNT	0.126598	0.537065	4.08047	0.131618	0.895286	NA
AA06	0	NA	NA	NA	NA	NA
AAAS	2498.84	-0.590187	0.123717	-4.77044	1.83824e-06	1.06219e-05
AACS	2557.12	-0.301262	0.129296	-2.33002	0.0198051	0.0418709
AACSP1	909.577	-0.409022	0.129791	-3.15138	0.00162498	0.00463406
AADAC	0	NA	NA	NA	NA	NA
AADACL2	0	NA	NA	NA	NA	NA
AADACL2-AS1	0.46182	0.424295	2.80931	0.151032	0.879951	NA
AADACL3	0	NA	NA	NA	NA	NA
AADACL4	0	NA	NA	NA	NA	NA
AADACP1	0	NA	NA	NA	NA	NA
AADAT	1478.91	-0.464309	0.133299	-3.48322	0.000495426	0.00162651
AAED1	109.16	-1.20717	0.230149	-5.24515	1.56152e-07	1.12899e-06
AAGAB	3391.13	-0.292746	0.134273	-2.18023	0.0292407	0.0586702
AAK1	2522.66	-0.404906	0.126398	-3.20342	0.00135804	0.00395311
AAMDC	192.185	-0.398621	0.19172	-2.07918	0.0376005	0.0729142
AAMP	3323.64	-0.392304	0.128041	-3.0639	0.00218473	0.00600129
AANAT	123.652	0.185172	0.211488	0.875564	0.381267	0.49774
AAR2	2067.9	-0.320265	0.125505	-2.55181	0.0107165	0.0245396
AARD	0.3171	-0.424707	3.44	-0.123461	0.901742	NA
AARS	2899.15	-1.08505	0.116341	-9.3265	1.09428e-20	7.75886e-19
AARS2	2376.76	-0.944328	0.126305	-7.47655	7.63009e-14	1.90043e-12
AARSD1	46.7533	-0.64431	0.304531	-2.11574	0.0343667	0.0674093
AASDH	501.68	-0.519494	0.154739	-3.35723	0.000787274	0.00245547
AASDHPPT	2355.11	-0.299061	0.136819	-2.18581	0.0288294	0.0580054
AASS	758.224	0.0669251	0.194115	0.34477	0.730267	0.809496
AATBC	0	NA	NA	NA	NA	NA
AATF	1591.65	-1.01609	0.118366	-8.58431	9.13819e-18	4.17575e-16
AATK	415.795	-0.641374	0.165345	-3.879	0.000104885	0.000407601
AATK-AS1	0.665741	-0.425075	2.482	-0.171263	0.864017	NA
ABALON	4.16515	-1.13096	1.01098	-1.11868	0.263275	0.372289
ABAT	512.755	0.528758	0.140583	3.76119	0.000169109	0.000623899
ABCA1	1.09159	2.08807	1.98452	1.05218	0.292719	0.405106
ABCA10	13.635	-0.688043	0.554233	-1.24143	0.214447	0.3154
ABCA11P	199.112	-0.945825	0.188019	-5.03048	4.89248e-07	3.19019e-06
ABCA12	4.14525	-0.311871	0.944771	-0.330102	0.741323	0.818157
ABCA13	1.53218	-3.14515	1.82908	-1.71953	0.0855188	0.147648
ABCA17P	4.04501	-0.685882	0.967282	-0.709081	0.478274	0.590759
ABCA2	2165.04	0.135061	0.133679	1.01034	0.312333	0.42602
ABCA3	2279.69	-0.0978155	0.119916	-0.815701	0.414671	0.529788
ABCA4	7.70276	-0.567469	0.751907	-0.754707	0.450425	0.564125
ABCA5	515.213	-0.496884	0.200381	-2.47969	0.0131495	0.0293466
ABCA6	2.07091	-0.249592	1.40032	-0.178239	0.858535	0.903913
ABCA7	191.051	0.536795	0.194712	2.75687	0.0058358	0.0143626
ABCA8	0	NA	NA	NA	NA	NA
ABCA9	3.50409	0.690237	1.05901	0.651778	0.514545	0.623051
ABCA9-AS1	0	NA	NA	NA	NA	NA
ABCB1	6.11365	-1.1858	0.807021	-1.46936	0.141736	0.224431
ABCB10	911.02	-0.606869	0.141913	-4.27636	1.89973e-05	8.76141e-05
ABCB11	0	NA	NA	NA	NA	NA
ABCB4	24.0357	-0.683269	0.427809	-1.59714	0.110235	0.182798
ABCB5	3.89501	-0.836443	0.986878	-0.847564	0.396681	0.513061
ABCB6	3152.39	0.109142	0.113544	0.961231	0.336436	0.451991
ABCB7	475.633	-1.0202	0.149095	-6.84265	7.77426e-12	1.3603e-10
ABCB8	827.43	-0.655139	0.131974	-4.96414	6.90044e-07	4.3512e-06
ABCB9	364.276	-0.857525	0.166526	-5.14948	2.61209e-07	1.80605e-06
ABCC1	6096.82	-0.164425	0.120413	-1.36551	0.172093	0.264047
ABCC10	926.845	-0.181988	0.144442	-1.25994	0.207691	0.307318
ABCC11	6.98461	0.0683214	0.793277	0.0861256	0.931367	0.954748
ABCC12	0	NA	NA	NA	NA	NA
ABCC13	0	NA	NA	NA	NA	NA
ABCC2	141.4	1.98571	0.229792	8.64133	5.55604e-18	2.62945e-16
ABCC3	1.07929	-2.62832	2.01776	-1.3026	0.192713	0.28946
ABCC4	1486.43	-0.449884	0.1382	-3.25531	0.00113267	0.00338712
ABCC5	2947.32	-0.115987	0.119587	-0.969897	0.332098	0.447683
ABCC5-AS1	0	NA	NA	NA	NA	NA
ABCC6	26.3668	0.387148	0.390898	0.990407	0.321975	0.436708
ABCC6P1	7.39794	0.823944	0.765647	1.07614	0.281864	0.39321
ABCC6P2	3.19443	0.099799	1.12522	0.0886925	0.929326	0.953383
ABCC8	423.246	0.0908576	0.149252	0.608755	0.542687	0.648907
ABCC9	571.739	0.0173511	0.185249	0.0936633	0.925377	0.950982
ABCD1	148.237	-0.0515579	0.215286	-0.239486	0.810729	0.869584
ABCD2	32.2045	-1.62335	0.422798	-3.83954	0.000123265	0.000470935
ABCD3	2601	-0.479559	0.144468	-3.31948	0.000901856	0.00276432
ABCD4	754.709	-0.30526	0.12828	-2.37964	0.0173294	0.0372092
ABCE1	4523.98	-0.542127	0.159477	-3.3994	0.000675331	0.00214123
ABCF1	5771.39	-0.946656	0.11611	-8.15309	3.54751e-16	1.30917e-14
ABCF2	4504.18	-0.641317	0.11957	-5.36351	8.1621e-08	6.26001e-07
ABCF3	1511.32	-0.359345	0.12982	-2.76802	0.00563987	0.0139514
ABCG1	37.1984	-0.287099	0.351428	-0.816949	0.413958	0.529187
ABCG2	4.12985	-1.61271	0.987628	-1.63291	0.102487	0.171799
ABCG4	59.8299	-1.05861	0.28316	-3.73856	0.00018508	0.000676659
ABCG5	0	NA	NA	NA	NA	NA
ABCG8	0.126598	0.537065	4.08047	0.131618	0.895286	NA
ABHD1	4.94314	0.187273	0.89404	0.209468	0.834083	0.886487
ABHD10	1084.97	-0.589259	0.138118	-4.26634	1.9871e-05	9.11845e-05
ABHD11	279.966	-1.33399	0.164559	-8.10646	5.21165e-16	1.87857e-14
ABHD11-AS1	1.11398	0.844136	1.91667	0.440418	0.659634	0.750211
ABHD12	922.519	-0.49711	0.13107	-3.79271	0.000149011	0.000557551
ABHD12B	0	NA	NA	NA	NA	NA
ABHD13	677.47	-0.22473	0.198191	-1.13391	0.256833	0.364899
ABHD14A	364.071	-0.219541	0.161175	-1.36213	0.173156	0.265234
ABHD14A-ACY1	0.360761	-0.424707	3.28683	-0.129215	0.897188	NA
ABHD14B	341.03	0.0378286	0.157957	0.239487	0.810728	0.869584
ABHD15	110.527	-0.570583	0.230691	-2.47336	0.0133847	0.0297914
ABHD16A	1030.16	-0.348043	0.128046	-2.71811	0.00656567	0.0159315
ABHD16B	0.916168	-2.30053	2.23205	-1.03068	0.302692	0.415646
ABHD17A	1540.4	-0.0609049	0.139319	-0.437162	0.661994	0.752042
ABHD17B	1082.54	0.0258563	0.142221	0.181803	0.855737	0.902058
ABHD17C	772.127	-0.856087	0.149486	-5.72688	1.02292e-08	9.46285e-08
ABHD18	378.031	-0.468166	0.160932	-2.90909	0.00362487	0.00947726
ABHD2	4015.54	-0.413005	0.126257	-3.27115	0.0010711	0.00322626
ABHD3	316.046	-0.243113	0.181431	-1.33998	0.180253	0.274466
ABHD4	13.5674	-0.722534	0.567933	-1.27222	0.203296	0.302124
ABHD5	704.028	-0.0141645	0.15324	-0.0924333	0.926354	0.951494
ABHD6	534.362	-0.579282	0.153155	-3.78234	0.000155364	0.000579452
ABHD8	43.6574	-0.307225	0.310728	-0.988726	0.322797	0.437516
ABI1	717.261	-0.337232	0.137587	-2.45105	0.0142439	0.0314304
ABI2	6688.18	-0.818364	0.13577	-6.02756	1.66449e-09	1.83062e-08
ABI3	0	NA	NA	NA	NA	NA
ABI3BP	0	NA	NA	NA	NA	NA
ABL1	6896.77	-0.422865	0.121537	-3.47932	0.00050269	0.00164694
ABL2	5443.13	-0.218558	0.123355	-1.77179	0.0764302	0.134111
ABLIM1	4826.11	-0.427734	0.12281	-3.48288	0.000496058	0.00162828
ABLIM2	20.8047	-0.439062	0.430523	-1.01983	0.307808	0.421267
ABLIM3	7.85999	-1.3244	0.75427	-1.75588	0.0791093	0.138102
ABO	0.377025	-2.25525	3.18671	-0.707706	0.479128	NA
ABR	2129.84	-0.727031	0.12575	-5.78155	7.40142e-09	7.03762e-08
ABRA	0	NA	NA	NA	NA	NA
ABRACL	542.73	-0.453019	0.169219	-2.67712	0.00742581	0.0178112
ABRAXAS1	237.189	-1.32385	0.181563	-7.29139	3.06777e-13	6.92735e-12
ABRAXAS2	765.174	-0.0882826	0.160813	-0.548977	0.583021	0.686116
ABT1	1185.68	-0.493928	0.135382	-3.64841	0.000263866	0.000928812
ABTB1	187.775	-0.742443	0.19817	-3.7465	0.000179318	0.000657661
ABTB2	458.408	-0.101153	0.140033	-0.722351	0.470079	0.583268
ACAA1	910.011	0.0427117	0.120531	0.354362	0.723068	0.803042
ACAA2	3099.91	-0.404619	0.122766	-3.29585	0.000981232	0.00298502
ACACA	8069.09	-0.339717	0.116531	-2.91525	0.00355407	0.00931162
ACACB	820.508	-1.11214	0.129357	-8.59747	8.14926e-18	3.77337e-16
ACAD10	937.59	-0.178602	0.132968	-1.3432	0.179209	0.273159
ACAD11	75.2703	0.149272	0.265317	0.562616	0.573697	0.677846
ACAD8	433.032	-0.294372	0.160992	-1.82849	0.0674762	0.120402
ACAD9	1260.14	-0.797463	0.125488	-6.35487	2.08597e-10	2.76021e-09
ACADL	141.793	-0.944941	0.216619	-4.36222	1.28749e-05	6.17841e-05
ACADM	2221.08	-0.42268	0.151371	-2.79233	0.00523294	0.0130805
ACADS	207.451	0.229514	0.170138	1.34899	0.177341	0.270739
ACADSB	868.392	-0.0954193	0.153892	-0.62004	0.535231	0.642071
ACADVL	1696.3	-0.221963	0.119505	-1.85735	0.0632607	0.114001
ACAN	9.29214	-1.08132	0.651811	-1.65894	0.0971275	0.164206
ACAP1	0.148698	0.537065	4.08047	0.131618	0.895286	NA
ACAP2	1809.87	-0.116231	0.163694	-0.710052	0.477672	0.590434
ACAP3	1669.27	0.0526179	0.123837	0.424896	0.670913	0.758726
ACAT1	810.604	-0.364288	0.133889	-2.72083	0.00651178	0.0158206
ACAT2	5132.83	-0.783696	0.126232	-6.20836	5.35401e-10	6.50931e-09
ACBD3	2003.65	-0.12507	0.134161	-0.932239	0.351213	0.467693
ACBD3-AS1	0.968793	-3.60786	2.12134	-1.70074	0.0889915	0.152465
ACBD4	66.0924	-0.482807	0.272144	-1.77409	0.076049	0.133536
ACBD5	941.883	-0.364173	0.129255	-2.81747	0.00484042	0.0122115
ACBD6	1929.2	-0.511319	0.129015	-3.96325	7.39377e-05	0.000296876
ACBD7	1122.43	-0.161903	0.146945	-1.10179	0.270554	0.380542
ACBD7-DCLRE1CP1	0	NA	NA	NA	NA	NA
ACCS	0.335222	-0.424707	3.37265	-0.125927	0.89979	NA
ACCSL	0.405244	-2.33896	3.35696	-0.696748	0.48596	NA
ACD	560.35	-0.552484	0.148602	-3.71788	0.000200906	0.000728853
ACE	319.459	-0.376868	0.158018	-2.38497	0.0170806	0.0367353
ACE2	2.35722	-0.411923	1.27099	-0.324095	0.745866	0.821609
ACER1	0	NA	NA	NA	NA	NA
ACER2	318.025	-0.0607491	0.156902	-0.387179	0.698623	0.782239
ACER3	1030.04	-0.268263	0.164284	-1.63293	0.102485	0.171799
ACHE	9.23602	-0.241442	0.657925	-0.366975	0.713638	0.795265
ACIN1	9246.99	-0.444194	0.11186	-3.97099	7.15756e-05	0.000288523
ACKR1	0.32922	-0.424707	3.39432	-0.125123	0.900426	NA
ACKR2	1.62323	-0.442284	1.56198	-0.283156	0.777057	0.845768
ACKR3	6.51908	-1.31551	0.774535	-1.69845	0.0894233	0.153114
ACKR4	1.82947	1.88448	1.57937	1.19319	0.232796	0.337074
ACLY	41918.3	-0.221312	0.121099	-1.82754	0.0676191	0.120632
ACMSD	0.186524	-1.38649	4.08047	-0.339786	0.734018	NA
ACO1	970.262	-0.634022	0.132241	-4.79444	1.63128e-06	9.48903e-06
ACO2	4698.9	-0.0774548	0.12693	-0.610215	0.541719	0.647935
ACOD1	0	NA	NA	NA	NA	NA
ACOT1	33.3304	-0.578591	0.360939	-1.60302	0.108931	0.181084
ACOT11	483.465	-1.09219	0.137157	-7.96305	1.67844e-15	5.50313e-14
ACOT12	0.186524	-1.38649	4.08047	-0.339786	0.734018	NA
ACOT13	186.432	-0.564567	0.197837	-2.85371	0.00432125	0.0110734
ACOT2	319.665	-0.458134	0.170057	-2.69401	0.00705983	0.0170285
ACOT4	1.73681	2.90439	1.83999	1.57848	0.114455	0.188466
ACOT6	0	NA	NA	NA	NA	NA
ACOT7	2092.62	-0.24383	0.129065	-1.88921	0.0588637	0.107053
ACOT8	318.393	-0.166265	0.161533	-1.0293	0.303341	0.41635
ACOT9	793.804	-0.233716	0.141405	-1.65281	0.0983705	0.166049
ACOX1	3117.57	-0.0013637	0.125094	-0.0109013	0.991302	0.994788
ACOX2	3.84304	-1.52077	1.17424	-1.29511	0.195281	0.292517
ACOX3	431.689	-0.759007	0.151781	-5.00067	5.71307e-07	3.6757e-06
ACOXL	0	NA	NA	NA	NA	NA
ACOXL-AS1	0.788361	0.130606	2.1898	0.0596428	0.95244	NA
ACP1	7235.42	-0.362035	0.127274	-2.84454	0.00444749	0.0113618
ACP2	778.733	-0.68644	0.130632	-5.25477	1.48211e-07	1.07964e-06
ACP5	0.186524	-1.38649	4.08047	-0.339786	0.734018	NA
ACP6	182.933	-0.28231	0.186914	-1.51037	0.130949	0.210083
ACP7	0.190502	-1.38649	4.08047	-0.339786	0.734018	NA
ACPP	12.2213	-1.07339	0.579606	-1.85194	0.0640346	0.115137
ACPT	0.148698	0.537065	4.08047	0.131618	0.895286	NA
ACR	0.389146	-2.29071	3.15076	-0.727035	0.467205	NA
ACRBP	38.4239	1.2834	0.352272	3.64321	0.000269255	0.000944537
ACRV1	0.275297	1.3796	3.57694	0.385693	0.699724	NA
ACSBG1	12.0009	0.119523	0.563073	0.21227	0.831896	0.885018
ACSBG2	0	NA	NA	NA	NA	NA
ACSF2	590.526	0.00463325	0.138233	0.0335177	0.973262	0.982916
ACSF3	579.196	-0.275499	0.15038	-1.83202	0.066948	0.119557
ACSL1	2401.26	-0.703936	0.13386	-5.25873	1.45052e-07	1.05841e-06
ACSL3	2706.19	-0.0235517	0.148762	-0.158317	0.874207	0.913946
ACSL4	929.993	-0.379048	0.187221	-2.0246	0.0429083	0.0816698
ACSL5	0	NA	NA	NA	NA	NA
ACSL6	106.891	-0.108828	0.217515	-0.500326	0.616846	0.715523
ACSM1	0.190502	-1.38649	4.08047	-0.339786	0.734018	NA
ACSM2A	0	NA	NA	NA	NA	NA
ACSM2B	0	NA	NA	NA	NA	NA
ACSM3	3.79577	0.544195	1.00723	0.54029	0.588997	0.691465
ACSM4	0	NA	NA	NA	NA	NA
ACSM5	0.186524	-1.38649	4.08047	-0.339786	0.734018	NA
ACSM6	0	NA	NA	NA	NA	NA
ACSS1	272.154	-0.260242	0.167534	-1.55337	0.120336	0.19622
ACSS2	725.67	-0.339014	0.132739	-2.554	0.0106495	0.0244021
ACSS3	0.442877	2.04757	2.97106	0.689173	0.490714	NA
ACTA1	32.9778	1.43552	0.372787	3.85079	0.000117739	0.000452591
ACTA2	130.107	0.475364	0.213886	2.2225	0.0262492	0.0534376
ACTA2-AS1	12.203	-2.16002	0.62929	-3.43248	0.000598088	0.00192472
ACTB	135808	-0.618281	0.122616	-5.04242	4.59691e-07	3.01667e-06
ACTBL2	0	NA	NA	NA	NA	NA
ACTC1	10.7105	-0.660632	0.600415	-1.10029	0.271205	0.381272
ACTG1	196422	-0.805769	0.127546	-6.31749	2.65853e-10	3.45152e-09
ACTG1P17	31.8362	0.792036	0.401446	1.97296	0.0485003	0.0905512
ACTG1P20	136.681	0.175253	0.217042	0.80746	0.419401	0.534107
ACTG1P4	9.30762	1.14287	0.747429	1.52907	0.126247	0.204006
ACTG2	72.2237	-1.0861	0.255363	-4.25316	2.10779e-05	9.61402e-05
ACTL10	19.3762	-0.686057	0.449052	-1.52779	0.126565	0.204386
ACTL6A	3026.66	-0.501351	0.134429	-3.72949	0.000191865	0.000698721
ACTL6B	1013.88	-0.212809	0.139323	-1.52745	0.12665	0.204466
ACTL7A	0	NA	NA	NA	NA	NA
ACTL7B	0	NA	NA	NA	NA	NA
ACTL8	23.5817	-0.579547	0.427998	-1.35409	0.175708	0.268647
ACTL9	0	NA	NA	NA	NA	NA
ACTN1	2925.7	-0.734414	0.121939	-6.02281	1.71414e-09	1.87457e-08
ACTN1-AS1	0	NA	NA	NA	NA	NA
ACTN2	233	-0.409306	0.164635	-2.48613	0.012914	0.0289025
ACTN3	1.1334	0.913186	1.84111	0.495998	0.619896	0.717348
ACTN4	6181.44	-0.362436	0.126659	-2.86151	0.00421627	0.0108379
ACTR10	1647.45	-0.380554	0.145445	-2.61647	0.00888439	0.0208179
ACTR1A	3671.51	-0.611921	0.118778	-5.1518	2.57992e-07	1.78594e-06
ACTR1B	2152.31	-0.06172	0.129248	-0.477531	0.632984	0.728367
ACTR2	8860.55	-0.0799015	0.140314	-0.569449	0.569052	0.673454
ACTR3	4522.55	-0.315668	0.132736	-2.37816	0.0173992	0.0373331
ACTR3B	707.921	-0.688877	0.143437	-4.80266	1.56574e-06	9.16569e-06
ACTR3BP2	0	NA	NA	NA	NA	NA
ACTR3BP5	0	NA	NA	NA	NA	NA
ACTR3C	492.863	-0.121517	0.15363	-0.790971	0.428961	0.5433
ACTR5	693.634	-1.04378	0.138736	-7.52352	5.33195e-14	1.3532e-12
ACTR6	688.587	-1.12172	0.163634	-6.85505	7.12898e-12	1.25878e-10
ACTR8	1369.03	-0.71078	0.14282	-4.97675	6.46595e-07	4.11448e-06
ACTRT1	0	NA	NA	NA	NA	NA
ACTRT2	0	NA	NA	NA	NA	NA
ACTRT3	58.7975	-0.74533	0.274954	-2.71075	0.00671317	0.0162622
ACVR1	834.04	-0.44701	0.137458	-3.25198	0.00114604	0.00342121
ACVR1B	3605.92	-0.149869	0.118396	-1.26583	0.205574	0.304989
ACVR1C	22.1121	-0.512051	0.454596	-1.12639	0.260002	0.368558
ACVR2A	589.368	-0.253007	0.15039	-1.68234	0.0925036	0.157549
ACVR2B	3981.64	-0.488593	0.121664	-4.01592	5.92143e-05	0.000244121
ACVR2B-AS1	83.2265	0.768126	0.251699	3.05176	0.00227502	0.00621792
ACVRL1	10.3503	-1.64531	0.673659	-2.44235	0.014592	0.0321091
ACY1	36.2891	-0.118937	0.333113	-0.357048	0.721056	0.80148
ACY3	0	NA	NA	NA	NA	NA
ACYP1	218.116	-0.368523	0.170083	-2.16673	0.0302558	0.0604214
ACYP2	87.1428	0.457113	0.273448	1.67166	0.0945905	0.160431
ADA	320.604	-0.342017	0.158303	-2.16052	0.0307322	0.0612392
ADA2	1.94915	1.16223	1.54106	0.754175	0.450744	0.564353
ADAD1	0	NA	NA	NA	NA	NA
ADAD2	0.810461	0.181381	2.08113	0.087155	0.930548	NA
ADAL	1008.14	-0.323717	0.144281	-2.24366	0.0248542	0.0511058
ADAM10	3420.49	-0.502701	0.153057	-3.28441	0.00102195	0.00309268
ADAM11	1141.3	-0.0958476	0.132679	-0.722402	0.470047	0.583268
ADAM12	27.2901	0.0946513	0.41056	0.230542	0.817671	0.874533
ADAM15	768.801	-0.291803	0.133279	-2.18941	0.0285669	0.0575503
ADAM17	1613.78	-0.157253	0.136333	-1.15345	0.248726	0.355497
ADAM18	0	NA	NA	NA	NA	NA
ADAM19	692.546	-0.879511	0.141352	-6.22213	4.90465e-10	6.00492e-09
ADAM1A	1343.74	-0.321666	0.122253	-2.63114	0.00850996	0.0200431
ADAM2	0	NA	NA	NA	NA	NA
ADAM20	2.95095	-0.532805	1.17491	-0.453486	0.650199	0.742195
ADAM20P1	20.5414	2.2947	0.510933	4.4912	7.0822e-06	3.61057e-05
ADAM21	2.00414	-2.5569	1.62219	-1.57621	0.114978	0.18915
ADAM21P1	0.531187	-1.28414	2.86414	-0.448353	0.653899	NA
ADAM22	1594.83	-0.1212	0.157173	-0.771122	0.440635	0.554255
ADAM23	1095.04	-0.191538	0.144324	-1.32714	0.184464	0.279529
ADAM28	1.417	0.5959	1.72173	0.346105	0.729263	0.808538
ADAM29	0.186524	-1.38649	4.08047	-0.339786	0.734018	NA
ADAM30	0	NA	NA	NA	NA	NA
ADAM32	2.90217	-0.12376	1.15607	-0.107052	0.914748	0.943246
ADAM33	0	NA	NA	NA	NA	NA
ADAM3A	0	NA	NA	NA	NA	NA
ADAM3B	6.54449	-0.895244	0.754465	-1.1866	0.235387	0.340204
ADAM5	0	NA	NA	NA	NA	NA
ADAM6	0	NA	NA	NA	NA	NA
ADAM7	0	NA	NA	NA	NA	NA
ADAM8	52.412	-0.0363708	0.301779	-0.120521	0.90407	0.935909
ADAM9	1062.06	-0.25651	0.156945	-1.63439	0.102176	0.171393
ADAMDEC1	0	NA	NA	NA	NA	NA
ADAMTS1	196.62	-0.969656	0.196932	-4.92382	8.48708e-07	5.25089e-06
ADAMTS10	114.556	-0.130579	0.205533	-0.635316	0.525222	0.63303
ADAMTS12	104.789	0.252451	0.219375	1.15078	0.249824	0.356862
ADAMTS13	396.072	0.226945	0.150856	1.50439	0.132482	0.212112
ADAMTS14	1147.55	-1.16659	0.132624	-8.79622	1.41508e-18	7.35418e-17
ADAMTS15	33.6211	-1.35325	0.376872	-3.59074	0.000329746	0.0011321
ADAMTS16	28.7749	-2.82597	0.47295	-5.97521	2.298e-09	2.43507e-08
ADAMTS17	749.576	0.00600829	0.143149	0.0419723	0.966521	0.978406
ADAMTS18	0	NA	NA	NA	NA	NA
ADAMTS19	92.1905	0.0439073	0.261583	0.167852	0.8667	0.9093
ADAMTS19-AS1	3.40018	-0.702413	1.03655	-0.677647	0.497996	0.608367
ADAMTS2	338.655	-0.155748	0.16416	-0.948758	0.342744	0.458731
ADAMTS20	344.723	-0.255486	0.190702	-1.33971	0.180339	0.274545
ADAMTS3	103.325	-0.481105	0.249818	-1.92582	0.0541267	0.0995296
ADAMTS4	1740.46	0.426577	0.132571	3.21772	0.00129212	0.00378846
ADAMTS5	238.356	-0.679154	0.172332	-3.94097	8.11533e-05	0.000322575
ADAMTS6	5.7329	0.36078	0.892934	0.404039	0.686184	0.771835
ADAMTS7	2671.77	-0.094173	0.129889	-0.725029	0.468434	0.581701
ADAMTS7P1	0	NA	NA	NA	NA	NA
ADAMTS8	257.436	-0.89566	0.165629	-5.40763	6.38646e-08	4.9905e-07
ADAMTS9	2327.96	-0.753289	0.113371	-6.64446	3.04325e-11	4.80353e-10
ADAMTS9-AS1	0.313122	-0.424707	3.45559	-0.122904	0.902183	NA
ADAMTS9-AS2	5.95047	-1.46888	0.873139	-1.6823	0.0925116	0.157549
ADAMTSL1	2183.06	0.482835	0.114315	4.22372	2.40303e-05	0.000107919
ADAMTSL2	457.438	-1.37408	0.151776	-9.05334	1.38659e-19	8.35313e-18
ADAMTSL3	9.95507	0.894781	0.632419	1.41485	0.157111	0.244255
ADAMTSL4	13.3278	1.00103	0.591196	1.69322	0.0904133	0.15455
ADAMTSL4-AS1	26.5172	4.73288	0.731825	6.46723	9.98146e-11	1.41859e-09
ADAMTSL5	1.06994	-0.116579	2.0405	-0.0571329	0.954439	0.970607
ADAP1	249.686	-1.04228	0.187442	-5.56055	2.68928e-08	2.25531e-07
ADAP2	0.411336	1.95852	3.04852	0.642449	0.520582	NA
ADAR	17151.9	-0.424931	0.115384	-3.68277	0.000230716	0.00082429
ADARB1	874.677	0.0457808	0.141044	0.324585	0.745495	0.821253
ADARB2	38.1224	0.246314	0.331864	0.742213	0.457958	0.571422
ADARB2-AS1	0	NA	NA	NA	NA	NA
ADAT1	1771.1	-0.442765	0.127097	-3.48367	0.00049458	0.00162404
ADAT2	1110.21	0.197765	0.140239	1.4102	0.15848	0.246089
ADAT3	208.231	0.158141	0.198102	0.798281	0.424708	0.539129
ADCK1	266.641	-0.0532444	0.160646	-0.33144	0.740312	0.817249
ADCK2	570.034	-0.63479	0.146057	-4.34618	1.38531e-05	6.59689e-05
ADCK5	157.721	0.28847	0.207208	1.39218	0.163869	0.253079
ADCY1	2161.29	0.0410877	0.131067	0.313487	0.753911	0.827643
ADCY10	5.16221	1.48092	0.922156	1.60593	0.108289	0.180206
ADCY10P1	57.259	0.924863	0.304503	3.03729	0.00238715	0.00649887
ADCY2	91.6033	-0.0736054	0.23203	-0.317223	0.751074	0.825361
ADCY3	2214.54	-0.366487	0.130644	-2.80524	0.00502791	0.0126205
ADCY4	4.63335	0.974289	0.936606	1.04023	0.298231	0.411101
ADCY5	471.571	-0.471563	0.145316	-3.2451	0.0011741	0.00349778
ADCY6	1884.27	-0.453597	0.12543	-3.61632	0.000298818	0.0010351
ADCY7	737.529	-0.0563289	0.13635	-0.41312	0.679519	0.766096
ADCY8	3.56655	-0.865962	1.04127	-0.831641	0.405612	0.521813
ADCY9	2019.21	-0.650708	0.125388	-5.18957	2.10786e-07	1.48514e-06
ADCYAP1	549.063	-1.37477	0.141388	-9.72334	2.39782e-22	2.2812e-20
ADCYAP1R1	6303.17	-0.593181	0.117889	-5.03169	4.86184e-07	3.17378e-06
ADD1	5651.3	-0.347229	0.118894	-2.92048	0.00349492	0.00917939
ADD2	5635.24	-0.734458	0.117644	-6.24307	4.29061e-10	5.30913e-09
ADD3	1200.67	-0.152777	0.170748	-0.894749	0.370921	0.487671
ADD3-AS1	3.51789	1.0072	1.13057	0.890876	0.372995	0.489659
ADGB	0	NA	NA	NA	NA	NA
ADGRA1	0.754051	-3.25494	2.44597	-1.33074	0.183275	NA
ADGRA1-AS1	0	NA	NA	NA	NA	NA
ADGRA2	1897.44	-0.359706	0.130124	-2.76434	0.00570374	0.0140854
ADGRA3	4705.45	-0.781495	0.125514	-6.22638	4.77345e-10	5.8732e-09
ADGRB1	1009.11	-0.613063	0.143585	-4.2697	1.95738e-05	8.99156e-05
ADGRB2	2222.05	0.25988	0.136216	1.90785	0.0564102	0.103151
ADGRB3	558.993	0.139117	0.155679	0.893612	0.371529	0.488256
ADGRD1	7.14437	-1.99876	0.812296	-2.46063	0.0138695	0.0307055
ADGRD1-AS1	0.148698	0.537065	4.08047	0.131618	0.895286	NA
ADGRE1	0	NA	NA	NA	NA	NA
ADGRE2	0	NA	NA	NA	NA	NA
ADGRE3	0	NA	NA	NA	NA	NA
ADGRE4P	1.0031	-0.491792	1.98016	-0.248359	0.803856	0.865126
ADGRE5	3.83092	-0.595467	1.05411	-0.564899	0.572142	0.676469
ADGRF1	0.3171	-0.424707	3.44	-0.123461	0.901742	NA
ADGRF2	1.6249	0.178319	1.52807	0.116696	0.907101	0.93786
ADGRF3	27.2739	1.34246	0.410359	3.27142	0.00107008	0.00322374
ADGRF4	0	NA	NA	NA	NA	NA
ADGRF5	23.2015	0.290032	0.409749	0.707829	0.479051	0.591472
ADGRG1	645.445	-1.05325	0.14235	-7.39904	1.37176e-13	3.26708e-12
ADGRG2	1.44005	-2.01782	1.72722	-1.16825	0.242707	0.348497
ADGRG3	0.389146	-2.29071	3.15076	-0.727035	0.467205	NA
ADGRG4	0.697282	-0.315361	2.59196	-0.121669	0.903161	NA
ADGRG5	0.158139	0.537065	4.08047	0.131618	0.895286	NA
ADGRG6	66.9864	-0.808401	0.269604	-2.99848	0.00271331	0.00729219
ADGRG7	0	NA	NA	NA	NA	NA
ADGRL1	7454.09	-0.703386	0.118438	-5.93887	2.86986e-09	2.96524e-08
ADGRL2	7043.36	-0.279805	0.134512	-2.08015	0.037512	0.0727832
ADGRL3	1290.75	0.414649	0.133856	3.09772	0.00195016	0.00543845
ADGRL3-AS1	0	NA	NA	NA	NA	NA
ADGRL4	0	NA	NA	NA	NA	NA
ADGRV1	0.567527	-2.84401	2.72407	-1.04403	0.296472	NA
ADH1A	0	NA	NA	NA	NA	NA
ADH1B	0	NA	NA	NA	NA	NA
ADH1C	0.158139	0.537065	4.08047	0.131618	0.895286	NA
ADH4	0	NA	NA	NA	NA	NA
ADH5	4331.07	-0.526583	0.124982	-4.21328	2.51692e-05	0.000112329
ADH6	0.405244	-2.33896	3.35696	-0.696748	0.48596	NA
ADH7	0	NA	NA	NA	NA	NA
ADHFE1	27.3574	1.83497	0.425857	4.30888	1.64085e-05	7.6814e-05
ADI1	2909.47	-0.360606	0.128644	-2.80313	0.00506089	0.0126923
ADIG	0.186524	-1.38649	4.08047	-0.339786	0.734018	NA
ADIPOQ	0.750073	-3.24869	2.47124	-1.3146	0.188643	NA
ADIPOQ-AS1	0.423995	1.99629	3.01632	0.661829	0.508081	NA
ADIPOR1	3440.49	-0.346296	0.129289	-2.67845	0.00739631	0.0177516
ADIPOR2	6153.52	-0.413903	0.123343	-3.35569	0.000791667	0.00246696
ADIRF	0	NA	NA	NA	NA	NA
ADK	977.546	0.176787	0.142407	1.24142	0.21445	0.3154
ADM	29.1316	-0.976103	0.404723	-2.41178	0.0158749	0.0345563
ADM2	669.09	-1.37075	0.139897	-9.79827	1.14535e-22	1.14601e-20
ADM5	130.175	-0.658136	0.214763	-3.06448	0.00218048	0.00599555
ADNP	8788.57	-0.564159	0.123762	-4.55844	5.15362e-06	2.70254e-05
ADNP-AS1	18.8549	0.178043	0.464824	0.383035	0.701694	0.784668
ADNP2	2266.72	-0.874068	0.13327	-6.55865	5.42983e-11	8.18471e-10
ADO	2968.6	0.111084	0.143829	0.772336	0.439915	0.553631
ADORA1	80.0224	-2.53079	0.276275	-9.16041	5.16994e-20	3.30914e-18
ADORA2A	3.88283	0.322192	1.00547	0.32044	0.748634	0.823824
ADORA2A-AS1	0	NA	NA	NA	NA	NA
ADORA2B	90.205	-1.41659	0.271575	-5.2162	1.82631e-07	1.29992e-06
ADORA3	0	NA	NA	NA	NA	NA
ADPGK	3337.96	-0.388486	0.119151	-3.26045	0.00111234	0.00333607
ADPGK-AS1	0.991522	-0.423296	1.98643	-0.213094	0.831254	0.884604
ADPRH	1.47623	-2.05067	1.80138	-1.13839	0.254959	0.362767
ADPRHL1	199.19	0.163489	0.200299	0.816223	0.414372	0.529484
ADPRHL2	377.364	-0.304093	0.151857	-2.0025	0.0452306	0.0853621
ADPRM	121.735	-0.341409	0.214413	-1.59229	0.111319	0.184244
ADRA1A	7.04472	-1.68718	0.822365	-2.05162	0.0402066	0.0772538
ADRA1B	0.734464	-1.95889	2.55558	-0.766513	0.443371	NA
ADRA1D	0	NA	NA	NA	NA	NA
ADRA2A	163.007	-1.38887	0.207238	-6.70183	2.05827e-11	3.37425e-10
ADRA2B	2.56335	-0.56617	1.22754	-0.461221	0.64464	0.737979
ADRA2C	1244.24	-1.38254	0.144496	-9.56803	1.08963e-21	9.62968e-20
ADRB1	1.96226	0.0434146	1.33776	0.0324532	0.974111	0.983374
ADRB2	14.0997	-0.853872	0.53429	-1.59814	0.110011	0.182548
ADRB3	0.972771	-3.61244	2.11924	-1.70459	0.0882702	0.151512
ADRM1	2914.72	-0.656267	0.134949	-4.86309	1.15568e-06	6.94527e-06
ADSL	2432.8	-0.71408	0.127635	-5.59469	2.21013e-08	1.89736e-07
ADSS	2337.83	-0.607313	0.141588	-4.2893	1.79238e-05	8.33477e-05
ADSSL1	80.8885	0.267428	0.239968	1.11443	0.265094	0.374344
ADTRP	0	NA	NA	NA	NA	NA
AEBP1	2299.2	-0.19422	0.119804	-1.62114	0.104988	0.1754
AEBP2	1520.51	-0.835056	0.140055	-5.96234	2.4865e-09	2.60783e-08
AEN	5859.9	-0.879447	0.120332	-7.30851	2.70125e-13	6.1556e-12
AES	7152.96	-0.287625	0.12544	-2.29293	0.0218519	0.0456821
AFAP1	8777.59	-0.637325	0.119043	-5.35372	8.6165e-08	6.56526e-07
AFAP1-AS1	5.8338	-2.19798	0.953212	-2.30587	0.021118	0.0443183
AFAP1L1	90.4647	-0.581254	0.235614	-2.46697	0.0136261	0.0302396
AFAP1L2	15.2713	0.4181	0.511176	0.817918	0.413404	0.528692
AFDN	10019.3	-0.500207	0.124455	-4.01917	5.84047e-05	0.000241183
AFDN-AS1	85.4316	-0.655485	0.251624	-2.60502	0.00918687	0.0214287
AFF1	5606.41	-0.608208	0.133607	-4.5522	5.30869e-06	2.77634e-05
AFF1-AS1	1.50025	2.65257	1.79422	1.4784	0.139302	0.221261
AFF2	755.085	0.236118	0.141745	1.66579	0.0957548	0.162184
AFF3	4357.46	0.416808	0.132433	3.1473	0.00164784	0.00468697
AFF4	6250.2	-0.00661075	0.140316	-0.0471133	0.962423	0.976103
AFG1L	128.341	0.176285	0.224098	0.786641	0.431492	0.54582
AFG3L1P	751.938	-0.623658	0.136642	-4.56416	5.01496e-06	2.63539e-05
AFG3L2	3474.83	-0.288029	0.125082	-2.30273	0.0212942	0.0446558
AFM	0	NA	NA	NA	NA	NA
AFMID	1522.25	-0.912131	0.114927	-7.93663	2.07752e-15	6.67337e-14
AFP	0.32922	-0.424707	3.39432	-0.125123	0.900426	NA
AFTPH	1212.7	-0.0505393	0.150348	-0.336149	0.736758	0.814721
AGA	121.731	-0.596321	0.212421	-2.80726	0.00499655	0.0125563
AGAP1	6392.9	0.326795	0.122526	2.66715	0.00764983	0.0182744
AGAP1-IT1	5.96067	-0.103658	0.777553	-0.133313	0.893946	0.928628
AGAP11	14.8243	0.250309	0.504666	0.495989	0.619902	0.717348
AGAP12P	31.6547	0.189229	0.360064	0.525542	0.599206	0.700334
AGAP2	693.39	-1.02013	0.146649	-6.95626	3.4942e-12	6.66309e-11
AGAP2-AS1	247.362	-1.66432	0.191468	-8.69241	3.54822e-18	1.72555e-16
AGAP3	4803.49	-0.4902	0.123849	-3.95805	7.55628e-05	0.000302425
AGAP4	263.801	0.290672	0.162271	1.79128	0.073249	0.129193
AGAP5	237.129	0.622226	0.178555	3.48478	0.000492537	0.00161794
AGAP6	697.859	0.405935	0.133058	3.05082	0.00228215	0.00623545
AGAP7P	55.9647	0.144658	0.312707	0.462599	0.643652	0.737383
AGAP9	0.487359	0.4577	2.76212	0.165706	0.868388	NA
AGBL1	3.51983	-0.578082	1.06928	-0.540628	0.588764	0.691239
AGBL1-AS1	0	NA	NA	NA	NA	NA
AGBL2	0.69052	-0.409236	2.45304	-0.166828	0.867506	NA
AGBL3	23.8044	0.417836	0.442138	0.945036	0.34464	0.46049
AGBL4	4.91207	-0.049775	0.863021	-0.0576753	0.954007	0.970245
AGBL4-IT1	0	NA	NA	NA	NA	NA
AGBL5	1252.07	-0.625538	0.121487	-5.14903	2.61834e-07	1.80966e-06
AGBL5-AS1	2.13549	3.20829	1.65612	1.93723	0.0527175	0.0973084
AGER	124.984	0.61579	0.20597	2.9897	0.00279248	0.00748647
AGFG1	2284.12	-0.564541	0.137072	-4.11856	3.81241e-05	0.000164537
AGFG2	384.001	-0.362455	0.159959	-2.26592	0.0234561	0.0485925
AGGF1	1553.14	-0.140165	0.149808	-0.935627	0.349465	0.465918
AGK	1491.35	-0.631627	0.127543	-4.95227	7.33536e-07	4.60709e-06
AGL	1347.76	-0.758436	0.34519	-2.19715	0.0280096	0.0565584
AGMAT	8.13869	0.000723368	0.67463	0.00107224	0.999144	0.999558
AGMO	1.09141	-2.64147	2.09648	-1.25995	0.207686	0.307318
AGO1	2400.78	-0.641107	0.115978	-5.52783	3.24211e-08	2.68148e-07
AGO2	7103.32	-0.450228	0.12948	-3.47721	0.000506662	0.00165839
AGO3	316.132	-0.189798	0.165995	-1.14339	0.252875	0.360442
AGO4	772.465	-0.687788	0.130708	-5.26203	1.42477e-07	1.04136e-06
AGPAT1	2884.62	-0.538311	0.118004	-4.56179	5.07188e-06	2.66129e-05
AGPAT2	342.838	-1.10378	0.150108	-7.35326	1.93434e-13	4.50224e-12
AGPAT3	799.974	-0.519477	0.145816	-3.56255	0.000367266	0.00124666
AGPAT4	2199.91	-0.418041	0.119904	-3.48646	0.00048945	0.00160962
AGPAT4-IT1	140.619	-0.781944	0.202227	-3.86666	0.000110336	0.000426498
AGPAT5	3263.36	-0.556647	0.138468	-4.02003	5.81907e-05	0.000240527
AGPS	3509.63	-0.291227	0.141071	-2.0644	0.0389794	0.0751695
AGR2	0.70827	-1.86746	2.5829	-0.723008	0.469675	NA
AGR3	0	NA	NA	NA	NA	NA
AGRN	2069.55	0.195375	0.138927	1.40631	0.159632	0.247611
AGRP	0	NA	NA	NA	NA	NA
AGT	10.0242	-1.01733	0.630533	-1.61345	0.106646	0.177795
AGTPBP1	1765.75	-0.656951	0.174197	-3.77131	0.000162395	0.000602683
AGTR1	4.47678	-0.561115	0.916341	-0.612343	0.540311	0.646649
AGTR2	0	NA	NA	NA	NA	NA
AGTRAP	151.867	-0.648973	0.197745	-3.28188	0.00103118	0.00311683
AGXT	0	NA	NA	NA	NA	NA
AGXT2	0	NA	NA	NA	NA	NA
AHCTF1	2399.41	-0.0139024	0.359118	-0.0387127	0.969119	0.979869
AHCTF1P1	9.84223	-0.345528	0.719792	-0.480038	0.6312	0.726752
AHCY	9828.99	-0.290505	0.11836	-2.45441	0.0141115	0.0311738
AHCYL1	7096.66	0.101712	0.122599	0.829634	0.406746	0.522924
AHCYL2	466.3	0.105138	0.165979	0.633441	0.526446	0.63411
AHDC1	896.477	-1.12897	0.152634	-7.39659	1.39729e-13	3.32332e-12
AHI1	602.479	-0.427586	0.413117	-1.03502	0.300659	0.413595
AHNAK	6205.94	-0.716357	0.111209	-6.44156	1.18254e-10	1.64705e-09
AHNAK2	507.751	0.3071	0.140542	2.18511	0.0288807	0.058075
AHR	68.5612	-0.718581	0.25686	-2.79756	0.00514898	0.0128947
AHRR	113.504	-0.534014	0.212615	-2.51164	0.012017	0.0271146
AHSA1	4374.15	-0.581047	0.120287	-4.83051	1.36185e-06	8.08655e-06
AHSA2	2559.28	-0.379971	0.140023	-2.71362	0.00665518	0.0161352
AHSG	1.32314	0.34782	1.83226	0.189831	0.849442	0.89799
AHSP	0	NA	NA	NA	NA	NA
AICDA	0.626244	-0.518226	2.69071	-0.192598	0.847274	NA
AIDA	3722.02	-0.379439	0.135085	-2.80889	0.00497131	0.0124983
AIF1	0	NA	NA	NA	NA	NA
AIF1L	372.564	-0.82765	0.14765	-5.60547	2.07693e-08	1.79718e-07
AIFM1	1259.39	-0.818872	0.1264	-6.47841	9.26942e-11	1.32714e-09
AIFM2	57.0523	0.027746	0.284645	0.0974757	0.922349	0.948948
AIFM3	7.25025	0.767795	0.752224	1.0207	0.307396	0.420836
AIG1	545.652	-0.105193	0.145897	-0.72101	0.470903	0.584065
AIM2	2.32534	-2.25432	1.4529	-1.55161	0.120757	0.196766
AIMP1	1028.05	-0.321777	0.164378	-1.95755	0.0502834	0.0933995
AIMP2	1552.37	-1.0126	0.142749	-7.09355	1.30719e-12	2.68374e-11
AIP	892.078	-1.10632	0.153011	-7.23035	4.8176e-13	1.05769e-11
AIPL1	6.0893	-0.588474	0.779846	-0.754603	0.450487	0.564152
AIRE	0	NA	NA	NA	NA	NA
AIRN	0.57567	-2.85996	2.71143	-1.05478	0.291525	NA
AJAP1	9.52859	-0.544738	0.696639	-0.781953	0.434242	0.548354
AJUBA	86.6565	-1.3277	0.250164	-5.3073	1.11261e-07	8.26124e-07
AK1	811.859	-0.239223	0.134778	-1.77494	0.0759086	0.133357
AK2	3888.65	-0.30188	0.125036	-2.41434	0.0157638	0.0343618
AK3	2250.72	0.106429	0.134549	0.791007	0.42894	0.5433
AK4	2126.82	-0.736313	0.132311	-5.56502	2.62125e-08	2.20891e-07
AK5	159.291	-0.417665	0.187192	-2.23121	0.0256673	0.0524738
AK6	400.439	-1.17903	0.167909	-7.02182	2.18992e-12	4.33748e-11
AK7	33.5952	0.101506	0.354025	0.286719	0.774327	0.843672
AK8	10.1722	-0.29513	0.616044	-0.479073	0.631887	0.727437
AK9	180.686	-0.513164	0.18829	-2.7254	0.00642239	0.0156383
AKAIN1	21.3002	-0.396746	0.434088	-0.913975	0.36073	0.477917
AKAP1	6375.36	-0.820177	0.121982	-6.72376	1.77097e-11	2.93364e-10
AKAP10	936.022	-0.37271	0.135412	-2.75241	0.00591576	0.0145409
AKAP11	2232.16	-0.257597	0.362706	-0.710208	0.477575	0.590399
AKAP12	12908	-0.471394	0.132824	-3.54901	0.000386681	0.00130244
AKAP13	4256.47	-0.275189	0.117528	-2.34147	0.019208	0.0407719
AKAP14	1.20674	0.06353	1.85766	0.0341989	0.972719	0.982538
AKAP17A	0	NA	NA	NA	NA	NA
AKAP2	11.0774	-1.08621	0.641057	-1.69441	0.0901881	0.154226
AKAP3	1.22783	-0.864753	1.77454	-0.487311	0.626038	0.722607
AKAP4	0	NA	NA	NA	NA	NA
AKAP5	178.286	-0.919728	0.21761	-4.2265	2.3735e-05	0.000106931
AKAP6	383.414	0.246843	0.205291	1.2024	0.229208	0.332903
AKAP7	303.979	-0.456781	0.175188	-2.60738	0.0091237	0.0212956
AKAP8	1467.63	-0.443126	0.125231	-3.53847	0.00040245	0.00135055
AKAP8L	1840.26	-0.232949	0.128085	-1.8187	0.0689573	0.122693
AKAP9	503.082	0.082002	0.383455	0.213851	0.830664	0.884084
AKIP1	387.745	-0.436116	0.155598	-2.80284	0.00506552	0.0126984
AKIRIN1	2707.27	-0.157112	0.153753	-1.02185	0.306853	0.420158
AKIRIN2	3423.12	-0.0409805	0.144075	-0.284439	0.776074	0.844941
AKNA	100.291	-2.3747	0.250121	-9.49419	2.21924e-21	1.84866e-19
AKNAD1	85.6579	-1.67231	0.250984	-6.66303	2.6824e-11	4.27269e-10
AKR1A1	1153.87	-0.205826	0.129446	-1.59005	0.111824	0.184865
AKR1B1	5454.41	-0.258792	0.118937	-2.17587	0.0295647	0.0592316
AKR1B10	0.878342	-0.938242	2.24768	-0.417426	0.676367	0.763605
AKR1B15	0	NA	NA	NA	NA	NA
AKR1C1	42.1811	-0.520961	0.315895	-1.64916	0.0991148	0.167079
AKR1C2	28.8784	-0.759879	0.378075	-2.00986	0.0444459	0.0841456
AKR1C3	4.21883	1.11773	1.0354	1.07951	0.280359	0.391706
AKR1C4	0	NA	NA	NA	NA	NA
AKR1C6P	0	NA	NA	NA	NA	NA
AKR1C8P	0	NA	NA	NA	NA	NA
AKR1D1	0	NA	NA	NA	NA	NA
AKR1E2	76.8451	-0.549128	0.261041	-2.10361	0.0354127	0.0691846
AKR7A2	703.989	-0.0188613	0.131555	-0.143372	0.885996	0.922866
AKR7A2P1	0	NA	NA	NA	NA	NA
AKR7A3	24.2388	-0.43943	0.405728	-1.08307	0.278779	0.38978
AKR7L	17.082	-0.381559	0.477598	-0.798913	0.424341	0.538737
AKT1	6818.57	-0.167156	0.12847	-1.30113	0.193215	0.289964
AKT1S1	1488.47	-0.480842	0.133335	-3.60626	0.000310648	0.00107181
AKT2	3379.2	-0.51731	0.116279	-4.44886	8.6329e-06	4.31397e-05
AKT3	6823.17	-0.260489	0.131868	-1.97537	0.0482263	0.0901129
AKTIP	186.109	-1.15412	0.209541	-5.50786	3.63223e-08	2.97307e-07
ALAD	1165.05	-0.394687	0.131669	-2.99757	0.00272143	0.00731062
ALAS1	1405.19	-0.218438	0.130205	-1.67764	0.0934176	0.158828
ALAS2	0	NA	NA	NA	NA	NA
ALB	12.571	3.59129	0.801191	4.48243	7.37965e-06	3.74795e-05
ALCAM	497.979	-1.1933	0.190452	-6.26563	3.71315e-10	4.66421e-09
ALDH16A1	1485.32	-0.245352	0.128211	-1.91366	0.0556641	0.101937
ALDH18A1	5793.57	-0.458276	0.122687	-3.73533	0.000187468	0.000684097
ALDH1A1	0.902583	-0.983308	2.10714	-0.466656	0.640746	0.735019
ALDH1A2	0.893142	-1.00818	2.2182	-0.454504	0.649466	0.741602
ALDH1A3	281.721	-1.16031	0.174503	-6.64922	2.94641e-11	4.6549e-10
ALDH1B1	2588.28	-0.603443	0.128918	-4.68084	2.85704e-06	1.58058e-05
ALDH1L1	52.5704	-0.198537	0.305914	-0.648995	0.516341	0.624661
ALDH1L1-AS1	0.126598	0.537065	4.08047	0.131618	0.895286	NA
ALDH1L1-AS2	0.32922	-0.424707	3.39432	-0.125123	0.900426	NA
ALDH1L2	4271.84	-0.325431	0.132166	-2.46229	0.0138052	0.0305819
ALDH2	2878.62	-0.155102	0.122643	-1.26466	0.205992	0.305426
ALDH3A1	4.37986	-0.105107	0.956234	-0.109918	0.912475	0.941682
ALDH3A2	1607.63	-0.943255	0.133427	-7.06944	1.55558e-12	3.1455e-11
ALDH3B1	4.79854	0.0672027	0.952703	0.0705389	0.943765	0.963171
ALDH3B2	0	NA	NA	NA	NA	NA
ALDH4A1	456.54	-0.320523	0.146767	-2.18389	0.0289705	0.0582287
ALDH5A1	932.814	-0.615955	0.139485	-4.41592	1.00579e-05	4.9662e-05
ALDH6A1	622.218	0.22887	0.146518	1.56206	0.118275	0.193585
ALDH7A1	4141.81	-0.250364	0.116181	-2.15496	0.031165	0.0619457
ALDH8A1	141.34	4.00946	0.292167	13.7232	7.37255e-43	5.34817e-40
ALDH9A1	2742.85	-0.119151	0.13043	-0.913525	0.360966	0.478129
ALDOA	16011.2	-0.226989	0.121259	-1.87194	0.0612148	0.110796
ALDOB	0.313122	-0.424707	3.45559	-0.122904	0.902183	NA
ALDOC	172.911	0.155962	0.18872	0.826419	0.408566	0.524568
ALG1	871.567	-0.551189	0.130562	-4.22167	2.42495e-05	0.000108726
ALG10	367.35	-0.806673	0.186852	-4.31718	1.58032e-05	7.418e-05
ALG10B	1515.73	-0.504427	0.276364	-1.82523	0.067967	0.121163
ALG11	237.324	-0.721266	0.190201	-3.79213	0.000149358	0.00055849
ALG12	567.884	-1.15641	0.144045	-8.02808	9.90123e-16	3.42025e-14
ALG13	1032.5	-0.626852	0.150901	-4.15406	3.26629e-05	0.000142883
ALG14	315.562	-1.12331	0.166389	-6.75112	1.4671e-11	2.47023e-10
ALG1L	7.33303	-0.164826	0.709788	-0.232219	0.816368	0.873559
ALG1L2	0.373048	-2.24158	3.46476	-0.646966	0.517654	NA
ALG1L9P	31.2468	-0.355404	0.359527	-0.988533	0.322891	0.43761
ALG2	1137.68	-0.143501	0.141446	-1.01453	0.31033	0.423819
ALG3	1534.54	-0.535272	0.134164	-3.98967	6.61654e-05	0.000269208
ALG5	839.284	-0.340794	0.132655	-2.56903	0.0101984	0.0234957
ALG6	572.956	-0.922872	0.173992	-5.3041	1.13228e-07	8.39568e-07
ALG8	1347.58	-0.814646	0.153138	-5.31969	1.03945e-07	7.77691e-07
ALG9	1018.33	-0.519542	0.129686	-4.00615	6.17172e-05	0.0002533
ALK	2332.39	0.247927	0.128051	1.93616	0.0528485	0.0975088
ALKAL1	0	NA	NA	NA	NA	NA
ALKAL2	5.70751	-4.20804	1.24729	-3.37374	0.000741543	0.00232534
ALKBH1	645.226	-0.435606	0.164022	-2.65578	0.00791242	0.0188216
ALKBH2	1024.38	-1.2352	0.131947	-9.36133	7.87413e-21	5.93457e-19
ALKBH3	332.095	-1.43526	0.15407	-9.31559	1.21279e-20	8.51398e-19
ALKBH3-AS1	0	NA	NA	NA	NA	NA
ALKBH4	499.199	-0.679535	0.155501	-4.36998	1.2426e-05	5.99435e-05
ALKBH5	2761.94	-0.502527	0.137871	-3.6449	0.000267493	0.000939301
ALKBH6	258.302	-0.423066	0.164975	-2.56443	0.0103345	0.02379
ALKBH7	373.782	-0.522238	0.178089	-2.93245	0.00336301	0.00886181
ALKBH8	368.067	-1.0439	0.17127	-6.09507	1.09392e-09	1.26046e-08
ALLC	0.389146	-2.29071	3.15076	-0.727035	0.467205	NA
ALMS1	1776.99	-0.91136	0.386917	-2.35544	0.0185006	0.039429
ALMS1-IT1	49.5358	-0.68767	0.335778	-2.04799	0.0405608	0.0778484
ALMS1P1	32.8196	2.16796	0.404124	5.3646	8.11303e-08	6.22511e-07
ALOX12	0.158139	0.537065	4.08047	0.131618	0.895286	NA
ALOX12-AS1	19.8325	1.56208	0.479628	3.25686	0.00112653	0.00337166
ALOX12B	4.87002	0.36663	0.893723	0.410227	0.681639	0.768212
ALOX12P2	0	NA	NA	NA	NA	NA
ALOX15	0.471261	0.45766	2.79086	0.163986	0.869743	NA
ALOX15B	1.95245	-0.46597	1.39281	-0.334553	0.737962	0.815638
ALOX15P1	0	NA	NA	NA	NA	NA
ALOX5	0	NA	NA	NA	NA	NA
ALOX5AP	0.405244	-2.33896	3.35696	-0.696748	0.48596	NA
ALOXE3	0.563383	-1.37128	2.80805	-0.488337	0.625311	NA
ALPI	0	NA	NA	NA	NA	NA
ALPK1	169.536	-0.285473	0.219048	-1.30324	0.192492	0.289204
ALPK2	27.2829	-0.0960459	0.384601	-0.249729	0.802797	0.86452
ALPK3	28.9635	2.18021	0.44324	4.9188	8.70751e-07	5.37771e-06
ALPL	236.758	-0.436236	0.165166	-2.6412	0.00826118	0.0195391
ALPP	6.78153	-0.575375	0.751163	-0.765979	0.443689	0.557292
ALPPL2	0	NA	NA	NA	NA	NA
ALS2	2727.82	-0.675708	0.131288	-5.14675	2.65033e-07	1.82669e-06
ALS2CL	71.836	-1.1985	0.25975	-4.61407	3.94866e-06	2.12376e-05
ALS2CR12	82.8142	2.25183	0.297751	7.5628	3.94479e-14	1.03121e-12
ALX1	200.45	-1.15057	0.202987	-5.66819	1.44311e-08	1.2991e-07
ALX3	1.51042	-0.0755235	1.52665	-0.0494699	0.960545	0.97488
ALX4	1.10253	-1.36551	2.04499	-0.667734	0.504304	0.614282
ALYREF	9762.79	-0.834851	0.126047	-6.62331	3.51243e-11	5.47461e-10
AMACR	132.275	0.133086	0.217162	0.612841	0.539982	0.646388
AMBN	0	NA	NA	NA	NA	NA
AMBP	1.59124	-1.4482	1.67666	-0.863739	0.387731	0.504101
AMBRA1	2274.8	-0.241379	0.117729	-2.05031	0.0403347	0.0774657
AMD1	5332.15	-0.361933	0.136764	-2.6464	0.00813537	0.0192808
AMDHD1	11.6272	0.494321	0.579052	0.853673	0.393286	0.509882
AMDHD2	443.058	-0.230629	0.15064	-1.53099	0.125771	0.203407
AMELX	0	NA	NA	NA	NA	NA
AMELY	0	NA	NA	NA	NA	NA
AMER1	1506.96	-0.534381	0.124974	-4.27594	1.90336e-05	8.77457e-05
AMER2	403.757	-0.381407	0.153564	-2.48369	0.0130028	0.0290787
AMER3	4002.98	-0.80278	0.12439	-6.45375	1.09115e-10	1.53946e-09
AMFR	1262.22	-0.330245	0.120169	-2.74816	0.00599315	0.0147042
AMH	1430.26	0.334035	0.136053	2.45519	0.014081	0.0311263
AMHR2	1.32558	-2.9136	1.9809	-1.47085	0.141333	0.223875
AMIGO1	147.72	-1.3606	0.208439	-6.52753	6.68613e-11	9.9153e-10
AMIGO2	55.12	-2.40665	0.318716	-7.55107	4.31712e-14	1.12013e-12
AMIGO3	239.8	-0.254541	0.166167	-1.53184	0.125561	0.203124
AMMECR1	954.251	-0.288889	0.147608	-1.95714	0.0503305	0.0934771
AMMECR1L	3213.71	-0.545915	0.1249	-4.37081	1.23786e-05	5.97317e-05
AMN	10.1154	-1.69326	0.651925	-2.59733	0.0093953	0.0218329
AMN1	297.908	-0.421482	0.198191	-2.12664	0.0334498	0.0658185
AMOT	371.182	-0.388902	0.155999	-2.49297	0.0126679	0.0283991
AMOTL1	3879.1	-0.464081	0.123881	-3.74617	0.000179553	0.000658388
AMOTL2	770.307	-0.930763	0.146143	-6.36885	1.90446e-10	2.54074e-09
AMPD1	4.26938	0.540219	0.965334	0.559618	0.57574	0.679752
AMPD2	2488.15	-0.4921	0.130797	-3.7623	0.000168355	0.000621646
AMPD3	12.4467	-1.42998	0.592485	-2.41353	0.0157987	0.0344185
AMPH	606.385	-0.460593	0.135474	-3.39986	0.000674215	0.00213886
AMT	56.6148	0.0836962	0.277109	0.302033	0.762627	0.834003
AMTN	0	NA	NA	NA	NA	NA
AMY1A	0	NA	NA	NA	NA	NA
AMY1B	0	NA	NA	NA	NA	NA
AMY1C	0	NA	NA	NA	NA	NA
AMY2A	0	NA	NA	NA	NA	NA
AMY2B	52.5855	0.296952	0.3075	0.965699	0.334195	0.449778
AMZ1	1.35866	0.498009	1.77716	0.280227	0.779303	0.847291
AMZ2	2425.29	-0.780065	0.12333	-6.325	2.53227e-10	3.29991e-09
AMZ2P1	387.744	-0.60768	0.162759	-3.73363	0.000188741	0.000688451
ANAPC1	4642.34	-0.687799	0.123803	-5.55558	2.7669e-08	2.31706e-07
ANAPC10	196.028	-0.611189	0.180887	-3.37884	0.000727927	0.00228758
ANAPC11	1676.23	-0.536657	0.126329	-4.24809	2.15604e-05	9.80836e-05
ANAPC13	1745.38	-0.787958	0.141737	-5.55931	2.70851e-08	2.27035e-07
ANAPC15	512.956	-0.504762	0.142643	-3.53863	0.000402202	0.00134998
ANAPC16	1743.14	-0.331842	0.13239	-2.50656	0.0121914	0.0274617
ANAPC1P1	7.96378	0.692066	0.750349	0.922325	0.356359	0.473204
ANAPC2	2989.32	0.0429283	0.126529	0.339277	0.734401	0.812785
ANAPC4	721.759	-0.601971	0.156196	-3.85395	0.000116227	0.000447285
ANAPC5	5273.41	-0.477333	0.124428	-3.83622	0.000124944	0.000476301
ANAPC7	5431.91	-0.655774	0.120815	-5.42792	5.70133e-08	4.50568e-07
ANG	0.92699	-2.3284	2.20623	-1.05537	0.291254	0.403753
ANGEL1	1241.71	-0.116568	0.127779	-0.912262	0.361631	0.478746
ANGEL2	2441.94	-0.202429	0.138976	-1.45658	0.145233	0.229011
ANGPT1	5.99665	1.0879	0.848549	1.28207	0.199817	0.29792
ANGPT2	6.37471	-1.86683	0.862857	-2.16355	0.0304989	0.060844
ANGPT4	1.05156	-1.56459	2.10553	-0.743083	0.457432	0.570847
ANGPTL1	0.872694	-2.28137	2.41365	-0.945198	0.344558	0.460416
ANGPTL2	1313.22	-0.290116	0.133856	-2.16737	0.0302066	0.0603456
ANGPTL3	0	NA	NA	NA	NA	NA
ANGPTL4	0.190502	-1.38649	4.08047	-0.339786	0.734018	NA
ANGPTL5	0	NA	NA	NA	NA	NA
ANGPTL6	0.899234	1.77567	2.09333	0.848253	0.396297	0.512748
ANGPTL7	0	NA	NA	NA	NA	NA
ANGPTL8	0	NA	NA	NA	NA	NA
ANHX	0	NA	NA	NA	NA	NA
ANK1	594.869	-0.0358994	0.141899	-0.252992	0.800274	0.862711
ANK2	7868.69	-0.132641	0.141785	-0.935504	0.349529	0.465949
ANK3	2185.83	0.038834	0.175426	0.22137	0.824804	0.879839
ANKAR	34.0969	-0.209054	0.35033	-0.596734	0.550685	0.656448
ANKDD1A	379.944	0.178614	0.166332	1.07384	0.282895	0.394395
ANKDD1B	4.55903	1.22469	1.00166	1.22267	0.221456	0.323669
ANKEF1	251.514	-0.0269982	0.178892	-0.150919	0.880039	0.918224
ANKFN1	264.794	0.455852	0.173678	2.6247	0.00867263	0.0203848
ANKFY1	5540.6	-0.302312	0.128895	-2.34542	0.0190056	0.0403867
ANKH	1941.1	-0.581852	0.122848	-4.73636	2.17587e-06	1.23757e-05
ANKHD1	230.265	-0.536097	0.210823	-2.54288	0.0109943	0.025113
ANKHD1-EIF4EBP3	52.5821	0.226638	0.300862	0.753295	0.451273	0.56474
ANKIB1	1784.22	-0.115575	0.149136	-0.774959	0.438364	0.552437
ANKK1	2.6009	3.5348	1.56651	2.25648	0.0240407	0.0496263
ANKLE1	86.3558	-0.282709	0.258024	-1.09567	0.273224	0.383566
ANKLE2	6513.24	-0.78596	0.11929	-6.58865	4.43848e-11	6.7963e-10
ANKMY1	658.229	-0.125518	0.131919	-0.951472	0.341365	0.45716
ANKMY2	210.263	-0.682592	0.19071	-3.57921	0.000344633	0.00117764
ANKRA2	474.397	0.579278	0.15826	3.66028	0.000251935	0.000890959
ANKRD1	0	NA	NA	NA	NA	NA
ANKRD10	1966.54	0.178287	0.129221	1.37971	0.167677	0.258068
ANKRD11	7663.73	-0.733004	0.124863	-5.87046	4.34583e-09	4.32513e-08
ANKRD12	138.429	-0.346531	0.491161	-0.705534	0.480478	0.592935
ANKRD13A	1949.82	-0.452793	0.121878	-3.71512	0.000203109	0.000736157
ANKRD13B	2377.05	-0.49828	0.120291	-4.1423	3.43833e-05	0.000149728
ANKRD13C	1490.98	-0.303247	0.140827	-2.15333	0.0312928	0.0621713
ANKRD13D	498.197	-0.803921	0.150741	-5.33313	9.6536e-08	7.26628e-07
ANKRD16	412.577	-0.027004	0.149296	-0.180875	0.856466	0.902552
ANKRD17	5790.38	-0.419542	0.129909	-3.22951	0.00124002	0.00365725
ANKRD18A	47.259	-1.28903	0.338629	-3.80662	0.000140881	0.000530783
ANKRD18B	29.4764	-0.726592	0.388372	-1.87087	0.0613637	0.111031
ANKRD18CP	3.47434	-1.31969	1.05909	-1.24606	0.212742	0.313353
ANKRD18DP	0	NA	NA	NA	NA	NA
ANKRD19P	0.186524	-1.38649	4.08047	-0.339786	0.734018	NA
ANKRD2	0.190502	-1.38649	4.08047	-0.339786	0.734018	NA
ANKRD20A1	0	NA	NA	NA	NA	NA
ANKRD20A11P	1.23392	1.13116	1.78696	0.633008	0.526728	0.634231
ANKRD20A12P	37.9172	-0.524515	0.363557	-1.44273	0.149097	0.233833
ANKRD20A19P	108.597	-0.0602611	0.217091	-0.277584	0.781332	0.848807
ANKRD20A2	0	NA	NA	NA	NA	NA
ANKRD20A3	0	NA	NA	NA	NA	NA
ANKRD20A4	0	NA	NA	NA	NA	NA
ANKRD20A4-ANKRD20A20P	15.2706	-0.298678	0.519231	-0.575231	0.565135	0.66973
ANKRD20A5P	2.82023	0.955924	1.18455	0.806991	0.419672	0.534286
ANKRD20A8P	7.56149	-0.686577	0.717357	-0.957094	0.33852	0.45423
ANKRD20A9P	1.57895	1.56551	1.69693	0.92255	0.356242	0.473087
ANKRD22	0	NA	NA	NA	NA	NA
ANKRD23	306.034	0.199371	0.157203	1.26823	0.204714	0.303939
ANKRD24	5.13022	0.301234	0.853223	0.353054	0.724048	0.803882
ANKRD26	158.603	-0.750388	0.394548	-1.90189	0.0571852	0.104404
ANKRD26P1	0.718173	2.75167	2.31415	1.18906	0.234416	NA
ANKRD26P3	1.26979	-2.89132	1.91087	-1.51309	0.130257	0.209114
ANKRD27	1147.83	-0.408142	0.127677	-3.19667	0.00139023	0.00404072
ANKRD28	1952.01	-0.514789	0.154928	-3.32277	0.000891284	0.0027348
ANKRD29	18.2992	0.211986	0.461225	0.459615	0.645792	0.738764
ANKRD30A	0	NA	NA	NA	NA	NA
ANKRD30B	0	NA	NA	NA	NA	NA
ANKRD30BL	0	NA	NA	NA	NA	NA
ANKRD30BP2	1.32418	-0.507958	1.75775	-0.288983	0.772595	0.842259
ANKRD30BP3	0	NA	NA	NA	NA	NA
ANKRD31	8.16541	-2.14209	0.81012	-2.64416	0.00818941	0.0193851
ANKRD33	0	NA	NA	NA	NA	NA
ANKRD33B	1359.4	-0.652534	0.128159	-5.0916	3.55052e-07	2.38666e-06
ANKRD34A	69.6565	0.254283	0.265381	0.958184	0.33797	0.453597
ANKRD34B	0	NA	NA	NA	NA	NA
ANKRD34C	1.16178	-0.000858132	1.71978	-0.000498976	0.999602	0.999706
ANKRD34C-AS1	0.186524	-1.38649	4.08047	-0.339786	0.734018	NA
ANKRD35	1.15152	0.954277	1.92542	0.495621	0.620162	0.717505
ANKRD36	144.888	-0.19068	0.236625	-0.805831	0.420341	0.534939
ANKRD36B	102.165	-0.684381	0.252276	-2.71283	0.00667122	0.0161695
ANKRD36BP1	0	NA	NA	NA	NA	NA
ANKRD36BP2	3.50856	-1.30719	1.04422	-1.25184	0.210629	0.311013
ANKRD36C	163.004	-0.175995	0.225682	-0.779839	0.435486	0.549526
ANKRD37	27.4003	-0.457327	0.380322	-1.20247	0.22918	0.33289
ANKRD39	252.346	-1.01127	0.174162	-5.8065	6.37918e-09	6.14619e-08
ANKRD40	5586.82	-0.0935893	0.124111	-0.75408	0.450801	0.564353
ANKRD42	287.717	-1.38581	0.161552	-8.5781	9.64546e-18	4.37311e-16
ANKRD44	388.555	-0.437236	0.159476	-2.7417	0.00611213	0.0149645
ANKRD44-IT1	0.253197	1.27456	4.03381	0.315971	0.752025	NA
ANKRD45	17.6851	-0.127305	0.471121	-0.270216	0.786994	0.853255
ANKRD46	1422.98	0.326141	0.131888	2.47287	0.0134032	0.0298287
ANKRD49	167.386	-0.339262	0.202882	-1.67221	0.0944822	0.160325
ANKRD50	1363.17	0.0889555	0.287197	0.309737	0.756761	0.829962
ANKRD52	4518.23	-0.406951	0.11656	-3.49135	0.000480593	0.00158528
ANKRD53	0	NA	NA	NA	NA	NA
ANKRD54	855.183	-0.75859	0.138538	-5.4757	4.35787e-08	3.52558e-07
ANKRD55	0.443698	0.332302	3.04432	0.109155	0.91308	NA
ANKRD6	259.962	-0.261775	0.187481	-1.39627	0.162632	0.251479
ANKRD60	2.5886	0.78991	1.25845	0.627684	0.530211	0.637498
ANKRD61	11.2351	0.23519	0.595745	0.394783	0.693003	0.777446
ANKRD62	1.36855	-1.15601	1.75308	-0.659417	0.509628	0.618948
ANKRD62P1-PARP4P3	0	NA	NA	NA	NA	NA
ANKRD63	723.922	-1.88482	0.143176	-13.1644	1.40711e-39	7.90251e-37
ANKRD65	15.3382	0.20217	0.518606	0.389833	0.69666	0.780536
ANKRD66	0	NA	NA	NA	NA	NA
ANKRD7	11.7533	-0.701328	0.580257	-1.20865	0.226797	0.33009
ANKRD9	456.14	-0.576933	0.14273	-4.04212	5.29695e-05	0.000221204
ANKS1A	2230.26	-0.242533	0.125885	-1.92663	0.0540256	0.0993542
ANKS1B	155.604	-0.0407119	0.193474	-0.210426	0.833335	0.88617
ANKS3	554.688	-0.509159	0.138821	-3.66774	0.000244702	0.000867849
ANKS4B	1.19611	0.116902	1.98137	0.0590008	0.952951	0.96949
ANKS6	2622.41	-0.0696866	0.11403	-0.611127	0.541116	0.64739
ANKUB1	0.560034	2.39993	2.53231	0.947724	0.34327	NA
ANKZF1	1073.84	-0.0131254	0.122217	-0.107394	0.914476	0.943032
ANLN	1781.28	-1.40945	0.298949	-4.71469	2.42076e-06	1.36128e-05
ANO1	0.569475	2.41876	2.68869	0.899605	0.368331	NA
ANO1-AS2	0	NA	NA	NA	NA	NA
ANO10	428.487	-0.452807	0.150477	-3.00914	0.00261985	0.0070617
ANO2	0	NA	NA	NA	NA	NA
ANO3	27.6331	-0.327763	0.39365	-0.832627	0.405055	0.521213
ANO4	255.211	0.275214	0.174416	1.57792	0.114585	0.188627
ANO5	372.351	-0.62096	0.211214	-2.93996	0.00328254	0.00866682
ANO6	5582.04	-0.346034	0.133847	-2.58529	0.00972958	0.0225195
ANO7	23.441	-0.13828	0.415217	-0.33303	0.739111	0.816493
ANO8	827.689	-0.128206	0.152075	-0.843048	0.399202	0.515624
ANO9	8.32419	0.346601	0.690003	0.502318	0.615444	0.714325
ANOS1	322.632	-0.651903	0.166038	-3.92623	8.62859e-05	0.000340644
ANP32A	13363.2	-0.450763	0.12158	-3.70756	0.000209267	0.000755565
ANP32A-IT1	76.4982	-0.281118	0.242778	-1.15792	0.246897	0.353522
ANP32AP1	0.553942	-1.37149	2.8235	-0.485743	0.627149	NA
ANP32B	7396.62	-0.699869	0.128959	-5.42705	5.72935e-08	4.52167e-07
ANP32C	0.373048	-2.24158	3.46476	-0.646966	0.517654	NA
ANP32D	0	NA	NA	NA	NA	NA
ANP32E	8353.02	-0.0452217	0.143677	-0.314746	0.752954	0.826853
ANPEP	3.39322	0.335796	1.16466	0.28832	0.773102	0.842548
ANTXR1	46773.5	-0.0653877	0.118007	-0.554099	0.579511	0.683139
ANTXR2	3627.28	-0.212173	0.127397	-1.66545	0.0958226	0.162267
ANTXRL	0	NA	NA	NA	NA	NA
ANTXRLP1	0	NA	NA	NA	NA	NA
ANXA1	0.607866	-2.92445	2.87756	-1.01629	0.30949	NA
ANXA10	0	NA	NA	NA	NA	NA
ANXA11	714.417	-0.74671	0.128009	-5.83326	5.43559e-09	5.3016e-08
ANXA13	0	NA	NA	NA	NA	NA
ANXA2	19721.4	-0.208074	0.113531	-1.83275	0.0668395	0.119414
ANXA2P1	9.39896	0.261584	0.641258	0.407923	0.683331	0.76967
ANXA2P2	4.42234	-0.92936	0.949163	-0.979137	0.327512	0.44277
ANXA2P3	0	NA	NA	NA	NA	NA
ANXA2R	22.802	1.30836	0.45799	2.85674	0.00428015	0.0109794
ANXA3	0.96065	-3.59868	2.14568	-1.67717	0.0935092	0.158953
ANXA4	269.358	0.298031	0.164794	1.80851	0.0705274	0.124988
ANXA5	2436.48	-0.205988	0.125603	-1.64	0.101005	0.169689
ANXA6	5915.5	-0.301484	0.117905	-2.557	0.0105578	0.0242156
ANXA7	1212.99	-0.471411	0.132398	-3.56057	0.000370054	0.00125305
ANXA8	0	NA	NA	NA	NA	NA
ANXA8L1	0	NA	NA	NA	NA	NA
ANXA9	1.82308	-2.36971	1.62394	-1.45923	0.144501	0.228107
AOAH	0.190502	-1.38649	4.08047	-0.339786	0.734018	NA
AOAH-IT1	0	NA	NA	NA	NA	NA
AOC1	0	NA	NA	NA	NA	NA
AOC2	87.5775	1.21375	0.260582	4.65786	3.19515e-06	1.7526e-05
AOC3	38.1109	1.10048	0.346364	3.17723	0.00148687	0.00428797
AOC4P	1.5723	1.59955	1.65829	0.964581	0.334755	0.450405
AOX1	24.3585	0.732279	0.42939	1.70539	0.0881212	0.151375
AOX3P-AOX2P	0	NA	NA	NA	NA	NA
AP1AR	1280.69	-0.379161	0.148208	-2.5583	0.0105185	0.0241369
AP1B1	4357.9	-0.185834	0.128285	-1.4486	0.147449	0.231896
AP1B1P1	0.158139	0.537065	4.08047	0.131618	0.895286	NA
AP1G1	1935.31	-0.21082	0.133218	-1.58252	0.11353	0.187262
AP1G2	253.972	-0.364665	0.166202	-2.19411	0.0282275	0.0569521
AP1M1	1953.86	-0.537589	0.139897	-3.84276	0.00012166	0.000465825
AP1M2	0	NA	NA	NA	NA	NA
AP1S1	692.478	-0.491606	0.137686	-3.57048	0.000356331	0.00121332
AP1S2	356.279	0.185936	0.184408	1.00829	0.313317	0.427061
AP1S3	220.162	-0.897853	0.213257	-4.21019	2.55151e-05	0.000113785
AP2A1	2208.39	-0.156807	0.125462	-1.24984	0.211359	0.311739
AP2A2	5917.28	-0.700025	0.125224	-5.5902	2.26807e-08	1.93944e-07
AP2B1	8637.84	-0.0840819	0.125533	-0.669801	0.502985	0.612975
AP2M1	6320.75	-0.288072	0.117773	-2.44599	0.0144455	0.031835
AP2S1	1320.13	-0.340961	0.123323	-2.76478	0.00569612	0.0140732
AP3B1	1001.71	-0.428635	0.163026	-2.62924	0.00855751	0.0201442
AP3B2	5199.97	0.0894397	0.112753	0.793235	0.427641	0.542062
AP3D1	6699.31	-0.389245	0.117811	-3.30399	0.0009532	0.00290736
AP3M1	2826.72	-0.442349	0.141053	-3.13605	0.00171242	0.00484454
AP3M2	1901.03	-0.710686	0.126799	-5.60483	2.08459e-08	1.80202e-07
AP3S1	1473.45	-0.277685	0.148419	-1.87096	0.0613512	0.11102
AP3S2	92.4444	-0.0757381	0.236154	-0.320715	0.748426	0.823647
AP4B1	1226.57	-0.890384	0.129075	-6.89821	5.26625e-12	9.58051e-11
AP4B1-AS1	2.00344	-1.83601	1.48243	-1.23852	0.215524	0.316514
AP4E1	1861.52	-0.156941	0.151872	-1.03337	0.30143	0.41452
AP4M1	402.467	-0.679979	0.15691	-4.33357	1.46708e-05	6.94639e-05
AP4S1	281.079	-0.340761	0.155113	-2.19686	0.0280307	0.0565945
AP5B1	601.561	-0.586106	0.144032	-4.06927	4.71601e-05	0.000199189
AP5M1	875.429	-0.390328	0.173318	-2.25209	0.0243165	0.0501244
AP5S1	204.84	-1.40578	0.186421	-7.54089	4.66778e-14	1.20039e-12
AP5Z1	999.532	-0.325448	0.145754	-2.23286	0.025558	0.0522933
APAF1	814.269	-0.859176	0.144544	-5.94405	2.78069e-09	2.88337e-08
APBA1	2296.04	0.0221859	0.113662	0.195192	0.845243	0.894842
APBA2	4311.57	-0.0396238	0.124851	-0.317369	0.750963	0.825337
APBA3	420.432	-0.110157	0.17595	-0.62607	0.531269	0.638506
APBB1	1699.84	-0.323813	0.127135	-2.54699	0.0108657	0.0248562
APBB1IP	0	NA	NA	NA	NA	NA
APBB2	468.508	0.103641	0.158231	0.655002	0.512467	0.621355
APBB3	711.932	-0.263269	0.131813	-1.99729	0.0457934	0.0862652
APC	679.663	0.114735	0.429429	0.26718	0.78933	0.855096
APC2	2524.21	0.130441	0.139785	0.933155	0.35074	0.467204
APCDD1	195.99	-1.10171	0.193382	-5.69709	1.21869e-08	1.11319e-07
APCDD1L	8.38033	-0.572515	0.702678	-0.814761	0.415209	0.530213
APCDD1L-AS1	3.66402	2.40421	1.22964	1.95521	0.0505587	0.0938609
APCS	0	NA	NA	NA	NA	NA
APEH	2651.2	-0.00587211	0.121415	-0.048364	0.961426	0.97547
APELA	0	NA	NA	NA	NA	NA
APEX1	5554.38	-1.02864	0.122303	-8.41059	4.07942e-17	1.69443e-15
APEX2	1167.08	-1.02478	0.126245	-8.11741	4.76222e-16	1.7309e-14
APH1A	5700.23	-0.533482	0.115781	-4.60766	4.07219e-06	2.1848e-05
APH1B	524.818	-0.366559	0.145563	-2.51822	0.0117951	0.02669
API5	5154.54	-0.174948	0.136495	-1.28172	0.19994	0.298079
APIP	457.152	-0.702301	0.159835	-4.39391	1.11329e-05	5.43531e-05
APLF	125.885	1.03179	0.217433	4.74534	2.0816e-06	1.18822e-05
APLN	15.8645	-1.65406	0.538457	-3.07186	0.0021273	0.00586667
APLNR	17.6903	-2.9815	0.581877	-5.12393	2.99228e-07	2.04297e-06
APLP1	3248.76	-0.130992	0.128541	-1.01907	0.308171	0.421659
APLP2	11689	-0.161053	0.116053	-1.38775	0.165212	0.254818
APMAP	2716.2	-0.32048	0.117899	-2.71826	0.00656258	0.0159262
APOA1	2.1091	-0.237902	1.31056	-0.181527	0.855954	0.902138
APOA1-AS	0.348641	-0.424707	3.32633	-0.12768	0.898402	NA
APOA2	0	NA	NA	NA	NA	NA
APOA4	0.190502	-1.38649	4.08047	-0.339786	0.734018	NA
APOA5	0.148698	0.537065	4.08047	0.131618	0.895286	NA
APOB	0	NA	NA	NA	NA	NA
APOBEC1	0	NA	NA	NA	NA	NA
APOBEC2	0.190502	-1.38649	4.08047	-0.339786	0.734018	NA
APOBEC3A	6.57645	-0.805953	0.776851	-1.03746	0.299521	0.412487
APOBEC3A_B	0	NA	NA	NA	NA	NA
APOBEC3B	1.37404	-4.1078	1.92037	-2.13907	0.0324298	0.0641157
APOBEC3B-AS1	1.05091	-1.42857	1.91098	-0.747558	0.454727	0.568204
APOBEC3C	24.63	-0.49865	0.404867	-1.23164	0.218084	0.319762
APOBEC3D	6.5949	-0.521907	0.752975	-0.693127	0.48823	0.599526
APOBEC3F	4.77417	-0.390242	0.971969	-0.401496	0.688055	0.77339
APOBEC3G	0.377025	-2.25525	3.18671	-0.707706	0.479128	NA
APOBEC3H	0	NA	NA	NA	NA	NA
APOBEC4	0.373048	-2.24158	3.46476	-0.646966	0.517654	NA
APOBR	1.75614	1.04689	1.54792	0.676318	0.498838	0.609244
APOC1	4.0465	-0.677723	0.947853	-0.715009	0.474604	0.587685
APOC1P1	0.389146	-2.29071	3.15076	-0.727035	0.467205	NA
APOC2	0	NA	NA	NA	NA	NA
APOC3	0	NA	NA	NA	NA	NA
APOC4	0	NA	NA	NA	NA	NA
APOC4-APOC2	0	NA	NA	NA	NA	NA
APOD	0.972771	-3.61244	2.11924	-1.70459	0.0882702	0.151512
APOE	40.7116	1.50255	0.342123	4.39184	1.12395e-05	5.47701e-05
APOF	0	NA	NA	NA	NA	NA
APOH	0	NA	NA	NA	NA	NA
APOL1	11.7873	-0.289031	0.630455	-0.458448	0.64663	0.739307
APOL2	18.237	-0.556768	0.482194	-1.15465	0.248232	0.354862
APOL3	0	NA	NA	NA	NA	NA
APOL4	114.525	-0.986516	0.214942	-4.58969	4.43906e-06	2.3627e-05
APOL5	0	NA	NA	NA	NA	NA
APOL6	2.30775	-0.463434	1.24813	-0.371302	0.710413	0.792636
APOLD1	754.867	2.97946	0.150765	19.7623	6.28734e-87	5.47313e-83
APOM	45.8368	-0.260584	0.314852	-0.827638	0.407876	0.523835
APOO	405.642	-0.35461	0.169924	-2.08687	0.0369	0.0717077
APOOL	765.182	-0.215693	0.149342	-1.44429	0.148658	0.233375
APOOP5	0	NA	NA	NA	NA	NA
APOPT1	401.912	-0.212282	0.17391	-1.22064	0.222221	0.324487
APP	15729.2	-0.0961609	0.11314	-0.849925	0.395367	0.511848
APPBP2	3990.52	-0.233595	0.136862	-1.70679	0.0878615	0.151063
APPL1	1761.65	-0.646955	0.150925	-4.28659	1.81437e-05	8.42802e-05
APPL2	1827.2	-0.274607	0.127501	-2.15377	0.0312582	0.0621097
APRT	1609.4	-0.188706	0.130807	-1.44263	0.149125	0.233856
APTR	294.164	0.378009	0.156976	2.40807	0.016037	0.0348336
APTX	884.957	-0.85005	0.13402	-6.34269	2.25785e-10	2.97122e-09
AQP1	21.6421	-0.372646	0.43176	-0.863085	0.388091	0.504341
AQP10	0	NA	NA	NA	NA	NA
AQP11	68.6075	-1.56428	0.267245	-5.85335	4.81776e-09	4.74419e-08
AQP12A	0	NA	NA	NA	NA	NA
AQP12B	0	NA	NA	NA	NA	NA
AQP2	0	NA	NA	NA	NA	NA
AQP3	334.958	-1.09153	0.168443	-6.48009	9.16658e-11	1.31458e-09
AQP4	0	NA	NA	NA	NA	NA
AQP4-AS1	4.02679	-0.421927	0.946834	-0.445619	0.655872	0.747104
AQP5	0.186524	-1.38649	4.08047	-0.339786	0.734018	NA
AQP6	13.3378	-0.052156	0.537633	-0.0970104	0.922718	0.949121
AQP7	0.335222	-0.424707	3.37265	-0.125927	0.89979	NA
AQP7P1	0.795018	0.0742539	2.18272	0.0340189	0.972862	NA
AQP7P3	0	NA	NA	NA	NA	NA
AQP8	0.316278	1.54955	3.69302	0.419589	0.674786	NA
AQP9	0	NA	NA	NA	NA	NA
AQR	2174.53	-0.730267	0.153543	-4.7561	1.97365e-06	1.13366e-05
AR	0	NA	NA	NA	NA	NA
ARAF	937.947	-1.3166	0.135456	-9.71975	2.48402e-22	2.35037e-20
ARAP1	1209.34	-0.36204	0.13549	-2.67207	0.0075384	0.0180368
ARAP1-AS2	0.158139	0.537065	4.08047	0.131618	0.895286	NA
ARAP2	32.1591	-1.16857	0.391293	-2.98642	0.00282261	0.0075556
ARAP3	187.734	-0.553192	0.178848	-3.09308	0.00198092	0.00551718
ARC	943.307	0.797871	0.138709	5.75213	8.81276e-09	8.26671e-08
ARCN1	3941.13	-0.474664	0.129472	-3.66614	0.000246241	0.000872595
AREG	0	NA	NA	NA	NA	NA
AREL1	3559.85	-0.368675	0.124303	-2.96595	0.00301754	0.00803576
ARF1	13855.8	-0.273212	0.125424	-2.1783	0.0293838	0.0589301
ARF3	4828.67	-0.353081	0.123981	-2.84786	0.00440146	0.0112624
ARF4	4626.69	-0.25467	0.142509	-1.78704	0.0739307	0.130171
ARF4-AS1	3.68641	-1.42406	1.03796	-1.37198	0.17007	0.261357
ARF5	2919.28	-0.27788	0.123167	-2.25613	0.0240626	0.0496597
ARF6	2621.57	-0.599025	0.128882	-4.64786	3.35403e-06	1.8288e-05
ARFGAP1	2106.74	-0.219498	0.128767	-1.70461	0.0882671	0.151512
ARFGAP2	2902.38	-0.267772	0.116651	-2.2955	0.0217044	0.0454229
ARFGAP3	944.895	-0.855974	0.147501	-5.80319	6.50667e-09	6.25517e-08
ARFGEF1	924.426	-1.03341	0.332471	-3.10826	0.00188192	0.00527266
ARFGEF2	2428.6	-0.368576	0.12954	-2.84527	0.00443734	0.0113376
ARFGEF3	348.836	-0.506688	0.173972	-2.91247	0.00358586	0.00938088
ARFIP1	803.903	-0.225245	0.144959	-1.55386	0.120218	0.196156
ARFIP2	1300.71	-0.39016	0.130509	-2.98952	0.00279416	0.00748751
ARFRP1	601.107	-0.725501	0.142963	-5.07473	3.88038e-07	2.58444e-06
ARG1	0	NA	NA	NA	NA	NA
ARG2	168.207	-0.977316	0.189082	-5.16875	2.3566e-07	1.64443e-06
ARGFX	1.71333	-1.08264	1.52403	-0.710375	0.477471	0.590381
ARGFXP2	0.186524	-1.38649	4.08047	-0.339786	0.734018	NA
ARGLU1	3663.4	-0.0485976	0.125251	-0.388	0.698016	0.781659
ARHGAP1	1629.44	-0.132608	0.124854	-1.0621	0.288191	0.400335
ARHGAP10	468.395	-1.38521	0.153941	-8.99828	2.29278e-19	1.3395e-17
ARHGAP11A	2802.59	-0.846051	0.177978	-4.75368	1.9975e-06	1.14547e-05
ARHGAP11B	105.419	-0.264847	0.237363	-1.11579	0.264514	0.373676
ARHGAP12	602.773	-0.38891	0.18717	-2.07785	0.0377234	0.0731159
ARHGAP15	0.48392	0.508032	2.95324	0.172025	0.863418	NA
ARHGAP17	2231.96	-0.582327	0.118036	-4.93346	8.07837e-07	5.01943e-06
ARHGAP18	128.207	-1.02616	0.219136	-4.68277	2.83028e-06	1.56768e-05
ARHGAP19	1335.32	-1.1061	0.138282	-7.99888	1.25559e-15	4.2364e-14
ARHGAP19-SLIT1	6.1586	-0.00343254	0.806035	-0.00425855	0.996602	0.998266
ARHGAP20	7.59649	-1.24269	0.735932	-1.68859	0.0912975	0.155817
ARHGAP21	2117.87	-0.475069	0.166872	-2.8469	0.00441471	0.0112947
ARHGAP22	86.1021	-1.18513	0.240298	-4.9319	8.14338e-07	5.05258e-06
ARHGAP22-IT1	0	NA	NA	NA	NA	NA
ARHGAP23	754.078	-1.04611	0.148506	-7.04421	1.86513e-12	3.71958e-11
ARHGAP24	39.5275	0.175851	0.32124	0.547413	0.584095	0.687147
ARHGAP25	2.73055	-1.20501	1.19752	-1.00626	0.314292	0.428122
ARHGAP26	497.168	0.0762438	0.153909	0.495381	0.620331	0.717605
ARHGAP26-AS1	0	NA	NA	NA	NA	NA
ARHGAP26-IT1	0	NA	NA	NA	NA	NA
ARHGAP27	405.013	1.5985	0.150879	10.5946	3.15609e-26	4.43125e-24
ARHGAP27P1	424.033	0.70525	0.148091	4.76226	1.91436e-06	1.10252e-05
ARHGAP27P1-BPTFP1-KPNA2P3	609.789	0.134681	0.145158	0.927819	0.353501	0.470129
ARHGAP28	440.396	-0.438442	0.180114	-2.43424	0.014923	0.0327297
ARHGAP29	1284.96	-0.911064	0.281448	-3.23706	0.0012077	0.00358073
ARHGAP30	3.37091	2.25693	1.29421	1.74387	0.0811826	0.141184
ARHGAP31	568.49	-0.514687	0.139096	-3.70023	0.000215407	0.000774521
ARHGAP31-AS1	9.60131	-1.82946	0.668609	-2.73622	0.00621486	0.0151882
ARHGAP32	1840.41	-0.273781	0.118467	-2.31104	0.0208309	0.0437632
ARHGAP33	639.563	-0.507529	0.147989	-3.42951	0.000604678	0.00194187
ARHGAP35	6481.86	-0.0770808	0.121685	-0.633447	0.526442	0.63411
ARHGAP36	210.231	-0.186063	0.173084	-1.07499	0.282381	0.393741
ARHGAP39	931.084	-0.608783	0.142737	-4.26508	1.99828e-05	9.16493e-05
ARHGAP4	214.315	-0.132556	0.203162	-0.652462	0.514103	0.622659
ARHGAP40	1.22836	-0.821906	1.84593	-0.445253	0.656137	0.74721
ARHGAP42	330.647	-0.38241	0.20531	-1.8626	0.0625189	0.112793
ARHGAP44	714.905	-0.497978	0.142825	-3.48663	0.000489148	0.00160893
ARHGAP45	14.0583	-1.02634	0.534823	-1.91902	0.0549814	0.100814
ARHGAP5	1446.33	-0.191505	0.467548	-0.409594	0.682104	0.768636
ARHGAP5-AS1	73.7935	-0.838484	0.272023	-3.0824	0.00205338	0.0056865
ARHGAP6	13.2486	0.628875	0.559067	1.12487	0.260646	0.369241
ARHGAP8	0	NA	NA	NA	NA	NA
ARHGAP9	164.835	-0.332865	0.190725	-1.74526	0.0809397	0.140832
ARHGDIA	17737.7	-0.660631	0.122653	-5.38617	7.19736e-08	5.57163e-07
ARHGDIB	271.881	-0.781216	0.176503	-4.42608	9.59626e-06	4.75038e-05
ARHGDIG	242.486	-0.464835	0.17005	-2.73352	0.00626607	0.0153005
ARHGEF1	671.577	-0.632569	0.151486	-4.17577	2.96983e-05	0.000131031
ARHGEF10	1310.99	-0.679673	0.127988	-5.31044	1.09363e-07	8.13677e-07
ARHGEF10L	653.908	-0.363037	0.133272	-2.72404	0.00644893	0.0156919
ARHGEF11	3636.66	-0.336633	0.121425	-2.77234	0.00556542	0.0138065
ARHGEF12	2765.58	-0.448072	0.139033	-3.22278	0.00126954	0.00373231
ARHGEF15	0.202622	-1.38649	4.08047	-0.339786	0.734018	NA
ARHGEF16	0.126598	0.537065	4.08047	0.131618	0.895286	NA
ARHGEF17	1426.44	-0.282063	0.126354	-2.23233	0.0255933	0.0523537
ARHGEF18	1731.32	0.107143	0.13161	0.814094	0.415591	0.530496
ARHGEF19	177.07	-0.5128	0.185247	-2.76819	0.00563684	0.0139459
ARHGEF2	5840.58	0.0911189	0.123118	0.740094	0.459243	0.572461
ARHGEF25	2057.77	-0.426986	0.120431	-3.54547	0.000391914	0.00131875
ARHGEF26	348.539	-1.37921	0.168641	-8.1784	2.87636e-16	1.07232e-14
ARHGEF26-AS1	33.6447	0.703779	0.388609	1.81102	0.0701378	0.124437
ARHGEF28	147.449	-0.315456	0.194824	-1.61918	0.105408	0.176035
ARHGEF3	290.858	-1.05112	0.172932	-6.0782	1.2154e-09	1.37642e-08
ARHGEF3-AS1	0	NA	NA	NA	NA	NA
ARHGEF33	11.8797	1.39816	0.601319	2.32515	0.020064	0.0423462
ARHGEF34P	0	NA	NA	NA	NA	NA
ARHGEF35	0	NA	NA	NA	NA	NA
ARHGEF37	117.003	-0.558825	0.220723	-2.5318	0.011348	0.0258463
ARHGEF38	0	NA	NA	NA	NA	NA
ARHGEF38-IT1	0	NA	NA	NA	NA	NA
ARHGEF39	425.556	-0.902055	0.152891	-5.89998	3.63545e-09	3.6777e-08
ARHGEF4	862.174	-0.50918	0.137299	-3.70856	0.000208445	0.000753288
ARHGEF40	2237.34	-1.00864	0.120468	-8.37263	5.63454e-17	2.28134e-15
ARHGEF5	0.373048	-2.24158	3.46476	-0.646966	0.517654	NA
ARHGEF6	176.55	-0.755139	0.18468	-4.0889	4.33424e-05	0.000184813
ARHGEF7	2980.63	-0.871371	0.123834	-7.03661	1.96966e-12	3.91907e-11
ARHGEF7-AS1	0	NA	NA	NA	NA	NA
ARHGEF7-AS2	10.3528	-0.764377	0.621887	-1.22913	0.219025	0.32087
ARHGEF9	1198.59	-0.0432513	0.118987	-0.363496	0.716235	0.797343
ARHGEF9-IT1	0	NA	NA	NA	NA	NA
ARID1A	7078.59	0.17593	0.124678	1.41108	0.158222	0.245775
ARID1B	7945.05	-0.0662198	0.117364	-0.564228	0.572599	0.676963
ARID2	3322.01	-0.549733	0.15988	-3.43841	0.000585138	0.00188723
ARID3A	232.724	-0.799714	0.181889	-4.39672	1.09898e-05	5.373e-05
ARID3B	1687.31	-0.495526	0.125658	-3.94346	8.03149e-05	0.000319389
ARID3C	4.38078	1.49395	0.985028	1.51665	0.129354	0.208055
ARID4A	296.436	0.496707	0.394392	1.25942	0.207877	0.307567
ARID4B	1233.2	0.71078	0.380894	1.86608	0.0620295	0.112108
ARID5A	183.623	-0.419463	0.178899	-2.34468	0.0190432	0.0404567
ARID5B	39.6552	-1.54534	0.350286	-4.41166	1.02581e-05	5.04643e-05
ARIH1	3820.48	-0.664389	0.125759	-5.28304	1.27057e-07	9.36522e-07
ARIH2	4724.8	-0.0430876	0.117044	-0.368131	0.712776	0.79461
ARIH2OS	42.5601	0.45828	0.333074	1.37591	0.16885	0.259711
ARL1	1312.14	-0.726369	0.14865	-4.88644	1.02673e-06	6.2349e-06
ARL10	1167.69	-0.60004	0.1326	-4.52519	6.03412e-06	3.11363e-05
ARL11	0	NA	NA	NA	NA	NA
ARL13A	0.316278	1.54955	3.69302	0.419589	0.674786	NA
ARL13B	377.761	-0.807638	0.17979	-4.49213	7.0514e-06	3.59592e-05
ARL14	0	NA	NA	NA	NA	NA
ARL14EP	959.409	0.151332	0.163	0.928413	0.353194	0.469791
ARL14EPL	0	NA	NA	NA	NA	NA
ARL15	347.537	0.381483	0.184268	2.07026	0.0384279	0.0742788
ARL16	2496.25	-0.317788	0.115575	-2.74962	0.00596637	0.0146467
ARL17A	827.738	-0.487658	0.146298	-3.33333	0.000858135	0.00264839
ARL17B	0	NA	NA	NA	NA	NA
ARL2	346.193	-1.09317	0.163278	-6.69516	2.15442e-11	3.51203e-10
ARL2-SNX15	0.3171	-0.424707	3.44	-0.123461	0.901742	NA
ARL2BP	2101.65	-0.351022	0.134728	-2.60541	0.00917636	0.021407
ARL3	861.668	-0.329884	0.131723	-2.50438	0.0122666	0.0276027
ARL4A	182.826	-1.59571	0.20062	-7.95392	1.80702e-15	5.86944e-14
ARL4C	459.649	-1.32489	0.150781	-8.78685	1.53815e-18	7.87624e-17
ARL4D	1705.42	-0.775823	0.124057	-6.25375	4.00724e-10	4.97973e-09
ARL5A	1675.87	-0.468516	0.158648	-2.95318	0.00314522	0.00834222
ARL5B	1570.09	-0.0107029	0.176132	-0.0607663	0.951545	0.968811
ARL5C	0	NA	NA	NA	NA	NA
ARL6	248.773	-1.08831	0.189262	-5.75027	8.90984e-09	8.35328e-08
ARL6IP1	10925.9	0.179173	0.125273	1.43027	0.152641	0.238424
ARL6IP4	2873.32	-0.153093	0.125389	-1.22094	0.222108	0.324377
ARL6IP5	1029.18	-0.00527121	0.148932	-0.0353935	0.971766	0.981745
ARL6IP6	1686.47	-0.127988	0.153637	-0.833058	0.404812	0.521054
ARL8A	1493.7	-0.497956	0.128507	-3.87495	0.000106649	0.000414084
ARL8B	1885.74	-0.441207	0.142001	-3.10706	0.00188958	0.00529241
ARL9	1.9778	1.31053	1.47455	0.88877	0.374127	0.490643
ARMC1	1309.35	-0.554131	0.155293	-3.5683	0.000359305	0.00122273
ARMC10	1044.67	-0.374323	0.151979	-2.46299	0.0137785	0.030535
ARMC12	59.4824	0.314877	0.288778	1.09038	0.275548	0.386317
ARMC2	70.7184	-1.40603	0.276497	-5.08517	3.67302e-07	2.4633e-06
ARMC2-AS1	0	NA	NA	NA	NA	NA
ARMC3	0	NA	NA	NA	NA	NA
ARMC4	0.405244	-2.33896	3.35696	-0.696748	0.48596	NA
ARMC4P1	0	NA	NA	NA	NA	NA
ARMC5	691.525	-1.07655	0.152448	-7.0618	1.64357e-12	3.31571e-11
ARMC6	2220.79	-1.13385	0.131911	-8.59558	8.2848e-18	3.82595e-16
ARMC7	643.504	-0.689946	0.158947	-4.34073	1.42009e-05	6.74961e-05
ARMC8	1384.03	-0.329754	0.138911	-2.37386	0.0176033	0.0377105
ARMC9	712.111	-0.355945	0.134601	-2.64444	0.00818262	0.0193717
ARMCX1	107.448	-0.419338	0.242999	-1.72568	0.0844046	0.145985
ARMCX2	723.675	-1.0317	0.143818	-7.17363	7.30357e-13	1.56402e-11
ARMCX3	1436.96	-0.328268	0.13875	-2.36589	0.0179866	0.0384513
ARMCX4	929.838	-0.943847	0.124893	-7.55723	4.11752e-14	1.07314e-12
ARMCX5	192.236	-1.6229	0.200197	-8.1065	5.21002e-16	1.87857e-14
ARMCX5-GPRASP2	111.635	0.116041	0.217974	0.532363	0.594475	0.69644
ARMCX6	427.454	-0.910901	0.145593	-6.25648	3.93773e-10	4.91088e-09
ARMS2	0.381003	-2.26656	3.43696	-0.659467	0.509596	NA
ARMT1	709.356	-0.55099	0.153604	-3.58707	0.000334414	0.00114661
ARNT	2236.39	-0.473273	0.132722	-3.56591	0.000362598	0.00123249
ARNT2	7249.45	-0.299681	0.115881	-2.58612	0.00970622	0.0224744
ARNTL	113.138	-0.751553	0.211268	-3.55734	0.00037463	0.00126718
ARNTL2	903.92	-0.868251	0.1339	-6.48433	8.9129e-11	1.28137e-09
ARNTL2-AS1	0	NA	NA	NA	NA	NA
ARPC1A	3252.33	-0.483402	0.124153	-3.89359	9.87722e-05	0.000385999
ARPC1B	676.687	-0.238747	0.142326	-1.67747	0.0934514	0.15887
ARPC2	5207.23	-0.418155	0.122693	-3.40815	0.00065405	0.00208362
ARPC3	3697.41	-0.249526	0.129885	-1.92113	0.0547149	0.10042
ARPC4	2205.92	-0.466141	0.121754	-3.82854	0.000128905	0.000489687
ARPC4-TTLL3	0.148698	0.537065	4.08047	0.131618	0.895286	NA
ARPC5	3030.16	-0.451074	0.130357	-3.46028	0.000539605	0.00175533
ARPC5L	1305.12	-0.132673	0.13339	-0.994629	0.319917	0.434627
ARPIN	1363.2	-0.444788	0.132822	-3.34875	0.000811762	0.00252281
ARPP19	16124	-0.108784	0.145786	-0.746193	0.455551	0.569071
ARPP21	14.9289	-1.9473	0.566506	-3.43739	0.000587351	0.00189331
ARR3	0	NA	NA	NA	NA	NA
ARRB1	983.282	-0.496312	0.122245	-4.05998	4.9076e-05	0.00020643
ARRB2	1182.05	-0.578812	0.130433	-4.43762	9.09574e-06	4.52836e-05
ARRDC1	186.806	0.19193	0.182173	1.05356	0.292083	0.404465
ARRDC1-AS1	334.456	-0.201038	0.154472	-1.30146	0.193102	0.289871
ARRDC2	555.71	-0.859384	0.134407	-6.39388	1.61727e-10	2.19459e-09
ARRDC3	1335.95	0.563542	0.136292	4.1348	3.55267e-05	0.000154206
ARRDC3-AS1	7.45413	1.93536	0.805082	2.40393	0.0162198	0.0351534
ARRDC4	446.346	-0.528039	0.160796	-3.28391	0.00102377	0.003097
ARRDC5	0	NA	NA	NA	NA	NA
ARSA	243.863	0.0254343	0.170581	0.149104	0.881472	0.919058
ARSB	1205.31	0.10714	0.13011	0.823454	0.41025	0.526109
ARSD	787.851	0.157795	0.132123	1.19431	0.232358	0.336521
ARSD-AS1	0.541822	-1.33829	2.67364	-0.500549	0.616688	NA
ARSE	0	NA	NA	NA	NA	NA
ARSF	15.2184	-0.889708	0.522202	-1.70376	0.0884256	0.151734
ARSG	194.085	0.113437	0.19369	0.585665	0.558101	0.663245
ARSH	0	NA	NA	NA	NA	NA
ARSI	134.338	-1.88928	0.218575	-8.64365	5.44447e-18	2.58984e-16
ARSJ	98.9649	-1.63587	0.2371	-6.8995	5.21842e-12	9.50442e-11
ARSK	109.55	-1.2482	0.228998	-5.45068	5.0177e-08	4.01832e-07
ART1	0	NA	NA	NA	NA	NA
ART3	0	NA	NA	NA	NA	NA
ART4	0	NA	NA	NA	NA	NA
ART5	4.06448	-1.08267	1.00568	-1.07656	0.281678	0.39304
ARTN	15.7395	2.03904	0.56754	3.59277	0.000327179	0.00112417
ARV1	684.912	-0.397042	0.150059	-2.64591	0.00814711	0.019306
ARVCF	1351.7	-0.315629	0.142986	-2.20741	0.0272853	0.0552947
ARX	1.28987	-2.90967	1.90525	-1.52719	0.126715	0.204515
AS-PTPRE	0	NA	NA	NA	NA	NA
AS3MT	23.1176	-0.392135	0.430651	-0.910564	0.362525	0.479639
ASAH1	1308.33	-0.150975	0.147321	-1.02481	0.305454	0.41862
ASAH2	3.90196	-0.821369	0.994316	-0.826064	0.408768	0.524711
ASAH2B	475.512	-0.533722	0.1746	-3.05683	0.0022369	0.00612912
ASAP1	6836.34	-0.316383	0.134772	-2.34754	0.018898	0.0401874
ASAP1-IT1	0	NA	NA	NA	NA	NA
ASAP1-IT2	9.56965	0.0949668	0.632562	0.15013	0.880662	0.918598
ASAP2	1708.93	-0.426649	0.132213	-3.22699	0.00125102	0.00368344
ASAP3	591.906	0.117307	0.143349	0.818334	0.413167	0.528582
ASB1	3970.81	-0.31286	0.114401	-2.73476	0.00624251	0.0152472
ASB10	0.313122	-0.424707	3.45559	-0.122904	0.902183	NA
ASB11	0.48392	0.508032	2.95324	0.172025	0.863418	NA
ASB12	0.537934	2.34997	2.76045	0.851297	0.394604	NA
ASB13	1111.93	-0.451108	0.122826	-3.67275	0.000239952	0.000852564
ASB14	0.758028	-3.26089	2.46346	-1.3237	0.185603	NA
ASB15	0.202622	-1.38649	4.08047	-0.339786	0.734018	NA
ASB16	17.8206	0.616229	0.535727	1.15027	0.250034	0.357064
ASB16-AS1	1198.98	0.622254	0.134391	4.63017	3.65371e-06	1.97919e-05
ASB17	0	NA	NA	NA	NA	NA
ASB18	0.313122	-0.424707	3.45559	-0.122904	0.902183	NA
ASB2	3.16162	-2.11188	1.26872	-1.66457	0.0959983	0.162518
ASB3	76.3971	0.13987	0.246186	0.568147	0.569935	0.674271
ASB4	0.190502	-1.38649	4.08047	-0.339786	0.734018	NA
ASB5	2.74239	-0.776421	1.15057	-0.674815	0.499793	0.610136
ASB6	2296.81	-0.135144	0.121022	-1.11669	0.264127	0.373251
ASB7	962.666	0.0853114	0.135973	0.627416	0.530387	0.637639
ASB8	809.245	-0.794817	0.143174	-5.55141	2.83381e-08	2.3674e-07
ASB9	0.591768	-2.89138	2.68728	-1.07595	0.28195	NA
ASB9P1	0	NA	NA	NA	NA	NA
ASCC1	534.185	-0.793537	0.14649	-5.417	6.06062e-08	4.75295e-07
ASCC2	2649.44	-0.519009	0.130683	-3.97151	7.14174e-05	0.000288086
ASCC3	2359.38	-0.217153	0.325151	-0.667853	0.504228	0.614232
ASCL1	302.87	-0.831782	0.176064	-4.72432	2.30887e-06	1.30639e-05
ASCL2	0	NA	NA	NA	NA	NA
ASCL3	0	NA	NA	NA	NA	NA
ASCL4	0.126598	0.537065	4.08047	0.131618	0.895286	NA
ASCL5	1.55657	2.69151	1.80752	1.48906	0.136471	0.217354
ASF1A	1882.41	-0.246351	0.143989	-1.7109	0.0870994	0.149946
ASF1B	1619.24	0.021198	0.131319	0.161423	0.87176	0.912167
ASGR1	41.3556	-0.0577567	0.329021	-0.175541	0.860654	0.905596
ASGR2	0	NA	NA	NA	NA	NA
ASH1L	4761.57	0.284213	0.171143	1.66067	0.0967788	0.163664
ASH1L-AS1	128.402	-0.137488	0.221659	-0.62027	0.53508	0.642066
ASH2L	2085.14	-0.390729	0.125852	-3.10467	0.00190488	0.00532742
ASIC1	698.892	-0.347373	0.13119	-2.64786	0.00810042	0.0192084
ASIC2	1.22808	0.252391	1.83232	0.137744	0.890443	0.926137
ASIC3	201.789	0.115681	0.173261	0.667669	0.504345	0.614289
ASIC4	465.193	-0.876967	0.14145	-6.19983	5.65243e-10	6.83869e-09
ASIC5	0	NA	NA	NA	NA	NA
ASIP	0	NA	NA	NA	NA	NA
ASL	543.005	0.221165	0.143535	1.54084	0.123355	0.200187
ASMT	0	NA	NA	NA	NA	NA
ASMTL	0	NA	NA	NA	NA	NA
ASMTL-AS1	0	NA	NA	NA	NA	NA
ASNA1	1440.44	-0.480476	0.126853	-3.78766	0.000152074	0.000568034
ASNS	5241.15	-0.671888	0.126427	-5.31444	1.06986e-07	7.98726e-07
ASNSD1	2132.74	-0.632772	0.13733	-4.60767	4.07197e-06	2.1848e-05
ASNSP1	17.4123	-0.33192	0.483885	-0.685947	0.492747	0.603612
ASPA	0	NA	NA	NA	NA	NA
ASPDH	44.4207	-0.518107	0.326115	-1.58873	0.112122	0.185291
ASPG	0.186524	-1.38649	4.08047	-0.339786	0.734018	NA
ASPH	1937.95	0.0576639	0.142495	0.404672	0.685719	0.771461
ASPHD1	980.988	-0.0961952	0.141209	-0.681226	0.495728	0.606254
ASPHD2	296.848	-0.931738	0.163249	-5.70746	1.14676e-08	1.0519e-07
ASPM	1571.42	-0.252918	0.396343	-0.63813	0.523389	0.631263
ASPN	0	NA	NA	NA	NA	NA
ASPRV1	45.6021	1.55423	0.335633	4.63074	3.64365e-06	1.97435e-05
ASPSCR1	1471.79	-0.75192	0.133412	-5.63607	1.73975e-08	1.53166e-07
ASRGL1	1229.49	-0.348142	0.124778	-2.7901	0.0052692	0.0131579
ASS1	17965.8	-0.54749	0.115037	-4.75924	1.94326e-06	1.11805e-05
ASTE1	319.776	-1.34158	0.161254	-8.31966	8.82155e-17	3.50647e-15
ASTL	1.28126	-2.87097	2.03515	-1.41069	0.158336	0.245908
ASTN1	222.628	0.297465	0.166961	1.78165	0.0748066	0.13158
ASTN2	991.474	-0.419159	0.12722	-3.29476	0.000985065	0.00299406
ASTN2-AS1	0	NA	NA	NA	NA	NA
ASXL1	4193.59	-0.846835	0.120685	-7.01692	2.26813e-12	4.4873e-11
ASXL2	3012.94	-0.282069	0.139834	-2.01718	0.043677	0.0829002
ASXL3	305.091	-0.933274	0.183624	-5.08254	3.7243e-07	2.49193e-06
ASZ1	0	NA	NA	NA	NA	NA
ATAD1	2228.17	-0.136148	0.141394	-0.962897	0.335599	0.451145
ATAD2	2848.5	-0.519018	0.306348	-1.69421	0.0902249	0.154265
ATAD2B	1239.72	-0.567735	0.180187	-3.15081	0.0016282	0.00464162
ATAD3A	846.79	-0.923343	0.134319	-6.87424	6.23222e-12	1.11613e-10
ATAD3B	868.987	-0.695889	0.140756	-4.94394	7.65589e-07	4.78253e-06
ATAD3C	22.3537	-0.0373593	0.433673	-0.0861462	0.93135	0.954748
ATAD5	902.138	0.0619497	0.302886	0.204531	0.837938	0.889597
ATAT1	1134.08	-0.251476	0.138998	-1.8092	0.0704192	0.12486
ATCAY	1947.98	-0.685612	0.123496	-5.5517	2.82913e-08	2.36462e-07
ATE1	1136.65	0.0823706	0.142298	0.578858	0.562685	0.667371
ATE1-AS1	7.77801	-0.821268	0.711118	-1.1549	0.248133	0.354766
ATF1	761.782	-0.755547	0.152055	-4.9689	6.73352e-07	4.26225e-06
ATF2	1689.7	-0.287027	0.157068	-1.8274	0.067639	0.120643
ATF3	180.818	-0.563374	0.182983	-3.07884	0.00207812	0.00574651
ATF4	11203.6	-1.26064	0.114497	-11.0103	3.40898e-28	5.87627e-26
ATF5	1701.08	-0.9877	0.117438	-8.41036	4.08765e-17	1.69443e-15
ATF6	2024.99	-0.18181	0.13317	-1.36525	0.172173	0.264147
ATF6B	1467.91	-0.0659945	0.122343	-0.539424	0.589594	0.692027
ATF7	2300.67	-0.858032	0.137954	-6.21969	4.98128e-10	6.0859e-09
ATF7IP	3669.58	-0.911845	0.132606	-6.87636	6.14004e-12	1.10091e-10
ATF7IP2	458.367	-0.0279717	0.153799	-0.181872	0.855683	0.902058
ATG10	193.407	-0.142216	0.188305	-0.755246	0.450101	0.563882
ATG101	931.457	-0.627574	0.143651	-4.36873	1.2497e-05	6.0186e-05
ATG12	1656.72	0.00117349	0.145712	0.00805346	0.993574	0.996096
ATG13	2724.47	-0.219045	0.117283	-1.86765	0.0618106	0.111747
ATG14	947.605	0.0130515	0.141897	0.0919789	0.926715	0.951586
ATG16L1	2657.14	-0.0631955	0.123177	-0.513044	0.60792	0.707858
ATG16L2	93.1345	0.168371	0.226229	0.744253	0.456723	0.570153
ATG2A	978.056	-0.274672	0.148168	-1.85379	0.0637691	0.114728
ATG2B	1593.36	-0.596979	0.169356	-3.52499	0.000423505	0.00141358
ATG3	901.942	-0.849373	0.138032	-6.15346	7.58089e-10	9.0091e-09
ATG4A	155.059	-0.879405	0.207106	-4.24617	2.1746e-05	9.8825e-05
ATG4B	2524.25	-0.378653	0.123384	-3.06889	0.00214854	0.00591854
ATG4C	413.827	-0.78008	0.152206	-5.12517	2.97264e-07	2.03115e-06
ATG4D	1294.38	-0.539838	0.129918	-4.15523	3.24965e-05	0.000142223
ATG5	1037.8	-0.5658	0.138682	-4.07982	4.50701e-05	0.000191197
ATG7	636.239	-0.462201	0.142435	-3.245	0.0011745	0.00349839
ATG9A	2338.39	-0.542605	0.12724	-4.26444	2.00407e-05	9.18662e-05
ATG9B	271.114	-1.23515	0.173034	-7.13817	9.45834e-13	1.996e-11
ATIC	6200.87	-0.628137	0.119414	-5.26015	1.43936e-07	1.0507e-06
ATL1	605.25	-0.654225	0.145738	-4.48904	7.15441e-06	3.64206e-05
ATL2	3340.84	-0.266779	0.146213	-1.82459	0.0680631	0.121312
ATL3	393.746	-0.47463	0.158039	-3.00326	0.00267108	0.00719089
ATM	1334.81	0.00663706	0.324992	0.0204222	0.983707	0.99019
ATMIN	3252.92	-0.0550254	0.132638	-0.414854	0.678249	0.765233
ATN1	6582.3	-0.66708	0.129719	-5.14252	2.71079e-07	1.86584e-06
ATOH1	0	NA	NA	NA	NA	NA
ATOH7	14.8868	0.139202	0.557696	0.249602	0.802895	0.864572
ATOH8	6153.55	-0.404845	0.12695	-3.18903	0.00142753	0.00413396
ATOX1	572.103	-0.136201	0.144931	-0.939761	0.34734	0.463635
ATP10A	11.026	-0.239744	0.589561	-0.406649	0.684266	0.770325
ATP10B	0	NA	NA	NA	NA	NA
ATP10D	641.936	-0.986629	0.143784	-6.86189	6.79549e-12	1.20847e-10
ATP11A	3269.15	-0.102871	0.127182	-0.808844	0.418605	0.533483
ATP11A-AS1	0	NA	NA	NA	NA	NA
ATP11AUN	0	NA	NA	NA	NA	NA
ATP11B	1193.01	-0.302938	0.165654	-1.82874	0.067439	0.120348
ATP11C	1546.66	-0.198736	0.293185	-0.67785	0.497867	0.608289
ATP12A	2.4389	-2.86052	1.47299	-1.94198	0.0521394	0.0963638
ATP13A1	4176.77	-0.245706	0.126527	-1.94192	0.0521467	0.0963671
ATP13A2	1354.24	-0.676558	0.137935	-4.90492	9.34664e-07	5.73783e-06
ATP13A3	5560.56	-0.434608	0.160463	-2.70847	0.00675946	0.0163607
ATP13A4	3.67963	0.789138	1.05807	0.745829	0.455771	0.569223
ATP13A4-AS1	0	NA	NA	NA	NA	NA
ATP13A5	0.202622	-1.38649	4.08047	-0.339786	0.734018	NA
ATP13A5-AS1	5.50881	2.24801	0.985093	2.28203	0.0224874	0.046842
ATP1A1	30986.9	-0.378768	0.113971	-3.32339	0.00088932	0.00272992
ATP1A1-AS1	76.2364	-0.882732	0.261057	-3.38138	0.000721239	0.00226902
ATP1A2	0.348641	-0.424707	3.32633	-0.12768	0.898402	NA
ATP1A3	17512.3	-0.271991	0.115606	-2.35274	0.0186356	0.0396973
ATP1A4	0	NA	NA	NA	NA	NA
ATP1B1	5665.44	-0.602163	0.129458	-4.6514	3.29684e-06	1.80157e-05
ATP1B2	48.0758	-0.548144	0.31468	-1.74191	0.081524	0.141707
ATP1B3	2516.61	-0.45686	0.125266	-3.64713	0.000265183	0.000932128
ATP1B4	2.133	0.778299	1.37642	0.56545	0.571768	0.676117
ATP23	213.234	-0.824902	0.182821	-4.51208	6.41963e-06	3.30277e-05
ATP2A1	105.769	0.737315	0.222406	3.31518	0.000915853	0.00280231
ATP2A1-AS1	49.2439	-1.06398	0.305737	-3.48004	0.000501333	0.00164342
ATP2A2	25812.7	-0.316047	0.126624	-2.49596	0.0125618	0.0281868
ATP2A3	128.678	-0.531241	0.210214	-2.52714	0.0114995	0.0261298
ATP2B1	2422.27	-0.689865	0.32004	-2.15556	0.0311181	0.0618948
ATP2B1-AS1	54.6977	-0.153236	0.288368	-0.531392	0.595147	0.696994
ATP2B2	1154.99	-0.214653	0.135554	-1.58352	0.113303	0.186924
ATP2B2-IT2	0	NA	NA	NA	NA	NA
ATP2B3	2704.42	-0.471851	0.121936	-3.86967	0.000108985	0.000421837
ATP2B4	1951.47	-0.597692	0.127132	-4.70136	2.5843e-06	1.443e-05
ATP2C1	2972.6	-0.441079	0.127725	-3.45334	0.000553697	0.00179647
ATP2C2	1.09937	-2.65016	1.99223	-1.33025	0.183435	0.27831
ATP2C2-AS1	5.58302	-0.333898	0.820221	-0.407083	0.683947	0.770036
ATP4A	0.657785	-0.404927	2.49165	-0.162513	0.870902	NA
ATP4B	0.190502	-1.38649	4.08047	-0.339786	0.734018	NA
ATP5A1	14943.7	-0.332393	0.11403	-2.91496	0.00355738	0.00931759
ATP5B	38325.5	-0.137924	0.119949	-1.14985	0.250204	0.3572
ATP5C1	3830.59	-0.145934	0.12643	-1.15427	0.248389	0.355045
ATP5D	1688.45	-0.379718	0.129742	-2.92672	0.00342558	0.00900625
ATP5E	1041.19	-0.138276	0.129686	-1.06623	0.286318	0.398337
ATP5F1	6133.23	-0.30084	0.119038	-2.52725	0.0114959	0.026125
ATP5G1	3036.95	-0.16926	0.117862	-1.43608	0.150979	0.236337
ATP5G2	7556.31	-0.422526	0.116268	-3.63406	0.000278997	0.000974783
ATP5G3	7625.13	-0.191304	0.128785	-1.48545	0.137424	0.218697
ATP5H	4048.7	-0.0958098	0.115534	-0.829281	0.406946	0.523104
ATP5I	1546.21	-0.130902	0.127983	-1.02281	0.3064	0.419639
ATP5J	2392.87	-0.126171	0.134679	-0.936831	0.348845	0.465216
ATP5J2	2314.14	-0.17744	0.129564	-1.36952	0.170838	0.262422
ATP5J2-PTCD1	10.2873	-0.19227	0.631515	-0.304458	0.760779	0.832715
ATP5L	1805.29	-0.253126	0.123617	-2.04766	0.0405934	0.0778722
ATP5L2	1.09438	2.1117	2.01077	1.0502	0.293628	0.406042
ATP5O	4517.16	-0.189442	0.11815	-1.60339	0.108848	0.18098
ATP5S	328.122	-0.473112	0.173577	-2.72567	0.00641719	0.0156278
ATP5SL	1206.23	-0.650963	0.126559	-5.14355	2.696e-07	1.8567e-06
ATP6AP1	2783.93	-0.0619341	0.125838	-0.492172	0.622597	0.71951
ATP6AP1L	129.377	0.149807	0.209109	0.716408	0.47374	0.586991
ATP6AP2	1754.86	0.068731	0.142381	0.482725	0.629291	0.725278
ATP6V0A1	3762.3	-0.515991	0.120067	-4.29752	1.72719e-05	8.05312e-05
ATP6V0A2	3952.15	-0.200615	0.124674	-1.60912	0.107591	0.179193
ATP6V0A4	0.275297	1.3796	3.57694	0.385693	0.699724	NA
ATP6V0B	1512.24	-0.264351	0.131932	-2.00369	0.0451029	0.0851764
ATP6V0C	3680	-0.189334	0.133456	-1.4187	0.155987	0.242737
ATP6V0CP3	0	NA	NA	NA	NA	NA
ATP6V0D1	1739.38	-0.220939	0.124982	-1.76777	0.0770995	0.135108
ATP6V0D2	0	NA	NA	NA	NA	NA
ATP6V0E1	1051.56	-0.356472	0.155557	-2.29159	0.0219295	0.0458225
ATP6V0E2	1519.46	-0.341056	0.121283	-2.81207	0.00492242	0.0123897
ATP6V0E2-AS1	164.808	-1.44667	0.204544	-7.07269	1.51955e-12	3.08697e-11
ATP6V1A	2313.55	-0.00741475	0.145208	-0.0510629	0.959275	0.973989
ATP6V1B1	2.36269	-0.401762	1.24453	-0.322822	0.74683	0.822411
ATP6V1B1-AS1	0.202622	-1.38649	4.08047	-0.339786	0.734018	NA
ATP6V1B2	4090.62	-0.22272	0.130855	-1.70204	0.0887483	0.152158
ATP6V1C1	1504.45	-0.175828	0.139439	-1.26096	0.207323	0.306878
ATP6V1C2	3.68592	-3.57971	1.45702	-2.45687	0.0140152	0.0310002
ATP6V1D	1023.56	-0.466096	0.144247	-3.23124	0.00123255	0.00364077
ATP6V1E1	1906.46	-0.100534	0.120252	-0.836025	0.403141	0.519364
ATP6V1E2	113.857	0.0696888	0.224834	0.309956	0.756594	0.829856
ATP6V1F	1352.49	-0.461608	0.125811	-3.66906	0.000243448	0.000864186
ATP6V1G1	3321.14	-0.152154	0.122414	-1.24294	0.213888	0.314776
ATP6V1G2	330.578	0.392295	0.153485	2.55591	0.0105909	0.0242775
ATP6V1G2-DDX39B	1.59531	2.76462	1.764	1.56724	0.117058	0.191937
ATP6V1G3	11.6853	-0.714281	0.618442	-1.15497	0.248103	0.354753
ATP6V1H	1089.18	-0.170744	0.136355	-1.25221	0.210495	0.310938
ATP7A	491.697	-0.606599	0.156153	-3.88465	0.000102478	0.000399137
ATP7B	808.637	-0.546507	0.129543	-4.21873	2.45683e-05	0.000109986
ATP8A1	2208.41	0.0861849	0.269255	0.320087	0.748903	0.824068
ATP8A2	286.787	0.489816	0.164517	2.97729	0.0029081	0.00776535
ATP8B1	0.126598	0.537065	4.08047	0.131618	0.895286	NA
ATP8B2	3220.27	-0.331388	0.118919	-2.78668	0.0053251	0.0132765
ATP8B3	3.71069	1.52424	1.12331	1.35692	0.174808	0.267388
ATP8B4	11.3987	0.34282	0.600092	0.571278	0.567811	0.67226
ATP8B5P	0.591575	2.46423	2.49169	0.98898	0.322673	NA
ATP9A	5246.93	-0.318154	0.12077	-2.63438	0.0084292	0.0198797
ATP9B	619.085	-0.327486	0.133664	-2.45008	0.0142825	0.0315036
ATPAF1	786.373	-0.210718	0.147002	-1.43344	0.151733	0.237284
ATPAF2	442.513	-0.275467	0.154864	-1.77877	0.0752783	0.132343
ATPIF1	1052.62	-0.165409	0.130609	-1.26644	0.205356	0.304744
ATR	830.553	-0.224161	0.364629	-0.614763	0.538711	0.645445
ATRAID	2397.49	-0.509075	0.118826	-4.28419	1.83408e-05	8.50821e-05
ATRIP	694.219	-0.276158	0.139853	-1.97463	0.0483096	0.0902339
ATRN	3036.37	-0.674551	0.127001	-5.31138	1.088e-07	8.10879e-07
ATRNL1	349.101	-0.439634	0.171376	-2.56531	0.0103082	0.0237327
ATRX	1029.2	0.133442	0.404874	0.329589	0.741711	0.81843
ATXN1	1165.61	-0.210584	0.141615	-1.48702	0.13701	0.218159
ATXN10	7162.94	-0.145719	0.124827	-1.16737	0.243062	0.348892
ATXN1L	1770.48	0.06823	0.128087	0.532686	0.594251	0.696272
ATXN2	2061.96	-0.525355	0.12955	-4.05524	5.00831e-05	0.00021031
ATXN2-AS	4.79345	-0.656905	0.894532	-0.734357	0.462731	0.576222
ATXN2L	8200.43	-0.50824	0.126537	-4.01652	5.90646e-05	0.000243619
ATXN3	611.244	-0.245873	0.157337	-1.56271	0.11812	0.193368
ATXN3L	0	NA	NA	NA	NA	NA
ATXN7	1078.91	-0.374036	0.13319	-2.80829	0.0049805	0.0125177
ATXN7L1	336.763	0.505065	0.156094	3.23564	0.00121369	0.00359531
ATXN7L2	1174.13	-0.749945	0.137775	-5.44325	5.23162e-08	4.1781e-07
ATXN7L3	5011.67	-0.641187	0.121319	-5.28512	1.2562e-07	9.27108e-07
ATXN7L3B	12347.4	-0.795141	0.119834	-6.63533	3.23783e-11	5.08301e-10
ATXN8OS	0	NA	NA	NA	NA	NA
AUH	238.924	0.614308	0.191247	3.21212	0.0013176	0.00385085
AUNIP	311.599	-0.51519	0.159649	-3.22702	0.00125086	0.00368344
AUP1	6324.72	-0.273624	0.115243	-2.37431	0.0175818	0.0376738
AURKA	1366.5	-1.35327	0.132454	-10.2169	1.66571e-24	2.01389e-22
AURKAIP1	969.812	-0.521209	0.14364	-3.62859	0.000284978	0.000993286
AURKAPS1	43.8541	-2.43476	0.358102	-6.79907	1.05296e-11	1.81326e-10
AURKB	2240.25	-1.1066	0.115355	-9.59296	8.55906e-22	7.6417e-20
AURKC	11.3416	-0.168478	0.580828	-0.290066	0.771766	0.841566
AUTS2	7519.65	-0.547873	0.127169	-4.30824	1.64555e-05	7.70136e-05
AVEN	723.981	-0.585653	0.144399	-4.05579	4.99642e-05	0.000209884
AVIL	130.912	2.80434	0.237478	11.8089	3.51263e-32	8.73641e-30
AVL9	3030.86	-0.0733629	0.136158	-0.538806	0.590021	0.692434
AVP	0	NA	NA	NA	NA	NA
AVPI1	106.355	-1.2604	0.221457	-5.69138	1.26014e-08	1.14684e-07
AVPR1A	56.7245	-1.89974	0.301769	-6.29536	3.06696e-10	3.90321e-09
AVPR1B	0.126598	0.537065	4.08047	0.131618	0.895286	NA
AVPR2	0	NA	NA	NA	NA	NA
AWAT1	0.148698	0.537065	4.08047	0.131618	0.895286	NA
AWAT2	0	NA	NA	NA	NA	NA
AXDND1	1.15828	1.00498	1.95249	0.514715	0.606752	0.707018
AXIN1	1528.35	-0.293884	0.128546	-2.28622	0.0222413	0.0463737
AXIN2	1063.65	-0.735741	0.141047	-5.21628	1.82551e-07	1.29988e-06
AXL	1.95358	0.0253969	1.41859	0.0179029	0.985716	0.99124
AZGP1	0.563383	-1.37128	2.80805	-0.488337	0.625311	NA
AZGP1P1	0	NA	NA	NA	NA	NA
AZI2	1087.35	-0.439578	0.158408	-2.77498	0.00552048	0.0137165
AZIN1	8314.16	-0.246161	0.135252	-1.82002	0.0687553	0.122383
AZIN1-AS1	24.9649	0.311167	0.406717	0.76507	0.44423	0.557851
AZIN2	32.727	0.911953	0.360697	2.52831	0.0114613	0.0260657
AZU1	0.740556	1.39412	2.36957	0.588341	0.556303	NA
B2M	3251.2	-0.13377	0.132019	-1.01326	0.310934	0.424505
B3GALNT1	71.3261	-0.455479	0.267472	-1.7029	0.088587	0.151966
B3GALNT2	4209.05	-0.0923417	0.126425	-0.730408	0.465141	0.578601
B3GALT1	39.2435	0.934837	0.334907	2.79133	0.00524912	0.0131134
B3GALT2	174.714	-0.0579811	0.224164	-0.258655	0.795902	0.85986
B3GALT4	3.11116	0.038889	1.12373	0.0346072	0.972393	0.982266
B3GALT5	3.56037	-2.82036	1.22842	-2.29592	0.0216807	0.0453898
B3GALT5-AS1	0.940575	-3.5743	2.2691	-1.57521	0.115208	0.189403
B3GALT6	588.481	-0.361989	0.152754	-2.36975	0.0178	0.0380991
B3GAT1	554.213	-0.452543	0.139897	-3.23482	0.00121719	0.00360273
B3GAT2	10.3744	-1.39209	0.706431	-1.9706	0.0487692	0.0910045
B3GAT3	922.183	0.283925	0.132895	2.13646	0.0326423	0.0644919
B3GLCT	339.377	-0.703069	0.170086	-4.1336	3.57123e-05	0.000154818
B3GNT2	599.424	-0.247916	0.158002	-1.56907	0.116632	0.191401
B3GNT3	0	NA	NA	NA	NA	NA
B3GNT4	47.5571	-0.320264	0.370976	-0.863299	0.387973	0.504264
B3GNT5	681.117	-0.741346	0.175391	-4.22683	2.37011e-05	0.000106845
B3GNT6	1.91169	-0.674876	1.38154	-0.488494	0.6252	0.721895
B3GNT7	4.68985	2.34122	1.0604	2.20787	0.0272535	0.0552367
B3GNT8	9.40644	-0.876901	0.694551	-1.26254	0.206753	0.306242
B3GNT9	294.774	-1.12574	0.16234	-6.93449	4.07678e-12	7.68978e-11
B3GNTL1	244.577	-0.704421	0.179177	-3.93142	8.44457e-05	0.00033406
B4GALNT1	1094.88	-0.544076	0.127984	-4.25112	2.12706e-05	9.68666e-05
B4GALNT2	0.186524	-1.38649	4.08047	-0.339786	0.734018	NA
B4GALNT3	1150.86	-0.91734	0.122418	-7.49352	6.70517e-14	1.67967e-12
B4GALNT4	3854.56	0.16816	0.127363	1.32032	0.186728	0.282199
B4GALT1	994.712	-0.349734	0.12511	-2.7954	0.00518354	0.0129738
B4GALT1-AS1	4.98761	0.45084	0.908512	0.49624	0.619725	0.717348
B4GALT2	1694.87	-0.60645	0.126461	-4.79553	1.62245e-06	9.44392e-06
B4GALT3	2096.09	-0.526528	0.126377	-4.16634	3.09529e-05	0.000135946
B4GALT4	362.709	-1.05146	0.158497	-6.63394	3.26847e-11	5.12188e-10
B4GALT4-AS1	0	NA	NA	NA	NA	NA
B4GALT5	3745.54	-0.473549	0.128691	-3.67975	0.000233466	0.00083275
B4GALT6	301.3	-0.176896	0.174906	-1.01138	0.311836	0.425469
B4GALT7	510.215	-0.41756	0.141383	-2.9534	0.00314291	0.00833737
B4GAT1	1131.15	-0.513252	0.136699	-3.75461	0.000173615	0.000639034
B9D1	240.803	0.343354	0.187436	1.83185	0.0669743	0.119592
B9D2	90.3421	-1.59185	0.243373	-6.54077	6.12037e-11	9.13856e-10
BAALC	440.13	-1.02663	0.158997	-6.45696	1.06829e-10	1.50965e-09
BAALC-AS1	0.846801	-1.03693	2.27637	-0.45552	0.648735	0.741046
BAALC-AS2	0.465798	0.424386	2.80184	0.151467	0.879607	NA
BAAT	28.9596	2.00622	0.420006	4.77665	1.78239e-06	1.03129e-05
BABAM1	1664.39	-0.0739515	0.122451	-0.603929	0.545891	0.65176
BABAM2	793.219	-0.141725	0.137366	-1.03173	0.302198	0.415188
BACE1	1752.41	-0.168491	0.127975	-1.31659	0.187975	0.283813
BACE1-AS	52.3571	-0.651839	0.292038	-2.23203	0.0256128	0.0523808
BACE2	383.419	-0.542805	0.153837	-3.52845	0.000418005	0.00139736
BACH1	1801.2	0.115	0.164143	0.700613	0.483545	0.595566
BACH1-IT2	1.32972	-4.07139	1.93294	-2.10633	0.035176	0.0688339
BACH1-IT3	0	NA	NA	NA	NA	NA
BACH2	2795.49	-0.768251	0.133951	-5.73532	9.73302e-09	9.04323e-08
BAD	439.811	-0.521813	0.152786	-3.41532	0.000637069	0.00203549
BAG1	3215.62	-0.256779	0.121077	-2.12079	0.0339392	0.066691
BAG2	645.671	-1.29831	0.142574	-9.10618	8.53305e-20	5.3439e-18
BAG3	688.241	0.0962127	0.146928	0.654828	0.512579	0.621427
BAG4	1057.31	-0.123053	0.139471	-0.882286	0.377622	0.49413
BAG5	2606.34	0.04259	0.125782	0.338601	0.73491	0.813142
BAG6	8818.97	-0.25539	0.121176	-2.10759	0.0350666	0.0686737
BAGE	0	NA	NA	NA	NA	NA
BAGE2	0	NA	NA	NA	NA	NA
BAGE3	0	NA	NA	NA	NA	NA
BAGE4	0	NA	NA	NA	NA	NA
BAGE5	0	NA	NA	NA	NA	NA
BAHCC1	373.211	-0.603414	0.151227	-3.99011	6.60414e-05	0.000268766
BAHD1	3519.36	-0.372764	0.128687	-2.89668	0.00377137	0.00981458
BAIAP2	5659.35	-0.321006	0.120574	-2.66231	0.00776053	0.0184931
BAIAP2-AS1	1887.98	-1.10491	0.114996	-9.60826	7.37886e-22	6.62196e-20
BAIAP2L1	36.9377	-0.46961	0.35107	-1.33766	0.181009	0.275324
BAIAP2L2	17.6187	-0.0155707	0.521394	-0.0298636	0.976176	0.984774
BAIAP3	19.2956	-0.466192	0.450037	-1.0359	0.30025	0.41323
BAK1	848.101	-0.657674	0.133228	-4.93647	7.95506e-07	4.95165e-06
BAMBI	670.255	-0.805846	0.144168	-5.58964	2.27541e-08	1.94381e-07
BANCR	0.190502	-1.38649	4.08047	-0.339786	0.734018	NA
BANF1	3732.43	-0.490864	0.123479	-3.97527	7.03009e-05	0.000284174
BANF2	0	NA	NA	NA	NA	NA
BANK1	0.313122	-0.424707	3.45559	-0.122904	0.902183	NA
BANP	489.477	-0.581999	0.160087	-3.63552	0.000277422	0.000969668
BAP1	4235.93	-0.342144	0.120322	-2.84357	0.00446113	0.01139
BARD1	849.893	-1.0151	0.15428	-6.57962	4.7164e-11	7.17766e-10
BARHL1	0	NA	NA	NA	NA	NA
BARHL2	0.752843	0.0556924	2.49793	0.0222954	0.982212	NA
BARX1	10.5169	-0.49334	0.660595	-0.746812	0.455177	0.568726
BARX1-AS1	0	NA	NA	NA	NA	NA
BARX2	0.202622	-1.38649	4.08047	-0.339786	0.734018	NA
BASP1	9494.25	-0.925217	0.133172	-6.94751	3.71782e-12	7.05858e-11
BASP1P1	0.202622	-1.38649	4.08047	-0.339786	0.734018	NA
BATF	0	NA	NA	NA	NA	NA
BATF2	0.190502	-1.38649	4.08047	-0.339786	0.734018	NA
BATF3	69.3298	-2.23159	0.288598	-7.7325	1.05455e-14	3.0098e-13
BAX	1972.76	-0.602849	0.127139	-4.74166	2.11976e-06	1.20842e-05
BAZ1A	2375.86	-0.719845	0.344933	-2.08691	0.0368959	0.0717077
BAZ1B	10529.8	-0.653537	0.120118	-5.44079	5.30454e-08	4.22857e-07
BAZ2A	7205.92	0.0189093	0.119415	0.158349	0.874181	0.913946
BAZ2B	646.41	-0.0583804	0.385616	-0.151395	0.879664	0.917888
BBC3	364.685	0.831529	0.173178	4.8016	1.57407e-06	9.20232e-06
BBIP1	262.698	-0.662431	0.192891	-3.43422	0.000594256	0.00191451
BBOF1	47.6315	-0.788701	0.348218	-2.26496	0.0235151	0.0486857
BBOX1	0	NA	NA	NA	NA	NA
BBOX1-AS1	3.81633	-0.33181	1.00555	-0.329978	0.741417	0.818209
BBS1	980.352	0.453005	0.139816	3.24001	0.00119524	0.00355043
BBS10	891.762	-0.864608	0.150529	-5.7438	9.25742e-09	8.65119e-08
BBS12	132.529	0.454859	0.216489	2.10108	0.0356342	0.0695583
BBS2	692.961	-0.268301	0.156534	-1.71401	0.0865272	0.149108
BBS4	960.712	-0.133272	0.132242	-1.00779	0.313557	0.427321
BBS5	1183.67	-0.527861	0.130993	-4.0297	5.58491e-05	0.00023195
BBS7	748.861	-0.239231	0.150638	-1.58812	0.11226	0.185449
BBS9	225.123	-0.381244	0.181674	-2.09851	0.0358599	0.0699441
BBX	1276.55	0.0875031	0.342922	0.25517	0.798592	0.861591
BCAM	0.547285	-1.32782	2.66595	-0.498067	0.618437	NA
BCAN	33.2842	-0.0359535	0.348987	-0.103022	0.917945	0.945423
BCAP29	757.718	-0.182983	0.176551	-1.03643	0.300002	0.412986
BCAP31	2885.8	-0.289757	0.120148	-2.41166	0.0158799	0.0345586
BCAR1	3854.06	-0.308416	0.139398	-2.21249	0.026933	0.0546443
BCAR3	726.879	-1.20481	0.131537	-9.15946	5.21579e-20	3.32626e-18
BCAR4	1.80116	0.440742	1.47382	0.299048	0.764903	0.835915
BCAS1	3.45596	-0.691621	1.04259	-0.66337	0.507094	0.616774
BCAS2	1561.12	-0.357267	0.14084	-2.53668	0.0111908	0.0255249
BCAS3	660.413	0.341228	0.144527	2.361	0.0182259	0.0388878
BCAS4	71.9536	-0.294346	0.267514	-1.1003	0.271202	0.381272
BCAT1	11578.2	-0.249773	0.264539	-0.94418	0.345078	0.460898
BCAT2	751.835	-0.235685	0.133274	-1.76843	0.0769897	0.134968
BCCIP	2381.77	-0.647976	0.13126	-4.93658	7.95033e-07	4.95048e-06
BCDIN3D	477.61	0.459815	0.153173	3.00193	0.00268274	0.00721669
BCDIN3D-AS1	57.0583	0.367153	0.280686	1.30806	0.190853	0.287212
BCHE	238.672	-0.431031	0.181129	-2.37969	0.0173273	0.0372092
BCKDHA	1241.2	0.147344	0.14326	1.0285	0.303713	0.416776
BCKDHB	1275.99	-0.0963867	0.144146	-0.668673	0.503704	0.61368
BCKDK	802.734	-0.579721	0.131757	-4.39994	1.08283e-05	5.30298e-05
BCL10	685.95	0.181656	0.153189	1.18583	0.235689	0.340528
BCL11A	1491.22	-0.437416	0.130829	-3.34342	0.000827535	0.00256633
BCL11B	1638.42	-0.290388	0.138243	-2.10055	0.0356803	0.0696405
BCL2	2407.59	0.197765	0.126272	1.56618	0.117307	0.192217
BCL2A1	0.348641	-0.424707	3.32633	-0.12768	0.898402	NA
BCL2L1	1712.33	-0.754705	0.126962	-5.94436	2.77539e-09	2.8796e-08
BCL2L10	1.87563	3.00653	1.76638	1.70208	0.0887401	0.152158
BCL2L11	866.079	-0.681794	0.1516	-4.49732	6.88143e-06	3.51997e-05
BCL2L12	183.011	-0.387314	0.19451	-1.99123	0.0464553	0.0872854
BCL2L13	2689.55	0.359047	0.121267	2.9608	0.00306844	0.00814973
BCL2L14	0	NA	NA	NA	NA	NA
BCL2L15	94.5034	0.532561	0.232278	2.29277	0.0218611	0.0456905
BCL2L2	842.343	-0.69366	0.13182	-5.26216	1.42371e-07	1.04102e-06
BCL2L2-PABPN1	1.14966	0.0172005	1.7869	0.00962587	0.99232	0.995335
BCL3	0.158139	0.537065	4.08047	0.131618	0.895286	NA
BCL6	84.857	-0.0862395	0.236459	-0.364712	0.715326	0.796485
BCL6B	1.67273	-2.20592	1.65189	-1.3354	0.181747	0.27623
BCL7A	4766.47	-0.612231	0.122244	-5.00828	5.49197e-07	3.54289e-06
BCL7B	1138.35	-0.98779	0.128948	-7.66037	1.85394e-14	5.07501e-13
BCL7C	561.125	-0.330028	0.151965	-2.17174	0.0298753	0.0597917
BCL9	3792.41	-0.276824	0.116318	-2.37989	0.017318	0.0371955
BCL9L	835.337	-0.00064975	0.146669	-0.00443003	0.996465	0.998243
BCLAF1	7708.83	-0.0333468	0.350311	-0.0951922	0.924162	0.950083
BCO1	1.5107	-0.814727	1.593	-0.511443	0.609041	0.708594
BCO2	3.18741	-0.283029	1.06817	-0.264966	0.791036	0.85657
BCOR	4769.65	-0.408631	0.116676	-3.50227	0.000461315	0.00152982
BCORL1	942.994	-0.51395	0.127518	-4.03042	5.56784e-05	0.000231296
BCORP1	0.148698	0.537065	4.08047	0.131618	0.895286	NA
BCR	2778.33	-0.348627	0.124624	-2.79743	0.00515117	0.0128983
BCRP2	64.8036	-0.403281	0.284018	-1.41991	0.155633	0.242251
BCRP3	40.7003	-0.0135022	0.318867	-0.0423443	0.966224	0.97829
BCS1L	1181.49	-0.774552	0.136972	-5.65482	1.56011e-08	1.39005e-07
BCYRN1	64.1887	0.0194047	0.322347	0.0601981	0.951998	0.96886
BDH1	942.786	-0.0135633	0.127204	-0.106626	0.915086	0.943483
BDH2	507.252	-0.40084	0.150041	-2.67154	0.00755042	0.0180542
BDKRB1	1.14701	-2.66834	2.07066	-1.28864	0.197523	0.295284
BDKRB2	40.5547	-0.793618	0.339413	-2.33821	0.0193764	0.0410792
BDNF	89.6124	-1.59643	0.240077	-6.64966	2.93766e-11	4.6453e-10
BDNF-AS	56.9688	2.19711	0.318334	6.90189	5.13153e-12	9.39431e-11
BDP1	970.775	-0.41985	0.341636	-1.22894	0.219094	0.320918
BEAN1	10.1076	0.583382	0.627146	0.930218	0.352258	0.468719
BEAN1-AS1	0	NA	NA	NA	NA	NA
BECN1	2486.2	0.0573043	0.118944	0.481776	0.629965	0.725857
BECN2	0.531842	-1.37201	2.86132	-0.479504	0.63158	NA
BEGAIN	315.976	-0.962698	0.17169	-5.60717	2.0566e-08	1.78402e-07
BEND2	0	NA	NA	NA	NA	NA
BEND3	1584.72	-1.18345	0.124817	-9.48148	2.50709e-21	2.0785e-19
BEND3P3	2.56557	-1.48223	1.45989	-1.0153	0.309961	0.423481
BEND4	2675.67	-0.435962	0.132564	-3.2887	0.00100653	0.00305131
BEND5	138.932	-1.05501	0.2054	-5.13638	2.80086e-07	1.92359e-06
BEND6	120.181	0.0359509	0.239973	0.149812	0.880913	0.918743
BEND7	173.805	-0.498476	0.179803	-2.77234	0.00556544	0.0138065
BEST1	20.6515	-0.283834	0.472453	-0.600767	0.547995	0.653734
BEST2	4.79982	-0.326732	0.904108	-0.361386	0.717811	0.798689
BEST3	0	NA	NA	NA	NA	NA
BEST4	3.50865	0.389638	1.07375	0.362877	0.716697	0.797759
BET1	313.269	-0.312711	0.188055	-1.66287	0.0963381	0.162998
BET1L	1431.62	-0.0786155	0.12028	-0.653605	0.513366	0.6221
BEX1	4798.13	-0.393117	0.118341	-3.32191	0.000894045	0.00274279
BEX2	840.445	-0.291579	0.13778	-2.11627	0.0343215	0.0673281
BEX3	4931.11	-0.330252	0.123295	-2.67855	0.00739423	0.017749
BEX4	1686.88	-0.387062	0.137502	-2.81496	0.00487829	0.0122946
BEX5	0.186524	-1.38649	4.08047	-0.339786	0.734018	NA
BFAR	1763.7	-0.686544	0.130213	-5.27248	1.34589e-07	9.87085e-07
BFSP1	52.0179	-0.286147	0.301833	-0.948032	0.343113	0.458908
BFSP2	0	NA	NA	NA	NA	NA
BFSP2-AS1	134.296	0.516296	0.247447	2.08649	0.0369339	0.0717656
BGLAP	8.0971	-0.547201	0.706421	-0.77461	0.43857	0.552576
BGLT3	0	NA	NA	NA	NA	NA
BGN	8.40362	-1.30967	0.743384	-1.76177	0.0781082	0.136546
BHLHA15	2.16906	-2.07521	1.44124	-1.43988	0.149902	0.234883
BHLHA9	0	NA	NA	NA	NA	NA
BHLHB9	1.34645	-1.20118	1.7619	-0.681752	0.495396	0.60606
BHLHE22	803.54	-1.30849	0.153516	-8.52347	1.54841e-17	6.73947e-16
BHLHE23	0	NA	NA	NA	NA	NA
BHLHE40	58.8171	-1.86513	0.305223	-6.1107	9.91927e-10	1.15283e-08
BHLHE40-AS1	0	NA	NA	NA	NA	NA
BHLHE41	3.31676	-1.20183	1.09779	-1.09478	0.273614	0.383977
BHMG1	1.71756	-0.377619	1.63096	-0.231532	0.816902	0.873979
BHMT	1.02306	-0.355017	1.96915	-0.180289	0.856925	0.902709
BHMT2	4.33841	0.894989	1.02822	0.870426	0.384068	0.500533
BICC1	424.098	-0.0662848	0.158309	-0.418704	0.675432	0.762846
BICD1	1587.24	-0.123997	0.134798	-0.919873	0.357639	0.474653
BICD2	3780.17	-0.0370172	0.129748	-0.2853	0.775414	0.844381
BICDL1	985.009	-0.521882	0.139163	-3.75014	0.000176737	0.000649429
BICDL2	0.148698	0.537065	4.08047	0.131618	0.895286	NA
BICRA	965.279	-0.152942	0.148973	-1.02664	0.304588	0.417681
BICRAL	747.395	0.0392574	0.157034	0.249992	0.802593	0.864411
BID	1801.31	-0.589004	0.13413	-4.39131	1.1267e-05	5.48697e-05
BIK	0.423995	1.99629	3.01632	0.661829	0.508081	NA
BIN1	2073.32	-0.306188	0.125229	-2.44502	0.0144844	0.0319086
BIN2	0	NA	NA	NA	NA	NA
BIN3	470.647	-0.529856	0.139515	-3.79785	0.000145958	0.000547776
BIN3-IT1	7.1881	1.06329	0.744935	1.42736	0.153477	0.239473
BIRC2	646.766	0.16988	0.17061	0.995721	0.319386	0.434008
BIRC3	0.411336	1.95852	3.04852	0.642449	0.520582	NA
BIRC5	9355.79	-0.508458	0.123785	-4.10757	3.99838e-05	0.000171966
BIRC6	5714.93	-0.180252	0.282625	-0.637777	0.523619	0.631447
BIRC6-AS2	0	NA	NA	NA	NA	NA
BIRC7	0	NA	NA	NA	NA	NA
BIRC8	0	NA	NA	NA	NA	NA
BISPR	1.18388	0.0372398	1.79164	0.0207853	0.983417	0.990002
BIVM	627.992	-0.579299	0.173698	-3.33509	0.000852716	0.00263504
BIVM-ERCC5	0.190502	-1.38649	4.08047	-0.339786	0.734018	NA
BLACAT1	32.5116	-0.53236	0.355936	-1.49566	0.134742	0.215078
BLACE	1.95579	3.0804	1.6744	1.83971	0.0658112	0.117902
BLCAP	2810.35	-0.361925	0.11747	-3.08099	0.00206316	0.00570877
BLID	0	NA	NA	NA	NA	NA
BLK	0	NA	NA	NA	NA	NA
BLM	2768.52	-0.0751876	0.162457	-0.462816	0.643496	0.7373
BLMH	4778.68	-0.665966	0.122845	-5.4212	5.91989e-08	4.65306e-07
BLNK	0.148698	0.537065	4.08047	0.131618	0.895286	NA
BLOC1S1	595.337	-0.489075	0.150921	-3.24061	0.00119273	0.00354419
BLOC1S1-RDH5	7.44115	-1.4262	0.738395	-1.93149	0.0534221	0.098369
BLOC1S2	1431.36	0.0982131	0.134794	0.728618	0.466236	0.579632
BLOC1S3	320.301	-0.646028	0.156344	-4.1321	3.59469e-05	0.000155797
BLOC1S4	635.73	-0.0906065	0.147811	-0.61299	0.539883	0.646315
BLOC1S5	0.876671	-2.2889	2.25917	-1.01316	0.310984	0.424505
BLOC1S5-TXNDC5	0.313122	-0.424707	3.45559	-0.122904	0.902183	NA
BLOC1S6	3130.14	-0.258204	0.135919	-1.89968	0.0574745	0.104855
BLVRA	811.901	-0.588493	0.130087	-4.52385	6.07254e-06	3.12975e-05
BLVRB	135.313	-0.23334	0.2049	-1.1388	0.254787	0.362553
BLZF1	416.272	-0.789665	0.209467	-3.76987	0.00016333	0.000605272
BMF	314.921	-1.15496	0.158206	-7.30033	2.87067e-13	6.51608e-12
BMI1	102.914	-1.14509	0.219441	-5.2182	1.80675e-07	1.28758e-06
BMP1	614.57	-0.469313	0.148038	-3.17022	0.00152326	0.00437801
BMP10	0	NA	NA	NA	NA	NA
BMP15	0	NA	NA	NA	NA	NA
BMP2	52.5734	-1.87548	0.308449	-6.08036	1.19913e-09	1.3636e-08
BMP2K	717.678	-0.220818	0.157192	-1.40477	0.160091	0.248235
BMP3	14.8282	-0.925229	0.551853	-1.67659	0.0936232	0.159131
BMP4	5.64804	-2.21129	0.901535	-2.4528	0.0141749	0.0312941
BMP5	3.90141	-2.97436	1.241	-2.39674	0.0165417	0.0357354
BMP6	0.360761	-0.424707	3.28683	-0.129215	0.897188	NA
BMP7	79.2869	-0.620241	0.249919	-2.48177	0.0130731	0.0292061
BMP7-AS1	0	NA	NA	NA	NA	NA
BMP8A	5.07343	-0.634914	0.896804	-0.707974	0.478962	0.591463
BMP8B	3.05161	0.730723	1.14845	0.636267	0.524603	0.632387
BMPER	2.54921	-0.59203	1.20249	-0.492335	0.622483	0.71951
BMPR1A	1703.81	-0.273405	0.133039	-2.05507	0.0398725	0.076705
BMPR1B	265.69	-0.366263	0.168721	-2.17083	0.0299442	0.0599022
BMPR1B-AS1	1.29071	2.36896	2.01107	1.17796	0.238812	0.344097
BMPR2	3465.24	0.0898115	0.15391	0.583533	0.559534	0.664449
BMS1	2455.58	-1.19303	0.130853	-9.1173	7.70182e-20	4.85828e-18
BMS1P14	113.131	-0.801315	0.221725	-3.614	0.000301508	0.00104297
BMS1P17	0	NA	NA	NA	NA	NA
BMS1P18	0	NA	NA	NA	NA	NA
BMS1P20	439.498	-0.488835	0.151006	-3.23719	0.00120715	0.00357971
BMS1P21	5.8093	-0.952884	0.868748	-1.09685	0.272708	0.382952
BMS1P22	0	NA	NA	NA	NA	NA
BMS1P4	343.652	-0.0826789	0.152005	-0.543924	0.586494	0.689364
BMS1P5	150.233	-0.0473318	0.212288	-0.22296	0.823566	0.878733
BMS1P6	0.275297	1.3796	3.57694	0.385693	0.699724	NA
BMT2	469.174	0.382404	0.185851	2.05759	0.0396299	0.0763142
BMX	1.24178	-0.809171	1.82155	-0.444222	0.656882	0.747759
BNC1	61.3587	-1.15377	0.287001	-4.0201	5.81732e-05	0.000240512
BNC2	496.159	-0.399278	0.178755	-2.23366	0.0255052	0.0522013
BNIP1	214.271	-1.67307	0.177018	-9.45139	3.34358e-21	2.68257e-19
BNIP2	2237.64	0.0728395	0.136342	0.53424	0.593175	0.695293
BNIP3	1159.17	-0.277745	0.131217	-2.11669	0.0342859	0.0672963
BNIP3L	1436	-0.442939	0.151092	-2.93158	0.00337244	0.00888398
BNIPL	47.2114	1.68038	0.326097	5.15302	2.56323e-07	1.7751e-06
BOC	919.05	-1.39725	0.136956	-10.2022	1.93904e-24	2.31224e-22
BOD1	2573.9	-0.70333	0.130911	-5.37259	7.76135e-08	5.98255e-07
BOD1L1	1098.27	-0.00690078	0.320939	-0.0215018	0.982845	0.989724
BOD1L2	0.126598	0.537065	4.08047	0.131618	0.895286	NA
BOK	35.0217	-1.39309	0.361542	-3.85318	0.000116592	0.000448589
BOK-AS1	1.51718	-0.0316574	1.70261	-0.0185934	0.985165	0.991042
BOLA1	266.004	-0.418365	0.173319	-2.41385	0.015785	0.0343951
BOLA2	0	NA	NA	NA	NA	NA
BOLA2-SMG1P6	92.5115	-0.167948	0.245155	-0.68507	0.4933	0.604218
BOLA2B	0	NA	NA	NA	NA	NA
BOLA3	658.885	-0.534995	0.142628	-3.75097	0.000176151	0.000647412
BOLA3-AS1	499.812	-1.04618	0.140483	-7.44703	9.54649e-14	2.33761e-12
BOLL	0.377025	-2.25525	3.18671	-0.707706	0.479128	NA
BOP1	5747.78	-0.375031	0.12393	-3.02616	0.00247684	0.00671157
BORA	661.43	-0.284753	0.154581	-1.84209	0.0654621	0.117373
BORCS5	1188.52	-0.474633	0.144748	-3.27904	0.00104162	0.00314619
BORCS6	187.774	-0.241269	0.204064	-1.18232	0.237079	0.342155
BORCS7	510.915	-1.0385	0.170274	-6.09895	1.06764e-09	1.23342e-08
BORCS7-ASMT	0.158139	0.537065	4.08047	0.131618	0.895286	NA
BORCS8	264.125	-0.658258	0.164934	-3.99104	6.57846e-05	0.000267784
BORCS8-MEF2B	2.07841	3.18348	1.64466	1.93565	0.0529108	0.097603
BPESC1	0	NA	NA	NA	NA	NA
BPGM	822.981	-0.202197	0.147702	-1.36895	0.171015	0.262578
BPHL	449.699	-0.59807	0.149976	-3.98777	6.66986e-05	0.00027107
BPI	0	NA	NA	NA	NA	NA
BPIFA1	0	NA	NA	NA	NA	NA
BPIFA2	0	NA	NA	NA	NA	NA
BPIFA3	0	NA	NA	NA	NA	NA
BPIFA4P	0	NA	NA	NA	NA	NA
BPIFB1	0	NA	NA	NA	NA	NA
BPIFB2	0	NA	NA	NA	NA	NA
BPIFB3	0	NA	NA	NA	NA	NA
BPIFB4	0	NA	NA	NA	NA	NA
BPIFB6	0	NA	NA	NA	NA	NA
BPIFC	0.377025	-2.25525	3.18671	-0.707706	0.479128	NA
BPNT1	1146.44	-0.266048	0.134528	-1.97765	0.0479686	0.0897028
BPTF	7265.79	-0.159957	0.159869	-1.00055	0.317043	0.431363
BPY2	0	NA	NA	NA	NA	NA
BPY2B	0	NA	NA	NA	NA	NA
BPY2C	0	NA	NA	NA	NA	NA
BRAF	434.895	-0.430142	0.152332	-2.8237	0.00474722	0.0120269
BRAP	2608.44	-0.194673	0.122071	-1.59475	0.110769	0.183577
BRAT1	1908.99	-0.671174	0.128081	-5.24023	1.60376e-07	1.15617e-06
BRCA1	3014.16	-0.681416	0.172917	-3.9407	8.12442e-05	0.000322863
BRCA2	315.743	-0.450089	0.483625	-0.930656	0.352032	0.468461
BRCAT54	6.61808	-0.282255	0.759466	-0.371649	0.710154	0.792449
BRCC3	665.785	-0.170757	0.185895	-0.918571	0.35832	0.475346
BRD1	4471.68	-0.334129	0.124629	-2.68098	0.0073406	0.0176446
BRD2	21532.2	0.210899	0.120422	1.75133	0.0798888	0.139295
BRD3	4013.68	-0.0457401	0.122835	-0.372369	0.709618	0.792054
BRD4	4481.8	-0.318096	0.122939	-2.58744	0.00966927	0.0224008
BRD7	2624.91	-0.733165	0.122619	-5.9792	2.24235e-09	2.3819e-08
BRD7P3	0.126598	0.537065	4.08047	0.131618	0.895286	NA
BRD8	3126.79	-0.0979788	0.11083	-0.884042	0.376674	0.493186
BRD9	2917.38	-0.415765	0.127054	-3.27236	0.00106655	0.00321367
BRDT	0	NA	NA	NA	NA	NA
BRDTP1	0	NA	NA	NA	NA	NA
BRE-AS1	5.04009	-2.91597	1.05313	-2.76886	0.00562534	0.0139194
BREA2	4.97082	0.167045	0.873563	0.191223	0.848351	0.897205
BRF1	1480.97	-0.563591	0.134836	-4.17982	2.91739e-05	0.000128815
BRF2	529.454	-0.464456	0.137054	-3.38885	0.000701852	0.00221684
BRI3	603.003	-0.405613	0.139216	-2.91356	0.00357339	0.00935388
BRI3BP	672.787	-0.565122	0.167448	-3.3749	0.000738417	0.00231681
BRICD5	189.579	1.03701	0.224983	4.60928	4.04061e-06	2.16919e-05
BRINP1	304.161	-1.61463	0.158981	-10.1561	3.11175e-24	3.63594e-22
BRINP2	13.7739	-1.13701	0.542349	-2.09646	0.0360415	0.070251
BRINP3	0.877134	1.74047	2.12371	0.819543	0.412477	0.527953
BRIP1	3580.08	0.0454422	0.26616	0.170733	0.864434	0.90795
BRIX1	1483.9	-0.718418	0.144432	-4.9741	6.55503e-07	4.16507e-06
BRK1	2685.77	-0.27561	0.125846	-2.19005	0.0285203	0.057476
BRMS1	1563.08	-0.822647	0.135327	-6.07896	1.20961e-09	1.37195e-08
BRMS1L	581.101	-0.631985	0.175994	-3.59094	0.000329482	0.00113142
BROX	926.989	-0.376217	0.167518	-2.24583	0.0247147	0.0508669
BRPF1	2721.8	-0.11244	0.125808	-0.89374	0.371461	0.488233
BRPF3	3277.28	-0.466377	0.126457	-3.68803	0.000225993	0.000808745
BRS3	1.1271	-3.83553	2.14587	-1.7874	0.0738726	0.130082
BRSK1	1013.22	-0.597984	0.126712	-4.71924	2.36724e-06	1.33537e-05
BRSK2	3269.78	-0.640252	0.125617	-5.09688	3.45298e-07	2.32559e-06
BRWD1	1628.8	-0.0903829	0.307596	-0.293836	0.768883	0.839211
BRWD1-AS1	1.02853	-0.32939	1.96638	-0.167511	0.866968	0.909436
BRWD1-IT2	12.8068	-0.69139	0.594962	-1.16208	0.245205	0.351591
BRWD3	540.386	-0.622496	0.310834	-2.00267	0.0452133	0.0853478
BSCL2	36.2494	0.534705	0.362096	1.47669	0.139758	0.221884
BSDC1	1498.83	0.273919	0.11704	2.34039	0.0192636	0.040875
BSG	11354.3	-0.160938	0.124537	-1.29229	0.196257	0.293694
BSN	5857.25	-0.0839173	0.120574	-0.69598	0.486442	0.597836
BSN-AS2	3.4355	-1.38073	1.10694	-1.24734	0.212273	0.312875
BSND	2.73665	4.68109	1.56147	2.99787	0.00271869	0.00730439
BSPH1	0	NA	NA	NA	NA	NA
BSPRY	0.148698	0.537065	4.08047	0.131618	0.895286	NA
BST1	18.6997	0.337832	0.463818	0.728372	0.466386	0.579753
BST2	0	NA	NA	NA	NA	NA
BSX	0	NA	NA	NA	NA	NA
BTAF1	2875.85	-0.217094	0.276055	-0.786415	0.431624	0.545879
BTBD1	3114.44	-0.191417	0.147875	-1.29446	0.195508	0.292764
BTBD10	619.232	-0.384226	0.149936	-2.56259	0.0103894	0.0238943
BTBD11	5528.51	-0.284968	0.126214	-2.25781	0.0239575	0.0494898
BTBD16	0.547285	-1.32782	2.66595	-0.498067	0.618437	NA
BTBD17	267.436	-1.37737	0.181663	-7.58203	3.402e-14	8.97407e-13
BTBD18	0	NA	NA	NA	NA	NA
BTBD19	4.99089	0.870588	0.899704	0.967638	0.333225	0.448785
BTBD2	3122.76	-0.180668	0.132494	-1.36359	0.172696	0.264691
BTBD3	1662.99	-0.583051	0.132431	-4.40269	1.06916e-05	5.24636e-05
BTBD6	1150.18	-0.889822	0.128223	-6.93965	3.93075e-12	7.43851e-11
BTBD7	3133.52	-0.169284	0.129978	-1.3024	0.192779	0.289534
BTBD8	5.85775	-1.44278	0.908822	-1.58753	0.112393	0.18564
BTBD9	859.321	-0.194611	0.132478	-1.46901	0.141831	0.224529
BTBD9-AS1	0	NA	NA	NA	NA	NA
BTC	0.158139	0.537065	4.08047	0.131618	0.895286	NA
BTD	204.612	-0.420742	0.169795	-2.47794	0.0132142	0.0294758
BTF3	13097.7	-0.230267	0.112885	-2.03983	0.0413674	0.0790393
BTF3L4	3742.22	-0.639127	0.14536	-4.39685	1.09834e-05	5.37137e-05
BTF3P11	0	NA	NA	NA	NA	NA
BTG1	1615.81	-0.0256046	0.145594	-0.175863	0.860401	0.905385
BTG2	1381.86	0.803447	0.129057	6.22552	4.79946e-10	5.90104e-09
BTG3	1667.65	-0.503774	0.141401	-3.56274	0.000367008	0.00124627
BTG4	0	NA	NA	NA	NA	NA
BTK	7.11237	-0.110451	0.746859	-0.147887	0.882432	0.919838
BTLA	3.54673	4.00629	1.48329	2.70094	0.00691432	0.016703
BTN1A1	1.14171	0.0318131	1.8845	0.0168814	0.986531	0.991824
BTN2A1	1451.49	-0.5908	0.119217	-4.95568	7.20782e-07	4.53517e-06
BTN2A2	345.59	-1.0421	0.170358	-6.11712	9.52808e-10	1.11108e-08
BTN2A3P	84.181	-0.432895	0.252668	-1.71329	0.0866585	0.149275
BTN3A1	198.486	-0.981685	0.17753	-5.52969	3.2079e-08	2.65445e-07
BTN3A2	15.4517	-0.0973067	0.521376	-0.186634	0.851947	0.899613
BTN3A3	14.5742	-1.11306	0.536021	-2.07653	0.0378452	0.0732909
BTNL10	0	NA	NA	NA	NA	NA
BTNL2	0	NA	NA	NA	NA	NA
BTNL3	0	NA	NA	NA	NA	NA
BTNL8	0	NA	NA	NA	NA	NA
BTNL9	0.381003	-2.26656	3.43696	-0.659467	0.509596	NA
BTRC	1463.23	-0.367754	0.128167	-2.86933	0.0041134	0.010608
BUB1	3269.23	-0.474514	0.12812	-3.70367	0.000212501	0.000765655
BUB1B	2564.7	-0.955084	0.143522	-6.65462	2.84038e-11	4.50373e-10
BUB1B-PAK6	3.40424	-0.0212862	1.05989	-0.0200834	0.983977	0.990405
BUB3	7754.58	-0.998384	0.126363	-7.90095	2.7678e-15	8.63573e-14
BUD13	645.306	-0.546439	0.145322	-3.7602	0.000169779	0.000625976
BUD23	2185.7	-0.380883	0.120425	-3.16283	0.00156242	0.0044769
BUD31	1249.35	-0.806405	0.133901	-6.02239	1.71864e-09	1.87831e-08
BVES	4345.83	-0.602749	0.128718	-4.68271	2.83101e-06	1.56768e-05
BVES-AS1	15.5437	0.0313655	0.496469	0.0631771	0.949625	0.967746
BYSL	2125.22	-0.578292	0.122356	-4.7263	2.28649e-06	1.29606e-05
BZW1	14048.6	-0.272267	0.143425	-1.89832	0.0576537	0.105149
BZW2	4359.64	-0.432898	0.120625	-3.58878	0.00033223	0.00113995
C10orf10	34.5428	-1.09586	0.345004	-3.17636	0.00149137	0.00429809
C10orf105	0.344663	-0.424707	3.33977	-0.127166	0.898809	NA
C10orf107	0	NA	NA	NA	NA	NA
C10orf111	30.5247	0.302584	0.370471	0.816753	0.414069	0.529291
C10orf113	0	NA	NA	NA	NA	NA
C10orf120	0	NA	NA	NA	NA	NA
C10orf126	0	NA	NA	NA	NA	NA
C10orf128	34.5277	-0.589921	0.349063	-1.69001	0.0910254	0.155487
C10orf142	0	NA	NA	NA	NA	NA
C10orf25	80.7935	0.113795	0.252284	0.45106	0.651947	0.743553
C10orf35	259.249	-1.34524	0.173801	-7.74008	9.93557e-15	2.85915e-13
C10orf53	30.5099	-0.640892	0.370779	-1.7285	0.083898	0.145305
C10orf55	0.186524	-1.38649	4.08047	-0.339786	0.734018	NA
C10orf62	1.42247	-2.02999	1.73375	-1.17087	0.241653	0.347298
C10orf67	0.674422	-0.369662	2.47119	-0.149588	0.881089	NA
C10orf71	0.583625	-2.87578	2.69936	-1.06536	0.286714	NA
C10orf71-AS1	5.30584	1.54885	0.916597	1.68978	0.0910706	0.155506
C10orf76	751.901	-0.852058	0.145418	-5.85936	4.64642e-09	4.60411e-08
C10orf82	1.66448	0.232825	1.73772	0.133983	0.893416	0.928231
C10orf88	512.221	-0.414151	0.165759	-2.49852	0.0124715	0.0280166
C10orf90	4.37111	-1.26876	0.94686	-1.33997	0.180256	0.274466
C10orf91	8.4003	-1.78438	0.740041	-2.41119	0.0159007	0.0345952
C10orf95	2.48133	-0.219557	1.20963	-0.181508	0.855969	0.902138
C10orf99	0	NA	NA	NA	NA	NA
C11orf1	331.435	-0.0393176	0.175363	-0.224207	0.822597	0.878167
C11orf16	0	NA	NA	NA	NA	NA
C11orf21	0.148698	0.537065	4.08047	0.131618	0.895286	NA
C11orf24	1323.91	-0.411574	0.132481	-3.10667	0.00189206	0.0052985
C11orf40	0	NA	NA	NA	NA	NA
C11orf42	0	NA	NA	NA	NA	NA
C11orf44	0	NA	NA	NA	NA	NA
C11orf45	24.8825	-2.13612	0.456832	-4.67593	2.92622e-06	1.61629e-05
C11orf49	515.406	0.0804322	0.146229	0.550044	0.582289	0.68544
C11orf52	0	NA	NA	NA	NA	NA
[truncated: 25,678 more rows]

## Sheet: DMSO_vs_JQ1
Gene	baseMean	log2FoldChange	lfcSE	stat	pvalue	FDR
A1BG	145.859	-0.104203	0.208361	-0.500107	0.617	0.74115
A1BG-AS1	476.426	0.837281	0.165792	5.05019	4.41376e-07	3.84317e-06
A1CF	0	NA	NA	NA	NA	NA
A2M	0	NA	NA	NA	NA	NA
A2M-AS1	3.67084	0.765601	1.01086	0.757376	0.448825	0.599084
A2ML1	0	NA	NA	NA	NA	NA
A2MP1	0	NA	NA	NA	NA	NA
A3GALT2	0.32523	-0.0508546	3.34595	-0.0151988	0.987874	NA
A4GALT	5.56436	3.31545	1.09659	3.02342	0.00249939	0.00899974
A4GNT	0	NA	NA	NA	NA	NA
AA06	0	NA	NA	NA	NA	NA
AAAS	2448.45	-0.225821	0.137446	-1.64297	0.100388	0.194087
AACS	3363.76	0.774537	0.140273	5.52165	3.35836e-08	3.59351e-07
AACSP1	1026.4	0.320533	0.154678	2.07226	0.038241	0.0895511
AADAC	0	NA	NA	NA	NA	NA
AADACL2	0	NA	NA	NA	NA	NA
AADACL2-AS1	1.31384	2.65331	1.86981	1.41902	0.155892	NA
AADACL3	0	NA	NA	NA	NA	NA
AADACL4	0	NA	NA	NA	NA	NA
AADACP1	0	NA	NA	NA	NA	NA
AADAT	1097.97	-1.13582	0.161912	-7.01506	2.29856e-12	4.49316e-11
AAED1	111.06	-0.609233	0.247945	-2.45713	0.0140054	0.0390389
AAGAB	3280.08	-0.00516894	0.15617	-0.0330982	0.973596	0.983876
AAK1	3107.62	0.54355	0.144959	3.74969	0.000177053	0.000874777
AAMDC	255.869	0.733623	0.191952	3.82191	0.000132425	0.000679566
AAMP	3290.92	-0.0234335	0.143956	-0.162782	0.87069	0.920967
AANAT	86.4184	-0.508893	0.243966	-2.08591	0.0369865	0.0871667
AAR2	1830.57	-0.298073	0.139761	-2.13273	0.0329466	0.079434
AARD	0.341456	-0.0508543	3.2894	-0.0154601	0.987665	NA
AARS	2952.74	-0.502549	0.134295	-3.74212	0.000182475	0.000898889
AARS2	2331.76	-0.524722	0.141242	-3.71504	0.000203169	0.000990255
AARSD1	40.9368	-0.650016	0.358235	-1.81449	0.0696016	0.145205
AASDH	629.248	0.50447	0.172178	2.92993	0.00339043	0.0116593
AASDHPPT	2203.02	-0.11012	0.154077	-0.71471	0.474788	0.62263
AASS	1294.46	1.5704	0.191668	8.19335	2.54053e-16	8.0157e-15
AATBC	0	NA	NA	NA	NA	NA
AATF	1684.37	-0.321858	0.135652	-2.37267	0.0176601	0.0474635
AATK	302.44	-1.48481	0.181824	-8.16621	3.18227e-16	9.96472e-15
AATK-AS1	0.336857	-1.9001	3.53063	-0.538177	0.590455	NA
ABALON	3.1882	-1.93323	1.226	-1.57686	0.114829	0.215797
ABAT	579.592	1.09821	0.150073	7.31785	2.51973e-13	5.67401e-12
ABCA1	1.6459	3.01281	1.73806	1.73343	0.0830186	0.166842
ABCA10	23.1563	1.07942	0.449976	2.39884	0.0164473	0.0446816
ABCA11P	220.875	-0.129514	0.186285	-0.695247	0.486901	0.633574
ABCA12	3.88602	-0.141021	1.00452	-0.140386	0.888355	0.932363
ABCA13	2.02684	-0.535541	1.34829	-0.397201	0.69122	0.797502
ABCA17P	2.67065	-2.19042	1.32488	-1.65329	0.0982717	0.19084
ABCA2	1911.11	0.144403	0.152256	0.948424	0.342913	0.493753
ABCA3	2212.64	0.184825	0.137988	1.33943	0.180432	0.306619
ABCA4	6.01179	-1.03782	0.843354	-1.23059	0.218477	0.355439
ABCA5	669.537	0.605527	0.189666	3.1926	0.00140998	0.0054673
ABCA6	2.68797	0.726008	1.23857	0.586168	0.557762	0.693223
ABCA7	215.277	1.0968	0.187258	5.85718	4.708e-09	5.75361e-08
ABCA8	0	NA	NA	NA	NA	NA
ABCA9	4.31171	1.40181	0.969312	1.44619	0.148123	0.262832
ABCA9-AS1	0	NA	NA	NA	NA	NA
ABCB1	41.4622	3.33725	0.420879	7.92924	2.20494e-15	6.28749e-14
ABCB10	1117.59	0.38894	0.155562	2.50023	0.0124114	0.0353187
ABCB11	0	NA	NA	NA	NA	NA
ABCB4	16.3962	-1.9346	0.538013	-3.59583	0.00032336	0.00149313
ABCB5	4.69194	0.166613	0.873944	0.190645	0.848804	0.907476
ABCB6	2538.51	-0.145248	0.131749	-1.10246	0.270263	0.415419
ABCB7	453.606	-0.693213	0.173349	-3.99895	6.36232e-05	0.000350678
ABCB8	935.226	0.139228	0.143116	0.972835	0.330635	0.480577
ABCB9	723.18	1.32319	0.166115	7.96546	1.64607e-15	4.76758e-14
ABCC1	4861.76	-0.481137	0.13792	-3.48851	0.000485721	0.0021456
ABCC10	948.687	0.249705	0.157534	1.58508	0.112948	0.213057
ABCC11	4.46666	-1.0603	0.966156	-1.09744	0.27245	0.417969
ABCC12	0	NA	NA	NA	NA	NA
ABCC13	0	NA	NA	NA	NA	NA
ABCC2	97.0922	1.52264	0.24947	6.10348	1.03782e-09	1.40487e-08
ABCC3	1.01442	-2.26019	2.02302	-1.11723	0.263895	NA
ABCC4	1310.32	-0.445101	0.160305	-2.77659	0.0054932	0.0176677
ABCC5	3165.6	0.431174	0.142876	3.01782	0.002546	0.00911223
ABCC5-AS1	0	NA	NA	NA	NA	NA
ABCC6	18.5933	-0.229704	0.472819	-0.485817	0.627097	0.749783
ABCC6P1	4.82775	0.0659233	0.89546	0.0736194	0.941313	0.965515
ABCC6P2	2.83264	0.132555	1.15218	0.115047	0.908408	0.946162
ABCC8	457.191	0.618546	0.17399	3.55508	0.000377869	0.00171248
ABCC9	538.38	0.202594	0.304821	0.664634	0.506285	0.649629
ABCD1	159.855	0.494385	0.21243	2.32729	0.01995	0.0525372
ABCD2	64.9918	1.01872	0.327374	3.11179	0.00185958	0.00695395
ABCD3	4442.61	1.22166	0.152229	8.02513	1.01414e-15	3.02711e-14
ABCD4	696.612	-0.150991	0.136703	-1.10451	0.26937	0.414431
ABCE1	4536.24	-0.118826	0.166875	-0.712064	0.476425	0.623954
ABCF1	5966.46	-0.345296	0.131057	-2.63469	0.0084213	0.0253234
ABCF2	4303.38	-0.351674	0.135564	-2.59416	0.00948218	0.0281011
ABCF3	1439.94	-0.107088	0.147764	-0.724722	0.468623	0.617096
ABCG1	56.0837	1.08701	0.290469	3.74226	0.000182375	0.000898662
ABCG2	3.17416	-2.51327	1.28804	-1.95125	0.0510279	0.113095
ABCG4	58.4992	-0.635925	0.277623	-2.29061	0.0219861	0.056995
ABCG5	0	NA	NA	NA	NA	NA
ABCG8	0	NA	NA	NA	NA	NA
ABHD1	4.36113	0.193344	0.968914	0.199548	0.841834	0.903108
ABHD10	1216.32	0.165112	0.156031	1.0582	0.289966	0.436963
ABHD11	381.045	0.217157	0.160509	1.35293	0.176079	0.301321
ABHD11-AS1	0.863003	0.55641	2.20697	0.252114	0.800953	NA
ABHD12	1108.14	0.416671	0.140949	2.95618	0.00311475	0.0108324
ABHD12B	0	NA	NA	NA	NA	NA
ABHD13	684.545	0.171532	0.202335	0.847764	0.39657	0.54873
ABHD14A	309.003	-0.332874	0.168715	-1.973	0.0484957	0.108534
ABHD14A-ACY1	0.342584	-0.0508543	3.28562	-0.0154778	0.987651	NA
ABHD14B	244.727	-0.611336	0.177083	-3.45226	0.000555916	0.00242025
ABHD15	149.13	0.64879	0.206985	3.13448	0.00172157	0.00652159
ABHD16A	961.611	-0.158317	0.142521	-1.11083	0.266641	0.411109
ABHD16B	1.29231	-0.0924891	1.76276	-0.0524684	0.958155	NA
ABHD17A	1544.17	0.304065	0.1403	2.16724	0.0302163	0.0738651
ABHD17B	1213.19	0.651028	0.159168	4.09019	4.31029e-05	0.000248036
ABHD17C	825.898	-0.1724	0.16308	-1.05715	0.290445	0.437209
ABHD18	420.925	0.23715	0.172125	1.37777	0.168273	0.290539
ABHD2	4373.39	0.223815	0.145635	1.53681	0.124339	0.229357
ABHD3	612.05	1.61162	0.167655	9.61272	7.06593e-22	3.78278e-20
ABHD4	11.8854	-0.748871	0.611715	-1.22422	0.220871	0.358527
ABHD5	784.065	0.601466	0.164423	3.65803	0.000254163	0.00120689
ABHD6	573.424	0.0512693	0.17063	0.30047	0.763819	0.849962
ABHD8	36.5399	-0.463998	0.331992	-1.39762	0.162228	0.282186
ABI1	958.908	0.784272	0.152436	5.14491	2.67645e-07	2.42459e-06
ABI2	6484.28	-0.461481	0.152786	-3.02044	0.00252408	0.00905133
ABI3	0	NA	NA	NA	NA	NA
ABI3BP	0.173028	0.910914	4.08047	0.223237	0.823351	NA
ABL1	6534.82	-0.18139	0.134779	-1.34584	0.178355	0.304057
ABL2	4899	-0.147739	0.147908	-0.998852	0.317866	0.467412
ABLIM1	4245.73	-0.42714	0.142766	-2.99189	0.00277254	0.00981509
ABLIM2	35.0735	1.22433	0.369982	3.30915	0.000935801	0.00383281
ABLIM3	7.14877	-1.18291	0.815645	-1.45028	0.146981	0.261391
ABO	0.507658	-0.933011	2.68459	-0.347544	0.728183	NA
ABR	2204.91	-0.169337	0.134328	-1.26062	0.207444	0.341474
ABRA	0	NA	NA	NA	NA	NA
ABRACL	512.966	-0.221533	0.183662	-1.2062	0.227741	0.366672
ABRAXAS1	431.778	0.921061	0.156968	5.86784	4.41519e-09	5.41877e-08
ABRAXAS2	688.468	-0.0242981	0.164802	-0.147438	0.882786	0.928977
ABT1	1055.62	-0.450705	0.152795	-2.94973	0.0031805	0.011031
ABTB1	189.877	-0.253814	0.192693	-1.3172	0.187773	0.315895
ABTB2	1399.91	2.51373	0.144613	17.3824	1.1214e-67	1.32934e-64
ACAA1	966.459	0.539754	0.143787	3.75384	0.000174143	0.000862968
ACAA2	2787.64	-0.331101	0.147081	-2.25114	0.0243765	0.0620289
ACACA	7514.04	-0.158783	0.138121	-1.14959	0.250311	0.393535
ACACB	1427.03	0.920876	0.144094	6.3908	1.65019e-10	2.55234e-09
ACAD10	814.835	-0.214573	0.151007	-1.42094	0.155333	0.272996
ACAD11	65.0392	0.0924569	0.299554	0.308648	0.757589	0.845468
ACAD8	512.605	0.528998	0.170308	3.10612	0.00189561	0.00707592
ACAD9	1340.79	-0.141658	0.14236	-0.995069	0.319703	0.46926
ACADL	124.497	-0.963736	0.236369	-4.07725	4.5571e-05	0.000260415
ACADM	2384.71	0.175429	0.160688	1.09174	0.274949	0.420602
ACADS	170.009	0.0358322	0.190716	0.187883	0.850969	0.908678
ACADSB	1113.75	0.864374	0.164184	5.26466	1.40451e-07	1.3497e-06
ACADVL	1780.4	0.28523	0.138095	2.06546	0.0388791	0.0908146
ACAN	32.3122	2.26066	0.406027	5.56777	2.58026e-08	2.81169e-07
ACAP1	0	NA	NA	NA	NA	NA
ACAP2	2708.61	1.18102	0.169721	6.9586	3.4367e-12	6.58484e-11
ACAP3	1476.34	0.0704283	0.138273	0.509342	0.610512	0.73569
ACAT1	810.73	0.028914	0.1538	0.187997	0.850879	0.908673
ACAT2	5229	-0.267218	0.148897	-1.79465	0.0727095	0.150254
ACBD3	1952.57	0.167169	0.150256	1.11256	0.265897	0.410343
ACBD3-AS1	1.00042	-2.27035	2.01245	-1.12815	0.259255	NA
ACBD4	64.0363	-0.167137	0.268456	-0.622587	0.533556	0.673069
ACBD5	687.623	-1.07426	0.154108	-6.97085	3.15025e-12	6.06514e-11
ACBD6	1814.87	-0.285691	0.148285	-1.92664	0.0540246	0.118393
ACBD7	1359.89	0.685245	0.149479	4.58422	4.5569e-06	3.25975e-05
ACBD7-DCLRE1CP1	0	NA	NA	NA	NA	NA
ACCS	0.166202	-1.01264	4.08047	-0.248167	0.804005	NA
ACCSL	0.348727	-1.94136	3.48409	-0.557207	0.577386	NA
ACD	647.202	0.273214	0.159108	1.71716	0.0859501	0.171353
ACE	294.808	-0.219275	0.161783	-1.35536	0.175302	0.300239
ACE2	1.82088	-0.876452	1.48368	-0.590729	0.554702	0.69144
ACER1	0	NA	NA	NA	NA	NA
ACER2	410.971	0.909138	0.163562	5.55837	2.72305e-08	2.96257e-07
ACER3	1127.61	0.350144	0.171388	2.04299	0.0410537	0.0948791
ACHE	17.0262	1.52099	0.51482	2.9544	0.00313278	0.0108883
ACIN1	9023.94	-0.110291	0.131835	-0.836583	0.402827	0.554798
ACKR1	0.342584	-0.0508543	3.28562	-0.0154778	0.987651	NA
ACKR2	1.48876	-0.35477	1.68343	-0.210742	0.833089	0.897155
ACKR3	4.88428	-2.32511	0.999738	-2.32572	0.0200333	0.0526731
ACKR4	1.19351	1.30355	1.8806	0.693155	0.488212	NA
ACLY	38593.2	-0.0813409	0.136273	-0.596897	0.550576	0.687537
ACMSD	0.166202	-1.01264	4.08047	-0.248167	0.804005	NA
ACO1	1245.43	0.485773	0.145659	3.33499	0.000853012	0.00352505
ACO2	4177.2	-0.0451143	0.137668	-0.327703	0.743136	0.834953
ACOD1	0	NA	NA	NA	NA	NA
ACOT1	21.8227	-2.05151	0.46798	-4.38376	1.16649e-05	7.62769e-05
ACOT11	424.289	-1.09913	0.15173	-7.24401	4.35625e-13	9.4877e-12
ACOT12	0.166202	-1.01264	4.08047	-0.248167	0.804005	NA
ACOT13	163.805	-0.566916	0.211036	-2.68635	0.00722367	0.0222502
ACOT2	229.132	-1.2942	0.206771	-6.25906	3.87303e-10	5.67315e-09
ACOT4	0.658316	1.43107	2.3157	0.617986	0.536585	NA
ACOT6	0.16822	0.910914	4.08047	0.223237	0.823351	NA
ACOT7	2217.85	0.291438	0.13545	2.15163	0.0314263	0.0763283
ACOT8	301.124	0.0513056	0.164282	0.312302	0.754811	0.843559
ACOT9	711.581	-0.175692	0.166871	-1.05286	0.292405	0.439163
ACOX1	3225.45	0.434875	0.137343	3.16633	0.00154373	0.0059264
ACOX2	3.46188	-1.41385	1.93541	-0.730517	0.465074	0.614325
ACOX3	464.425	-0.0786796	0.165708	-0.474807	0.634925	0.75541
ACOXL	0.16822	0.910914	4.08047	0.223237	0.823351	NA
ACOXL-AS1	1.43502	1.72068	1.78393	0.964545	0.334773	NA
ACP1	6839.85	-0.134804	0.143332	-0.940502	0.34696	0.497937
ACP2	784.304	-0.220832	0.145654	-1.51614	0.129483	0.236837
ACP5	0.166202	-1.01264	4.08047	-0.248167	0.804005	NA
ACP6	159.645	-0.308823	0.197804	-1.56126	0.118463	0.220777
ACP7	0.168428	-1.01264	4.08047	-0.248167	0.804005	NA
ACPP	10.8889	-1.02176	0.591317	-1.72794	0.0839993	0.168222
ACPT	0	NA	NA	NA	NA	NA
ACR	0.340565	-1.91287	3.24273	-0.589895	0.555261	NA
ACRBP	23.478	0.470473	0.424339	1.10872	0.26755	0.412204
ACRV1	0	NA	NA	NA	NA	NA
ACSBG1	53.2866	3.24445	0.371892	8.72418	2.68117e-18	1.02764e-16
ACSBG2	0	NA	NA	NA	NA	NA
ACSF2	554.261	0.188021	0.151696	1.23946	0.215177	0.35138
ACSF3	494.286	-0.372242	0.161537	-2.30438	0.0212013	0.0553669
ACSL1	3873.61	0.970132	0.149191	6.50263	7.89301e-11	1.27301e-09
ACSL3	3533.38	0.95768	0.163397	5.86105	4.5995e-09	5.6293e-08
ACSL4	1191.32	0.653747	0.180762	3.61662	0.000298471	0.00139024
ACSL5	0.496922	2.40453	2.80095	0.858471	0.390633	NA
ACSL6	83.0356	-0.51458	0.245319	-2.0976	0.0359408	0.0852024
ACSM1	0.168428	-1.01264	4.08047	-0.248167	0.804005	NA
ACSM2A	0	NA	NA	NA	NA	NA
ACSM2B	0	NA	NA	NA	NA	NA
ACSM3	2.65448	-0.0656322	1.21291	-0.0541112	0.956847	0.975585
ACSM4	0	NA	NA	NA	NA	NA
ACSM5	0.166202	-1.01264	4.08047	-0.248167	0.804005	NA
ACSM6	0	NA	NA	NA	NA	NA
ACSS1	216.963	-0.592404	0.190911	-3.10303	0.00191548	0.00713565
ACSS2	903.451	0.620678	0.138248	4.48961	7.13543e-06	4.9035e-05
ACSS3	0.173028	0.910914	4.08047	0.223237	0.823351	NA
ACTA1	28.1839	1.38503	0.389282	3.55792	0.000373803	0.00169452
ACTA2	82.0574	-0.48239	0.245452	-1.96531	0.0493779	0.110115
ACTA2-AS1	11.6035	-1.66021	0.604211	-2.74772	0.00600105	0.0190329
ACTB	158416	0.25158	0.130117	1.93349	0.0531758	0.11695
ACTBL2	0	NA	NA	NA	NA	NA
ACTC1	8.097	-1.3195	0.701056	-1.88216	0.0598137	0.128551
ACTG1	312099	0.879608	0.139969	6.28432	3.29289e-10	4.87066e-09
ACTG1P17	23.8949	0.428458	0.405552	1.05648	0.290748	0.437458
ACTG1P20	101.645	-0.325219	0.245474	-1.32486	0.185217	0.312829
ACTG1P4	5.81532	0.350158	0.855079	0.409503	0.68217	0.790649
ACTG2	63.5126	-1.08092	0.291316	-3.71049	0.00020686	0.00100558
ACTL10	20.7085	-0.03825	0.43634	-0.0876611	0.930146	0.958778
ACTL6A	3352.25	0.198719	0.158932	1.25034	0.211174	0.34607
ACTL6B	900.985	-0.179739	0.147553	-1.21813	0.223175	0.361206
ACTL7A	0	NA	NA	NA	NA	NA
ACTL7B	0.514276	2.44517	2.76939	0.882927	0.377276	NA
ACTL8	19.8127	-0.729627	0.454557	-1.60514	0.108463	0.206239
ACTL9	0	NA	NA	NA	NA	NA
ACTN1	3289.84	0.0663145	0.135377	0.489851	0.62424	0.74725
ACTN1-AS1	0	NA	NA	NA	NA	NA
ACTN2	224.754	-0.115497	0.183974	-0.627791	0.530141	0.669881
ACTN3	0.51582	-0.957094	2.67115	-0.358308	0.720113	NA
ACTN4	7078.54	0.395466	0.137986	2.86598	0.00415723	0.0138764
ACTR10	1654.75	0.026157	0.160024	0.163456	0.870159	0.920756
ACTR1A	3538.64	-0.296433	0.132871	-2.23098	0.0256824	0.0646676
ACTR1B	2008.56	0.108941	0.139441	0.781268	0.434645	0.585643
ACTR2	8415.29	0.137018	0.153517	0.892523	0.372113	0.523367
ACTR3	4009.3	-0.292238	0.151303	-1.93147	0.0534252	0.117343
ACTR3B	703.564	-0.268142	0.162647	-1.64861	0.0992277	0.192426
ACTR3BP2	0	NA	NA	NA	NA	NA
ACTR3BP5	0	NA	NA	NA	NA	NA
ACTR3C	381.151	-0.541823	0.182098	-2.97544	0.00292565	0.010289
ACTR5	705.648	-0.475691	0.143024	-3.32597	0.000881126	0.00362588
ACTR6	732.112	-0.39136	0.165583	-2.36352	0.0181023	0.0484558
ACTR8	1524.72	0.0559306	0.158438	0.353013	0.724079	0.821045
ACTRT1	0	NA	NA	NA	NA	NA
ACTRT2	0	NA	NA	NA	NA	NA
ACTRT3	55.8106	-0.466168	0.297094	-1.56909	0.116627	0.218342
ACVR1	1012.48	0.478052	0.155112	3.08199	0.00205621	0.00758332
ACVR1B	2809.72	-0.544952	0.137144	-3.97358	7.08002e-05	0.000386386
ACVR1C	51.9003	1.81193	0.339839	5.33173	9.72831e-08	9.55897e-07
ACVR2A	755.493	0.746895	0.167903	4.44837	8.65256e-06	5.84207e-05
ACVR2B	2853.08	-1.33906	0.137066	-9.7695	1.52195e-22	8.92519e-21
ACVR2B-AS1	42.3349	-0.828765	0.331432	-2.50056	0.0123997	0.0352975
ACVRL1	7.45357	-3.80372	1.06373	-3.57584	0.000349104	0.00159081
ACY1	29.1622	-0.400814	0.369291	-1.08536	0.277762	0.423534
ACY3	0	NA	NA	NA	NA	NA
ACYP1	211.258	-0.0613981	0.187951	-0.326672	0.743916	0.835377
ACYP2	70.3896	0.237244	0.282371	0.840185	0.400805	0.553023
ADA	284.531	-0.310362	0.161358	-1.92344	0.0544246	0.118998
ADA2	0.864339	-0.627346	2.22487	-0.28197	0.777967	NA
ADAD1	0	NA	NA	NA	NA	NA
ADAD2	0.485496	-0.932844	2.72087	-0.342848	0.731713	NA
ADAL	954.054	-0.0986406	0.162249	-0.607959	0.543215	0.681266
ADAM10	4327.63	0.537662	0.157546	3.41274	0.000643143	0.00275732
ADAM11	933.823	-0.320259	0.143911	-2.2254	0.0260545	0.0653629
ADAM12	20.5753	-0.390413	0.45732	-0.853698	0.393273	0.545495
ADAM15	1019.11	0.798953	0.141249	5.65635	1.5463e-08	1.75051e-07
ADAM17	1609	0.200588	0.154555	1.29784	0.194343	0.325067
ADAM18	0	NA	NA	NA	NA	NA
ADAM19	702.13	-0.358128	0.147849	-2.42225	0.0154249	0.0423476
ADAM1A	1229.69	-0.195711	0.147851	-1.32371	0.185601	0.313318
ADAM2	0	NA	NA	NA	NA	NA
ADAM20	2.50527	-0.632101	1.18308	-0.534285	0.593145	0.722377
ADAM20P1	12.1692	1.57211	0.601564	2.61338	0.00896528	0.0267556
ADAM21	1.99796	-1.63124	1.46118	-1.11639	0.264257	0.408724
ADAM21P1	0.332403	-1.88418	3.54827	-0.531014	0.595409	NA
ADAM22	1908.41	0.685006	0.173244	3.954	7.68542e-05	0.000416221
ADAM23	1329.52	0.666612	0.165696	4.02311	5.74343e-05	0.000319216
ADAM28	1.66841	1.20871	1.61894	0.74661	0.455299	0.604975
ADAM29	0.166202	-1.01264	4.08047	-0.248167	0.804005	NA
ADAM30	0	NA	NA	NA	NA	NA
ADAM32	3.49145	0.667648	1.0557	0.63242	0.527112	0.667223
ADAM33	0.173028	0.910914	4.08047	0.223237	0.823351	NA
ADAM3A	0	NA	NA	NA	NA	NA
ADAM3B	5.01847	-1.52789	0.897744	-1.70192	0.0887695	0.175898
ADAM5	0	NA	NA	NA	NA	NA
ADAM6	0	NA	NA	NA	NA	NA
ADAM7	0	NA	NA	NA	NA	NA
ADAM8	48.882	0.131633	0.303883	0.433169	0.664892	0.778722
ADAM9	1065.21	0.127333	0.162636	0.782931	0.433667	0.584897
ADAMDEC1	0	NA	NA	NA	NA	NA
ADAMTS1	215.511	-0.182401	0.199352	-0.914969	0.360208	0.511116
ADAMTS10	85.5536	-0.672231	0.235618	-2.85306	0.00433008	0.0143868
ADAMTS12	86.1625	0.0676296	0.256322	0.263846	0.791899	0.86976
ADAMTS13	352.989	0.261523	0.167914	1.55748	0.119356	0.222141
ADAMTS14	1136.64	-0.672634	0.14993	-4.48632	7.24633e-06	4.96327e-05
ADAMTS15	84.1522	1.55746	0.25604	6.08286	1.18059e-09	1.58263e-08
ADAMTS16	27.4687	-2.0931	0.453946	-4.6109	4.00924e-06	2.89293e-05
ADAMTS17	829.293	0.606344	0.158315	3.82999	0.000128149	0.00066069
ADAMTS18	0.150866	0.910914	4.08047	0.223237	0.823351	NA
ADAMTS19	81.5033	0.0509678	0.273357	0.186452	0.852091	0.909113
ADAMTS19-AS1	4.23499	0.371791	0.94379	0.393934	0.69363	0.798677
ADAMTS2	271.613	-0.453788	0.196274	-2.31202	0.0207768	0.0543866
ADAMTS20	462.196	0.845413	0.208412	4.05644	4.98258e-05	0.000281933
ADAMTS3	97.7487	-0.250668	0.255472	-0.981196	0.326496	0.476731
ADAMTS4	1065.37	-0.661171	0.159979	-4.13285	3.58285e-05	0.000209887
ADAMTS5	201.111	-0.843441	0.18197	-4.63505	3.56847e-06	2.60432e-05
ADAMTS6	4.65574	0.148994	0.986275	0.151067	0.879923	0.927128
ADAMTS7	3046.09	0.595136	0.141422	4.20824	2.57366e-05	0.000156456
ADAMTS7P1	0	NA	NA	NA	NA	NA
ADAMTS8	184.653	-1.972	0.206348	-9.55664	1.21641e-21	6.36829e-20
ADAMTS9	2180.56	-0.518917	0.138249	-3.7535	0.000174382	0.000863893
ADAMTS9-AS1	0.485288	0.818059	2.7218	0.300558	0.763751	NA
ADAMTS9-AS2	9.90176	0.631646	0.697041	0.906182	0.36484	0.516012
ADAMTSL1	1358.89	-0.519314	0.138659	-3.74525	0.000180216	0.000888817
ADAMTSL2	398.494	-1.42181	0.16508	-8.61287	7.12549e-18	2.64552e-16
ADAMTSL3	25.1661	2.8531	0.490252	5.81966	5.89678e-09	7.10181e-08
ADAMTSL4	11.1772	0.897873	0.618593	1.45148	0.146648	0.260882
ADAMTSL4-AS1	8.38833	3.15932	0.878975	3.59433	0.000325233	0.00150016
ADAMTSL5	1.49761	0.975637	1.62174	0.601598	0.547442	0.684859
ADAP1	213.148	-1.17183	0.211959	-5.52858	3.22832e-08	3.4633e-07
ADAP2	0.319087	1.77628	3.32052	0.53494	0.592691	NA
ADAR	15011.8	-0.44047	0.136464	-3.22773	0.00124776	0.00491171
ADARB1	1355.06	1.36651	0.157482	8.67727	4.05371e-18	1.53247e-16
ADARB2	26.7417	-0.418284	0.398627	-1.04931	0.294034	0.440972
ADARB2-AS1	0	NA	NA	NA	NA	NA
ADAT1	1897.99	0.157524	0.14823	1.0627	0.287919	0.434904
ADAT2	750.045	-0.626663	0.170852	-3.66787	0.000244579	0.00116606
ADAT3	217.707	0.599534	0.192813	3.10941	0.00187464	0.00700552
ADCK1	212.592	-0.354501	0.191483	-1.85134	0.0641203	0.135905
ADCK2	525.474	-0.466641	0.165163	-2.82534	0.00472305	0.0155001
ADCK5	280.505	1.80682	0.1806	10.0045	1.45596e-23	9.40198e-22
ADCY1	2320.82	0.562986	0.143254	3.92998	8.49535e-05	0.000456422
ADCY10	5.4469	1.8323	0.902007	2.03136	0.0422189	0.0969912
ADCY10P1	55.8315	1.13927	0.301062	3.78417	0.000154221	0.000776279
ADCY2	85.1953	0.0871785	0.246615	0.353501	0.723713	0.820966
ADCY3	2005.2	-0.272824	0.146046	-1.86807	0.0617526	0.131796
ADCY4	2.3731	-0.453251	1.23089	-0.368231	0.712701	0.81292
ADCY5	423.948	-0.394688	0.154174	-2.56002	0.0104665	0.0306082
ADCY6	1766.14	-0.242853	0.140432	-1.72933	0.0837493	0.167924
ADCY7	573.449	-0.444287	0.149766	-2.96655	0.00301161	0.0105223
ADCY8	4.81966	0.453733	0.888924	0.51043	0.60975	0.735432
ADCY9	2058.95	-0.155691	0.143318	-1.08633	0.277331	0.423226
ADCYAP1	449.906	-1.78123	0.162623	-10.9531	6.42154e-28	5.95374e-26
ADCYAP1R1	6222.95	-0.204895	0.136267	-1.50363	0.132678	0.241253
ADD1	5115.55	-0.253476	0.136201	-1.86105	0.0627376	0.133503
ADD2	4938.42	-0.746899	0.14	-5.33498	9.55529e-08	9.41684e-07
ADD3	1646.18	0.96843	0.173137	5.59343	2.2263e-08	2.45663e-07
ADD3-AS1	1.68278	-0.634198	1.51876	-0.417575	0.676258	0.787149
ADGB	0	NA	NA	NA	NA	NA
ADGRA1	1.67084	0.563448	1.49762	0.376229	0.706747	0.808697
ADGRA1-AS1	0	NA	NA	NA	NA	NA
ADGRA2	1745.87	-0.214373	0.139532	-1.53637	0.124448	0.229534
ADGRA3	4723.15	-0.312944	0.149102	-2.09885	0.0358299	0.0850326
ADGRB1	846.318	-0.793595	0.150031	-5.28955	1.22618e-07	1.18865e-06
ADGRB2	1702.21	-0.130408	0.150749	-0.86507	0.387	0.539402
ADGRB3	469.577	0.0085766	0.158811	0.0540051	0.956931	0.975585
ADGRD1	6.36534	-1.94421	0.861943	-2.25562	0.0240945	0.0614431
ADGRD1-AS1	0	NA	NA	NA	NA	NA
ADGRE1	0	NA	NA	NA	NA	NA
ADGRE2	0	NA	NA	NA	NA	NA
ADGRE3	0	NA	NA	NA	NA	NA
ADGRE4P	1.61051	1.11547	1.58455	0.703967	0.481454	0.628259
ADGRE5	4.1435	0.0530858	0.987636	0.0537503	0.957134	0.975646
ADGRF1	0.168428	-1.01264	4.08047	-0.248167	0.804005	NA
ADGRF2	2.15557	1.13417	1.40643	0.806418	0.420002	0.571294
ADGRF3	16.2683	0.483839	0.484417	0.998806	0.317889	0.467412
ADGRF4	0	NA	NA	NA	NA	NA
ADGRF5	19.8968	0.230461	0.4541	0.507512	0.611796	0.736605
ADGRG1	500.615	-1.70513	0.168432	-10.1236	4.343e-24	2.9063e-22
ADGRG2	2.65552	0.688462	1.17395	0.58645	0.557573	0.69314
ADGRG3	0.491431	-0.950535	2.71041	-0.350699	0.725815	NA
ADGRG4	0.336857	-1.9001	3.53063	-0.538177	0.590455	NA
ADGRG5	0	NA	NA	NA	NA	NA
ADGRG6	62.9805	-0.562901	0.285792	-1.96962	0.0488818	0.109229
ADGRG7	0	NA	NA	NA	NA	NA
ADGRL1	6131.98	-0.970562	0.134212	-7.23155	4.77502e-13	1.0332e-11
ADGRL2	7825.41	0.380596	0.152553	2.49485	0.012601	0.0357827
ADGRL3	1153.73	0.455109	0.153375	2.9673	0.00300425	0.0104987
ADGRL3-AS1	0	NA	NA	NA	NA	NA
ADGRL4	0	NA	NA	NA	NA	NA
ADGRV1	1.14604	0.35551	1.76379	0.201561	0.84026	NA
ADH1A	0	NA	NA	NA	NA	NA
ADH1B	0	NA	NA	NA	NA	NA
ADH1C	0.173028	0.910914	4.08047	0.223237	0.823351	NA
ADH4	0	NA	NA	NA	NA	NA
ADH5	4361.32	-0.0901357	0.145199	-0.620773	0.534749	0.673785
ADH6	0.348727	-1.94136	3.48409	-0.557207	0.577386	NA
ADH7	0	NA	NA	NA	NA	NA
ADHFE1	10.7526	0.0509195	0.599028	0.0850034	0.932259	0.960144
ADI1	3759.02	0.690427	0.142321	4.85121	1.2271e-06	9.83817e-06
ADIG	0.166202	-1.01264	4.08047	-0.248167	0.804005	NA
ADIPOQ	1.15915	-0.449474	1.77597	-0.253087	0.800201	NA
ADIPOQ-AS1	0	NA	NA	NA	NA	NA
ADIPOR1	3370.7	-0.0141066	0.143705	-0.0981639	0.921802	0.953695
ADIPOR2	7259.76	0.431227	0.142471	3.02676	0.00247186	0.00891324
ADIRF	0	NA	NA	NA	NA	NA
ADK	1048.24	0.673849	0.162748	4.14045	3.46624e-05	0.000203992
ADM	22.4154	-1.6166	0.453961	-3.5611	0.00036931	0.00167552
ADM2	556.543	-1.6842	0.166103	-10.1395	3.69023e-24	2.47948e-22
ADM5	107.736	-0.889523	0.241644	-3.68113	0.000232201	0.00111473
ADNP	7988.68	-0.449918	0.141594	-3.17751	0.00148544	0.00572777
ADNP-AS1	12.7281	-0.663749	0.549187	-1.2086	0.226815	0.365642
ADNP2	2535.2	-0.0509912	0.147704	-0.345225	0.729925	0.825812
ADO	2719.5	0.220444	0.155477	1.41785	0.156234	0.274057
ADORA1	78.0547	-1.72603	0.26182	-6.59244	4.32661e-11	7.18764e-10
ADORA2A	3.51014	0.383867	1.0616	0.361594	0.717656	0.816608
ADORA2A-AS1	0.341248	1.85439	3.24033	0.572285	0.567129	NA
ADORA2B	75.0004	-1.75026	0.304344	-5.75092	8.87612e-09	1.04178e-07
ADORA3	0	NA	NA	NA	NA	NA
ADPGK	3353.65	0.0224061	0.137548	0.162897	0.8706	0.920967
ADPGK-AS1	0.80479	-0.696199	2.25701	-0.308461	0.757732	NA
ADPRH	1.82335	-0.364945	1.5143	-0.240999	0.809556	0.881587
ADPRHL1	171.246	0.0987281	0.200593	0.492182	0.622591	0.745707
ADPRHL2	414.417	0.335377	0.16773	1.99951	0.045553	0.10318
ADPRM	171.344	0.894938	0.203024	4.40805	1.04306e-05	6.89943e-05
ADRA1A	7.68799	-0.689446	0.696406	-0.990006	0.322171	0.472161
ADRA1B	2.62025	2.03095	1.36125	1.49197	0.135706	0.245549
ADRA1D	0.173028	0.910914	4.08047	0.223237	0.823351	NA
ADRA2A	180.071	-0.442878	0.195806	-2.26183	0.0237081	0.0606534
ADRA2B	2.03434	-0.99207	1.50041	-0.661201	0.508483	0.651644
ADRA2C	1186.21	-1.00011	0.147299	-6.78965	1.12409e-11	2.03439e-10
ADRB1	5.54667	2.47163	1.00998	2.4472	0.0143972	0.039929
ADRB2	27.3813	1.28153	0.414451	3.09212	0.00198733	0.00735706
ADRB3	0.851785	-3.23523	2.16761	-1.49253	0.13556	NA
ADRM1	3007.99	-0.122338	0.140747	-0.869205	0.384735	0.537146
ADSL	2360.51	-0.363557	0.139433	-2.6074	0.00912339	0.0271688
ADSS	2562.8	0.0875043	0.161586	0.541536	0.588138	0.717966
ADSSL1	69.2617	0.198232	0.263485	0.752346	0.451843	0.601635
ADTRP	0	NA	NA	NA	NA	NA
AEBP1	2047.74	-0.153942	0.136302	-1.12941	0.258723	0.403095
AEBP2	1541.09	-0.327694	0.155855	-2.10255	0.0355048	0.0844455
AEN	5261.87	-0.794897	0.138426	-5.74238	9.33536e-09	1.09336e-07
AES	5866.6	-0.520346	0.135241	-3.84756	0.000119301	0.00061945
AFAP1	8190.07	-0.427601	0.134127	-3.18802	0.00143248	0.00554419
AFAP1-AS1	4.50575	-3.71347	1.32851	-2.79522	0.00518646	0.0168147
AFAP1L1	85.7721	-0.32914	0.255227	-1.2896	0.19719	0.328637
AFAP1L2	14.1148	0.53444	0.514851	1.03805	0.299248	0.447054
AFDN	10412.4	0.0234503	0.146462	0.160112	0.872793	0.922427
AFDN-AS1	70.0893	-0.930363	0.285849	-3.25473	0.00113499	0.00453262
AFF1	6054.11	0.0452086	0.151388	0.298627	0.765225	0.85118
AFF1-AS1	0.860539	1.91901	3.89517	0.492665	0.622249	NA
AFF2	760.897	0.579691	0.156596	3.70182	0.000214061	0.00103694
AFF3	3304.66	0.0183564	0.147907	0.124108	0.90123	0.941229
AFF4	6995.51	0.620417	0.153825	4.03326	5.50092e-05	0.000308007
AFG1L	82.7718	-0.835936	0.263828	-3.16849	0.00153233	0.00588806
AFG3L1P	745.588	-0.217375	0.15247	-1.42569	0.153959	0.27107
AFG3L2	3696.54	0.264318	0.144984	1.82308	0.068291	0.143029
AFM	0	NA	NA	NA	NA	NA
AFMID	1613.18	-0.239695	0.134939	-1.77631	0.0756816	0.154987
AFP	0.520419	0.90363	2.83289	0.318979	0.749743	NA
AFTPH	1272.66	0.425452	0.161531	2.63388	0.00844149	0.0253749
AGA	134.626	0.120903	0.210207	0.57516	0.565183	0.69868
AGAP1	5079.26	0.0523008	0.13924	0.375616	0.707202	0.809095
AGAP1-IT1	4.54611	-0.575944	0.896604	-0.642362	0.520638	0.661854
AGAP11	16.4053	0.811057	0.516965	1.56888	0.116676	0.218342
AGAP12P	30.9515	0.455619	0.392016	1.16225	0.245135	0.387232
AGAP2	687.233	-0.553455	0.16742	-3.30579	0.000947082	0.00386851
AGAP2-AS1	219.695	-1.59478	0.181487	-8.78731	1.53188e-18	6.00323e-17
AGAP3	4701.24	-0.141641	0.131812	-1.07457	0.282566	0.428731
AGAP4	262.242	0.596553	0.180443	3.30606	0.000946187	0.00386676
AGAP5	240.759	0.946856	0.197844	4.78588	1.70243e-06	1.32521e-05
AGAP6	602.521	0.358496	0.150907	2.3756	0.0175203	0.0471488
AGAP7P	54.402	0.39807	0.324247	1.22767	0.21957	0.356834
AGAP9	0.347391	-0.0508542	3.26975	-0.0155529	0.987591	NA
AGBL1	2.51566	-1.50717	1.32285	-1.13934	0.254563	0.398333
AGBL1-AS1	0	NA	NA	NA	NA	NA
AGBL2	0.51582	-0.957094	2.67115	-0.358308	0.720113	NA
AGBL3	23.4032	0.689063	0.427925	1.61024	0.107345	0.204582
AGBL4	4.02235	-0.280595	0.944903	-0.296956	0.7665	0.851975
AGBL4-IT1	0	NA	NA	NA	NA	NA
AGBL5	1086.49	-0.672731	0.142169	-4.73191	2.22421e-06	1.69715e-05
AGBL5-AS1	0.347391	-0.0508542	3.26975	-0.0155529	0.987591	NA
AGER	79.5951	-0.261912	0.262023	-0.999576	0.317516	0.467071
AGFG1	2658.2	0.282684	0.150144	1.88276	0.0597328	0.128443
AGFG2	488.282	0.652714	0.157623	4.14099	3.45809e-05	0.000203657
AGGF1	1678.83	0.423861	0.16212	2.61448	0.00893622	0.0266749
AGK	1516.09	-0.148455	0.141989	-1.04554	0.295773	0.442819
AGL	1572.88	0.15003	0.293546	0.511094	0.609285	0.735182
AGMAT	7.14607	0.0102599	0.70854	0.0144803	0.988447	0.993355
AGMO	1.18377	-1.3507	1.96169	-0.68854	0.491113	NA
AGO1	2324.76	-0.307419	0.135565	-2.26769	0.0233478	0.0598796
AGO2	6194.91	-0.480426	0.147118	-3.26559	0.00109235	0.00438738
AGO3	355.967	0.486155	0.179271	2.71184	0.00669103	0.0208456
AGO4	704.936	-0.552146	0.148801	-3.71062	0.000206751	0.00100535
AGPAT1	2813.17	-0.194223	0.131337	-1.47881	0.139191	0.250408
AGPAT2	422.926	0.0789094	0.155014	0.509046	0.61072	0.73579
AGPAT3	568.313	-1.42744	0.152143	-9.38217	6.46262e-21	3.09088e-19
AGPAT4	2095.78	-0.160904	0.150075	-1.07216	0.28365	0.429747
AGPAT4-IT1	120.765	-0.880627	0.233403	-3.77298	0.000161307	0.000806582
AGPAT5	3319.61	-0.0869751	0.148964	-0.583865	0.559311	0.694369
AGPS	3215.52	-0.166215	0.154691	-1.0745	0.282599	0.428742
AGR2	0.671633	-1.50919	2.58386	-0.584083	0.559164	NA
AGR3	0	NA	NA	NA	NA	NA
AGRN	2230.45	0.702836	0.145985	4.81443	1.47619e-06	1.16384e-05
AGRP	0.150866	0.910914	4.08047	0.223237	0.823351	NA
AGT	7.81766	-1.60947	0.784412	-2.05182	0.040187	0.0933181
AGTPBP1	2101.87	0.274556	0.184204	1.4905	0.136093	0.246141
AGTR1	71.2403	4.85982	0.449648	10.8081	3.15239e-27	2.69553e-25
AGTR2	0	NA	NA	NA	NA	NA
AGTRAP	123.163	-0.96169	0.210185	-4.57545	4.75206e-06	3.38622e-05
AGXT	0	NA	NA	NA	NA	NA
AGXT2	0	NA	NA	NA	NA	NA
AHCTF1	4283.03	1.60132	0.38917	4.1147	3.87683e-05	0.00022528
AHCTF1P1	16.3354	1.22354	0.527391	2.31998	0.0203421	0.0533584
AHCY	10033.8	0.152306	0.1332	1.14343	0.252859	0.396333
AHCYL1	6611.79	0.258157	0.140578	1.83639	0.0662993	0.139632
AHCYL2	622.376	1.10319	0.176273	6.2584	3.88957e-10	5.68747e-09
AHDC1	1043.43	-0.107213	0.14754	-0.726673	0.467426	0.616176
AHI1	825.641	0.774228	0.379509	2.04008	0.0413427	0.0954407
AHNAK	8340.58	0.544952	0.13766	3.95869	7.53623e-05	0.000408803
AHNAK2	888.924	1.78906	0.14562	12.2858	1.0794e-34	1.54428e-32
AHR	178.932	1.91682	0.197434	9.70866	2.76956e-22	1.53212e-20
AHRR	74.9031	-1.89883	0.270652	-7.01576	2.28695e-12	4.48102e-11
AHSA1	4124.48	-0.341325	0.144066	-2.36922	0.0178255	0.0478461
AHSA2	2374.35	-0.211663	0.173216	-1.22196	0.221723	0.359525
AHSG	0.845434	-0.613598	2.11607	-0.28997	0.771839	NA
AHSP	0	NA	NA	NA	NA	NA
AICDA	1.18312	1.32829	1.96732	0.675175	0.499565	NA
AIDA	3962.35	0.1879	0.156376	1.20159	0.229522	0.368461
AIF1	0	NA	NA	NA	NA	NA
AIF1L	456.54	0.238051	0.153201	1.55385	0.120221	0.2234
AIFM1	1234.64	-0.419856	0.141134	-2.97488	0.00293104	0.0103059
AIFM2	35.3809	-1.24519	0.366932	-3.39353	0.000689984	0.00292191
AIFM3	5.77879	0.532315	0.81625	0.652147	0.514306	0.65647
AIG1	454.101	-0.276129	0.166364	-1.65979	0.0969565	0.188892
AIM2	1.85444	-3.27328	1.69057	-1.9362	0.0528438	0.116343
AIMP1	925.355	-0.250899	0.17548	-1.42979	0.152777	0.269438
AIMP2	1595.13	-0.418677	0.150174	-2.78795	0.00530435	0.0171467
AIP	863.159	-0.709902	0.146247	-4.85414	1.20913e-06	9.71281e-06
AIPL1	4.73231	-1.10625	0.913328	-1.21123	0.225807	0.364365
AIRE	0.173028	0.910914	4.08047	0.223237	0.823351	NA
AIRN	0.506767	-2.4886	2.78148	-0.894704	0.370946	NA
AJAP1	15.4504	1.09281	0.517391	2.11215	0.0346736	0.0827857
AJUBA	81.4776	-1.01164	0.247931	-4.08033	4.49709e-05	0.000257358
AK1	713.083	-0.239875	0.151042	-1.58813	0.112257	0.21202
AK2	3444.61	-0.279053	0.144936	-1.92535	0.0541856	0.118637
AK3	2262.46	0.456336	0.145335	3.13988	0.00169018	0.00642028
AK4	1676.07	-1.2072	0.15319	-7.88043	3.26265e-15	9.08506e-14
AK5	134.323	-0.56358	0.221452	-2.54493	0.0109299	0.0317341
AK6	551.781	0.328101	0.174206	1.88341	0.0596446	0.128304
AK7	30.2503	0.164323	0.396166	0.414784	0.6783	0.788752
AK8	8.63314	-0.423785	0.698586	-0.606632	0.544095	0.682106
AK9	162.562	-0.438883	0.209156	-2.09836	0.0358737	0.0851001
AKAIN1	16.1634	-0.944626	0.499918	-1.88956	0.0588167	0.126736
AKAP1	6498.09	-0.293661	0.1402	-2.09459	0.0362071	0.0857073
AKAP10	853.692	-0.256852	0.159708	-1.60826	0.107778	0.205219
AKAP11	3083.08	0.910319	0.367387	2.47782	0.0132187	0.0371923
AKAP12	15104.2	0.367743	0.141098	2.60629	0.00915284	0.0272418
AKAP13	6546.03	1.13416	0.136479	8.31014	9.55899e-17	3.12902e-15
AKAP14	1.00333	-0.0542256	1.87281	-0.0289541	0.976901	NA
AKAP17A	0	NA	NA	NA	NA	NA
AKAP2	13.0505	-0.0376062	0.559566	-0.067206	0.946418	0.968954
AKAP3	0.689292	-2.92685	2.49971	-1.17088	0.241649	NA
AKAP4	0	NA	NA	NA	NA	NA
AKAP5	200.717	-0.0699986	0.203297	-0.344317	0.730608	0.826303
AKAP6	343.791	0.29363	0.204929	1.43284	0.151904	0.268163
AKAP7	267.8	-0.454322	0.187862	-2.41837	0.01559	0.0427232
AKAP8	1363.97	-0.260057	0.139546	-1.8636	0.0623781	0.132891
AKAP8L	1933.57	0.278183	0.14225	1.95559	0.0505129	0.112209
AKAP9	684.619	1.12318	0.434822	2.58308	0.00979223	0.028891
AKIP1	335.29	-0.493861	0.173606	-2.84472	0.00444502	0.0147069
AKIRIN1	2691.37	0.191688	0.164089	1.16819	0.242729	0.384493
AKIRIN2	3168.83	0.103903	0.156316	0.664696	0.506245	0.649628
AKNA	132.584	-0.335867	0.221366	-1.51725	0.129204	0.236466
AKNAD1	64.4823	-3.02546	0.330159	-9.16366	5.01685e-20	2.25636e-18
AKR1A1	1012.88	-0.208514	0.14284	-1.45977	0.144352	0.257599
AKR1B1	5372.66	0.0815659	0.132113	0.617396	0.536973	0.676098
AKR1B10	0.656151	-1.52386	2.60335	-0.585345	0.558316	NA
AKR1B15	0	NA	NA	NA	NA	NA
AKR1C1	40.5236	-0.232012	0.334346	-0.693928	0.487728	0.634252
AKR1C2	27.9456	-0.409915	0.383103	-1.06999	0.284625	0.431029
AKR1C3	2.81946	0.482531	1.17203	0.411704	0.680556	0.789758
AKR1C4	0	NA	NA	NA	NA	NA
AKR1C6P	0	NA	NA	NA	NA	NA
AKR1C8P	0	NA	NA	NA	NA	NA
AKR1D1	0.336441	1.83934	3.53248	0.520695	0.602579	NA
AKR1E2	92.7775	0.391381	0.243486	1.60741	0.107964	0.205503
AKR7A2	788.859	0.617441	0.153146	4.0317	5.5374e-05	0.000309736
AKR7A2P1	0	NA	NA	NA	NA	NA
AKR7A3	29.4067	0.48852	0.372644	1.31096	0.189873	0.318841
AKR7L	20.9676	0.559865	0.434746	1.2878	0.197815	0.329315
AKT1	6545.59	0.0891053	0.137736	0.64693	0.517678	0.659404
AKT1S1	1192.22	-0.826562	0.143112	-5.77562	7.66715e-09	9.08886e-08
AKT2	2849.4	-0.667884	0.137505	-4.85715	1.1909e-06	9.58959e-06
AKT3	5921.83	-0.304715	0.145748	-2.0907	0.0365552	0.0864203
AKTIP	271.217	0.483048	0.201417	2.39825	0.0164737	0.0447387
ALAD	1411.57	0.512342	0.145713	3.51611	0.000437918	0.0019542
ALAS1	1310.94	-0.0379122	0.144671	-0.262058	0.793277	0.870658
ALAS2	0	NA	NA	NA	NA	NA
ALB	4.87266	2.25624	1.00734	2.23979	0.0251047	0.0635215
ALCAM	544.938	-0.34935	0.186014	-1.87809	0.060369	0.129358
ALDH16A1	1506.75	0.173561	0.139426	1.24483	0.213194	0.349001
ALDH18A1	5331.55	-0.305941	0.135487	-2.25808	0.0239409	0.0611079
ALDH1A1	1.15533	0.324279	1.83047	0.177155	0.859386	NA
ALDH1A2	0.690183	-1.54862	2.40188	-0.644751	0.519089	NA
ALDH1A3	193.574	-2.92984	0.230171	-12.729	4.08194e-37	6.98391e-35
ALDH1B1	2228.01	-0.682555	0.143811	-4.7462	2.07277e-06	1.58963e-05
ALDH1L1	48.1311	-0.0642768	0.310886	-0.206754	0.836202	0.899217
ALDH1L1-AS1	0	NA	NA	NA	NA	NA
ALDH1L1-AS2	0.342584	-0.0508543	3.28562	-0.0154778	0.987651	NA
ALDH1L2	3939.73	-0.177277	0.151555	-1.16972	0.242112	0.383809
ALDH2	2946.52	0.275261	0.129895	2.11911	0.0340812	0.0816767
ALDH3A1	3.4509	-0.473996	1.08479	-0.436946	0.662151	0.776996
ALDH3A2	2147.73	0.388259	0.149891	2.59028	0.00958977	0.0283744
ALDH3B1	3.52235	-0.475563	1.09818	-0.433045	0.664982	0.778722
ALDH3B2	0.173028	0.910914	4.08047	0.223237	0.823351	NA
ALDH4A1	519.559	0.412144	0.160651	2.56547	0.0103037	0.0301855
ALDH5A1	1021.25	0.079061	0.152767	0.517526	0.604789	0.731741
ALDH6A1	578.683	0.373565	0.16313	2.28999	0.0220221	0.0570438
ALDH7A1	4113.79	0.11034	0.134136	0.822594	0.410739	0.562428
ALDH8A1	51.7433	2.6125	0.361382	7.2292	4.85832e-13	1.04985e-11
ALDH9A1	2970.8	0.449729	0.146776	3.06406	0.00218358	0.00800146
ALDOA	15847.7	0.121553	0.130767	0.929541	0.352609	0.503735
ALDOB	0.6188	1.33863	2.65119	0.504918	0.613616	NA
ALDOC	217.066	1.01184	0.183062	5.52731	3.2518e-08	3.48623e-07
ALG1	810.919	-0.355424	0.147987	-2.40172	0.016318	0.0443958
ALG10	334.14	-0.685077	0.197252	-3.4731	0.000514484	0.00226062
ALG10B	1396.98	-0.353092	0.184068	-1.91827	0.0550766	0.120128
ALG11	240.992	-0.231096	0.20763	-1.11302	0.2657	0.410077
ALG12	625.244	-0.298061	0.15478	-1.92571	0.0541404	0.118585
ALG13	993.411	-0.321005	0.168399	-1.90622	0.0566212	0.122803
ALG14	259.349	-1.46102	0.197162	-7.41024	1.26071e-13	2.92218e-12
ALG1L	6.05767	-0.36217	0.796936	-0.454453	0.649502	0.767361
ALG1L2	0.483269	-0.924985	2.90367	-0.318557	0.750062	NA
ALG1L9P	34.3574	0.298811	0.341974	0.873784	0.382236	0.534422
ALG2	1180.4	0.31905	0.151046	2.11227	0.0346635	0.0827734
ALG3	1264.03	-0.777081	0.138261	-5.62039	1.90525e-08	2.12783e-07
ALG5	824.197	-0.00314601	0.150015	-0.0209713	0.983269	0.99031
ALG6	744.024	0.323446	0.17418	1.85696	0.0633166	0.134546
ALG8	1201.68	-0.764648	0.167854	-4.55542	5.22798e-06	3.69049e-05
ALG9	975.833	-0.235574	0.149646	-1.57421	0.115439	0.216671
ALK	1945.71	0.104939	0.139541	0.752028	0.452034	0.601794
ALKAL1	0	NA	NA	NA	NA	NA
ALKAL2	5.38419	-2.86583	1.00709	-2.84566	0.004432	0.0146755
ALKBH1	580.059	-0.364872	0.180738	-2.01879	0.0435094	0.0995015
ALKBH2	920.876	-1.13003	0.15141	-7.46335	8.43485e-14	2.01052e-12
ALKBH3	305.404	-1.207	0.171819	-7.02483	2.14333e-12	4.21453e-11
ALKBH3-AS1	0	NA	NA	NA	NA	NA
ALKBH4	369.837	-1.43622	0.174257	-8.24198	1.69378e-16	5.39538e-15
ALKBH5	3120.37	0.252825	0.139388	1.81383	0.0697044	0.145357
ALKBH6	226.213	-0.43486	0.174313	-2.49471	0.012606	0.0357867
ALKBH7	361.352	-0.207738	0.170305	-1.2198	0.22254	0.360459
ALKBH8	326.588	-1.01251	0.187535	-5.39903	6.70016e-08	6.77611e-07
ALLC	1.13441	1.23687	1.8329	0.674815	0.499794	NA
ALMS1	2523.45	0.555953	0.399325	1.39223	0.163852	0.284564
ALMS1-IT1	61.65	0.358786	0.29815	1.20338	0.228831	0.367707
ALMS1P1	18.7886	1.36068	0.480785	2.83012	0.00465311	0.0153129
ALOX12	0.173028	0.910914	4.08047	0.223237	0.823351	NA
ALOX12-AS1	9.93264	0.32956	0.622449	0.529458	0.596488	0.725157
ALOX12B	4.92049	0.718511	0.889265	0.807982	0.419101	0.570582
ALOX12P2	0	NA	NA	NA	NA	NA
ALOX15	0.658316	1.43107	2.3157	0.617986	0.536585	NA
ALOX15B	1.17582	-2.52085	1.94755	-1.29437	0.195539	NA
ALOX15P1	0	NA	NA	NA	NA	NA
ALOX5	0.16822	0.910914	4.08047	0.223237	0.823351	NA
ALOX5AP	0.348727	-1.94136	3.48409	-0.557207	0.577386	NA
ALOXE3	0.823487	0.47428	2.23649	0.212065	0.832057	NA
ALPI	0	NA	NA	NA	NA	NA
ALPK1	140.967	-0.472828	0.199842	-2.36602	0.0179807	0.0481613
ALPK2	22.8158	-0.255201	0.464225	-0.549735	0.582501	0.713341
ALPK3	16.6255	1.39476	0.500424	2.78715	0.00531736	0.0171787
ALPL	213.655	-0.348598	0.179337	-1.94382	0.0519173	0.114714
ALPP	5.80137	-0.657125	0.821358	-0.800047	0.423684	0.574747
ALPPL2	0	NA	NA	NA	NA	NA
ALS2	3307.85	0.311303	0.152807	2.03723	0.0416274	0.0958847
ALS2CL	72.6472	-0.622455	0.273732	-2.27396	0.0229686	0.0590439
ALS2CR12	115.258	3.01511	0.283768	10.6253	2.27386e-26	1.81428e-24
ALX1	208.162	-0.491056	0.21725	-2.26033	0.0238011	0.0608352
ALX3	0.677422	-2.90671	2.35029	-1.23674	0.216183	NA
ALX4	0.853804	-1.95787	2.22499	-0.879948	0.378888	NA
ALYREF	9024.16	-0.641688	0.140211	-4.57657	4.7266e-06	3.36953e-05
AMACR	152.447	0.80494	0.216403	3.71963	0.000199516	0.000974732
AMBN	0	NA	NA	NA	NA	NA
AMBP	1.02244	-3.49886	2.17836	-1.60619	0.108232	NA
AMBRA1	2389.41	0.271211	0.133835	2.02646	0.0427176	0.0979471
AMD1	6007.68	0.351275	0.15431	2.27643	0.0228202	0.0587078
AMDHD1	9.4429	0.300134	0.627427	0.478357	0.632396	0.753404
AMDHD2	373.52	-0.36584	0.176298	-2.07512	0.0379752	0.0890469
AMELX	0	NA	NA	NA	NA	NA
AMELY	0	NA	NA	NA	NA	NA
AMER1	1384.45	-0.383483	0.142054	-2.69956	0.00694321	0.0215061
AMER2	301.679	-0.998107	0.17897	-5.57695	2.44777e-08	2.6761e-07
AMER3	3082.62	-1.40348	0.135009	-10.3954	2.60144e-25	1.93603e-23
AMFR	1362.95	0.269551	0.136441	1.97559	0.0482014	0.107985
AMH	1255.86	0.329449	0.150608	2.18746	0.0287087	0.0709108
AMHR2	1.0217	-3.49793	2.16979	-1.6121	0.10694	NA
AMIGO1	116.205	-2.04835	0.241349	-8.4871	2.11861e-17	7.48096e-16
AMIGO2	79.3976	-0.0771126	0.259284	-0.297406	0.766157	0.851849
AMIGO3	346.463	1.01517	0.16792	6.04554	1.48908e-09	1.96133e-08
AMMECR1	996.342	0.211309	0.156353	1.35149	0.17654	0.301871
AMMECR1L	2885.65	-0.473033	0.143056	-3.30663	0.00094425	0.0038598
AMN	11.9335	-0.411761	0.580805	-0.708949	0.478356	0.625606
AMN1	321.815	0.189388	0.200025	0.946825	0.343728	0.494453
AMOT	462.021	0.58176	0.158983	3.65925	0.000252955	0.00120184
AMOTL1	3715.48	-0.186963	0.146597	-1.27535	0.202184	0.334541
AMOTL2	677.411	-0.930878	0.160533	-5.79866	6.68479e-09	8.00438e-08
AMPD1	3.47954	0.365502	1.04395	0.350116	0.726252	0.822778
AMPD2	1856.63	-1.14824	0.153926	-7.45965	8.67498e-14	2.05671e-12
AMPD3	9.53609	-2.30132	0.720267	-3.19509	0.00139787	0.00542541
AMPH	847.85	0.803775	0.148758	5.40323	6.54508e-08	6.63544e-07
AMT	45.6538	-0.16106	0.301731	-0.533788	0.593488	0.722675
AMTN	0	NA	NA	NA	NA	NA
AMY1A	0	NA	NA	NA	NA	NA
AMY1B	0	NA	NA	NA	NA	NA
AMY1C	0	NA	NA	NA	NA	NA
AMY2A	0	NA	NA	NA	NA	NA
AMY2B	64.4788	1.0708	0.291347	3.67533	0.000237542	0.00113609
AMZ1	0.503058	-2.48019	2.78826	-0.889513	0.373728	NA
AMZ2	2324.16	-0.465889	0.136276	-3.41871	0.00062918	0.00270375
AMZ2P1	394.936	-0.1253	0.173569	-0.721903	0.470354	0.618689
ANAPC1	4760.7	-0.169094	0.143663	-1.17702	0.239188	0.380299
ANAPC10	206.779	-0.0229516	0.192418	-0.11928	0.905054	0.943662
ANAPC11	1760.05	0.0268035	0.138855	0.193033	0.846933	0.906368
ANAPC13	1763.76	-0.298787	0.157768	-1.89384	0.0582467	0.125769
ANAPC15	450.983	-0.501203	0.157602	-3.18017	0.00147187	0.00567942
ANAPC16	1720.53	0.0203143	0.145537	0.139581	0.888991	0.932785
ANAPC1P1	5.58398	0.109882	0.860067	0.12776	0.898339	0.939672
ANAPC2	2429.42	-0.189835	0.141258	-1.34388	0.178986	0.304817
ANAPC4	900.637	0.433953	0.164309	2.64107	0.00826436	0.0249419
ANAPC5	5516.03	0.0614169	0.144136	0.426105	0.670032	0.782426
ANAPC7	5158.7	-0.385605	0.138936	-2.77542	0.00551302	0.0177211
ANG	2.45921	1.39206	1.28058	1.08705	0.277013	0.422779
ANGEL1	1060.84	-0.204225	0.151866	-1.34477	0.1787	0.30455
ANGEL2	2386.27	0.104466	0.151399	0.690002	0.490193	0.636366
ANGPT1	3.17504	-0.194027	1.09852	-0.176626	0.859802	0.914932
ANGPT2	6.86682	-0.850872	0.756368	-1.12494	0.260612	0.405045
ANGPT4	0.864547	-1.96728	2.23742	-0.879262	0.379259	NA
ANGPTL1	0.983893	-1.05202	2.13434	-0.492903	0.622081	NA
ANGPTL2	1333.15	0.134882	0.148976	0.905394	0.365257	0.516461
ANGPTL3	0	NA	NA	NA	NA	NA
ANGPTL4	2.24343	3.51644	1.62407	2.16521	0.0303719	0.0741363
ANGPTL5	0	NA	NA	NA	NA	NA
ANGPTL6	0.168428	-1.01264	4.08047	-0.248167	0.804005	NA
ANGPTL7	0	NA	NA	NA	NA	NA
ANGPTL8	0	NA	NA	NA	NA	NA
ANHX	0	NA	NA	NA	NA	NA
ANK1	487.704	-0.246597	0.16478	-1.49652	0.134517	0.243931
ANK2	6461.9	-0.349431	0.155634	-2.24521	0.0247548	0.0627893
ANK3	2285.79	0.495062	0.186967	2.64786	0.00810027	0.0245268
ANKAR	42.6638	0.722458	0.325757	2.21778	0.0265696	0.066438
ANKDD1A	404.586	0.657808	0.178394	3.68738	0.000226576	0.00109056
ANKDD1B	2.86759	0.477348	1.18285	0.403557	0.686538	0.793937
ANKEF1	188.66	-0.533395	0.204671	-2.60611	0.00915764	0.0272463
ANKFN1	201.424	0.0681693	0.20276	0.336207	0.736715	0.830493
ANKFY1	5781.53	0.199411	0.145083	1.37446	0.169299	0.29192
ANKH	1904.09	-0.216185	0.140184	-1.54216	0.123036	0.22751
ANKHD1	244.566	0.0508874	0.199279	0.255358	0.798447	0.874145
ANKHD1-EIF4EBP3	60.1234	0.864669	0.296677	2.91452	0.00356241	0.012185
ANKIB1	2229	0.789592	0.169629	4.65481	3.24285e-06	2.38557e-05
ANKK1	2.81277	3.85218	1.53715	2.50606	0.0122085	0.034885
ANKLE1	66.7679	-0.737365	0.289921	-2.54333	0.01098	0.031856
ANKLE2	6531.1	-0.318978	0.138242	-2.30739	0.0210331	0.0549796
ANKMY1	641.393	0.169854	0.145643	1.16623	0.24352	0.385304
ANKMY2	396.641	1.30713	0.184164	7.09765	1.26899e-12	2.57459e-11
ANKRA2	365.918	0.24627	0.17777	1.38533	0.165952	0.287398
ANKRD1	0	NA	NA	NA	NA	NA
ANKRD10	2213.11	0.787763	0.146182	5.38892	7.08835e-08	7.13047e-07
ANKRD11	7625.94	-0.300431	0.140575	-2.13715	0.0325854	0.0786143
ANKRD12	198.733	0.929573	0.524027	1.7739	0.0760791	0.155685
ANKRD13A	2654.97	0.7489	0.137025	5.46542	4.61823e-08	4.80528e-07
ANKRD13B	1908.86	-0.836687	0.142694	-5.86348	4.53261e-09	5.55153e-08
ANKRD13C	1591.75	0.257772	0.153791	1.67612	0.0937144	0.183905
ANKRD13D	468.618	-0.551637	0.162456	-3.3956	0.000684784	0.00290315
ANKRD16	381.194	0.114812	0.163855	0.700695	0.483494	0.630475
ANKRD17	6161.79	0.155714	0.145171	1.07262	0.283441	0.42951
ANKRD18A	55.2473	-0.20133	0.311785	-0.645733	0.518452	0.659935
ANKRD18B	23.9369	-1.07575	0.420774	-2.5566	0.0105702	0.0308625
ANKRD18CP	3.3254	-0.946046	1.05856	-0.893713	0.371476	0.522886
ANKRD18DP	0.16822	0.910914	4.08047	0.223237	0.823351	NA
ANKRD19P	0.166202	-1.01264	4.08047	-0.248167	0.804005	NA
ANKRD2	0.168428	-1.01264	4.08047	-0.248167	0.804005	NA
ANKRD20A1	0	NA	NA	NA	NA	NA
ANKRD20A11P	1.51518	1.7793	1.6745	1.06258	0.28797	0.434904
ANKRD20A12P	61.2175	1.06523	0.319969	3.32916	0.000871072	0.00358985
ANKRD20A19P	122.043	0.59076	0.210498	2.80649	0.00500842	0.016298
ANKRD20A2	0	NA	NA	NA	NA	NA
ANKRD20A3	0	NA	NA	NA	NA	NA
ANKRD20A4	0.492114	2.39322	2.63065	0.909746	0.362956	NA
ANKRD20A4-ANKRD20A20P	16.7408	0.321289	0.477879	0.672323	0.501378	0.645965
ANKRD20A5P	4.32794	2.03588	1.01673	2.00238	0.0452435	0.102605
ANKRD20A8P	7.72819	-0.167793	0.752908	-0.22286	0.823645	0.89085
ANKRD20A9P	3.82824	3.34472	1.33969	2.49663	0.0125378	0.0356419
ANKRD22	0.173028	0.910914	4.08047	0.223237	0.823351	NA
ANKRD23	263.312	0.140555	0.169748	0.82802	0.407659	0.559372
ANKRD24	7.34485	1.38288	0.754745	1.83225	0.0669145	0.140571
ANKRD26	283.221	1.15888	0.404723	2.8634	0.00419127	0.0139844
ANKRD26P1	0.323894	1.79324	3.3024	0.543009	0.587123	NA
ANKRD26P3	1.50675	-1.0359	1.59259	-0.650447	0.515403	0.657365
ANKRD27	1288.56	0.309175	0.152351	2.02937	0.0424211	0.0973822
ANKRD28	2035.04	0.0192473	0.153682	0.125241	0.900332	0.940986
ANKRD29	11.9946	-0.712275	0.562964	-1.26522	0.205791	0.339225
ANKRD30A	0	NA	NA	NA	NA	NA
ANKRD30B	0	NA	NA	NA	NA	NA
ANKRD30BL	0.346056	1.87291	3.4946	0.535943	0.591998	NA
ANKRD30BP2	1.19505	-0.444023	1.81441	-0.24472	0.806673	NA
ANKRD30BP3	0	NA	NA	NA	NA	NA
ANKRD31	6.7594	-2.83059	0.952955	-2.97033	0.00297484	0.0104333
ANKRD33	0	NA	NA	NA	NA	NA
ANKRD33B	1312.9	-0.326981	0.142079	-2.3014	0.0213689	0.0557168
ANKRD34A	36.2626	-1.75713	0.390517	-4.4995	6.81123e-06	4.69627e-05
ANKRD34B	1.16206	3.62927	1.97784	1.83497	0.0665107	NA
ANKRD34C	1.50577	0.962825	1.5691	0.613618	0.539468	0.67795
ANKRD34C-AS1	0.166202	-1.01264	4.08047	-0.248167	0.804005	NA
ANKRD35	2.15042	2.41121	1.53771	1.56805	0.11687	0.218641
ANKRD36	164.83	0.504674	0.252521	1.99854	0.045658	0.103321
ANKRD36B	112.897	0.0456502	0.260258	0.175404	0.860762	0.915719
ANKRD36BP1	0	NA	NA	NA	NA	NA
ANKRD36BP2	3.18821	-1.15491	1.16005	-0.995567	0.319461	0.468975
ANKRD36C	183.352	0.489976	0.255119	1.92058	0.0547847	0.119601
ANKRD37	23.6079	-0.52648	0.406195	-1.29613	0.194931	0.325592
ANKRD39	268.013	-0.309217	0.188155	-1.64342	0.100296	0.193962
ANKRD40	4248.86	-0.567668	0.142061	-3.99596	6.44335e-05	0.000354203
ANKRD42	383.866	0.133765	0.167009	0.80095	0.423161	0.574272
ANKRD44	420.35	0.184602	0.170576	1.08223	0.279151	0.425066
ANKRD44-IT1	0	NA	NA	NA	NA	NA
ANKRD45	11.6597	-1.1876	0.600725	-1.97694	0.0480483	0.107685
ANKRD46	1443.38	0.676255	0.14728	4.59163	4.39794e-06	3.15012e-05
ANKRD49	185.939	0.328801	0.202257	1.62566	0.104023	0.199533
ANKRD50	2317.14	1.5774	0.288407	5.46934	4.51723e-08	4.71496e-07
ANKRD52	4478.42	-0.032351	0.137182	-0.235825	0.813569	0.883811
ANKRD53	0	NA	NA	NA	NA	NA
ANKRD54	981.407	0.108036	0.143914	0.750704	0.452831	0.602454
ANKRD55	0.168428	-1.01264	4.08047	-0.248167	0.804005	NA
ANKRD6	196.385	-0.804459	0.199208	-4.03829	5.38427e-05	0.000301781
ANKRD60	2.30039	0.792638	1.25818	0.629987	0.528703	0.668549
ANKRD61	10.9251	0.481813	0.599237	0.804045	0.421371	0.572622
ANKRD62	1.17413	-1.33852	1.96553	-0.680998	0.495873	NA
ANKRD62P1-PARP4P3	0	NA	NA	NA	NA	NA
ANKRD63	595.062	-2.41006	0.162645	-14.8179	1.12209e-49	5.6431e-47
ANKRD65	11.0414	-0.395315	0.65217	-0.606152	0.544414	0.682177
ANKRD66	0	NA	NA	NA	NA	NA
ANKRD7	10.3672	-0.710295	0.631577	-1.12464	0.260743	0.405045
ANKRD9	398.468	-0.595795	0.164266	-3.62701	0.000286721	0.00134267
ANKS1A	1800.01	-0.526046	0.14254	-3.6905	0.00022381	0.00107787
ANKS1B	177.866	0.643204	0.199344	3.2266	0.00125268	0.0049276
ANKS3	460.229	-0.71997	0.154842	-4.6497	3.32419e-06	2.44107e-05
ANKS4B	1.33419	0.715046	1.66129	0.430416	0.666893	NA
ANKS6	2434.38	0.0870947	0.137167	0.634956	0.525457	0.665991
ANKUB1	0.150866	0.910914	4.08047	0.223237	0.823351	NA
ANKZF1	1185.63	0.585354	0.145263	4.0296	5.58718e-05	0.00031189
ANLN	2754.34	0.503315	0.183538	2.74229	0.00610123	0.0192685
ANO1	0.341248	1.85439	3.24033	0.572285	0.567129	NA
ANO1-AS2	0	NA	NA	NA	NA	NA
ANO10	509.913	0.424707	0.158704	2.67609	0.00744865	0.0228204
ANO2	0	NA	NA	NA	NA	NA
ANO3	20.4881	-0.958798	0.447405	-2.14302	0.0321113	0.0776511
ANO4	222.285	0.246418	0.193876	1.27101	0.203726	0.336489
ANO5	452.43	0.351832	0.18072	1.94684	0.0515537	0.114017
ANO6	5159.48	-0.190262	0.151691	-1.25428	0.209742	0.344428
ANO7	15.4506	-1.23044	0.525848	-2.33991	0.0192884	0.0511195
ANO8	725.47	-0.141163	0.171952	-0.820942	0.411679	0.563275
ANO9	7.43852	0.389502	0.710066	0.548543	0.583319	0.713973
ANOS1	389.971	0.318961	0.163282	1.95344	0.0507676	0.112662
ANP32A	10702.1	-0.793087	0.139937	-5.66748	1.44916e-08	1.64728e-07
ANP32A-IT1	53.4086	-1.16737	0.306446	-3.80937	0.000139321	0.000709691
ANP32AP1	0.65046	-0.159643	2.60946	-0.0611783	0.951217	NA
ANP32B	6144.27	-0.927522	0.146705	-6.32237	2.5758e-10	3.87912e-09
ANP32C	0.332403	-1.88418	3.54827	-0.531014	0.595409	NA
ANP32D	0	NA	NA	NA	NA	NA
ANP32E	6689.46	-0.33759	0.151539	-2.22774	0.025898	0.0650823
ANPEP	2.9635	0.277803	1.14785	0.24202	0.808765	0.881015
ANTXR1	42279.2	0.0145137	0.136661	0.106202	0.915422	0.950103
ANTXR2	2873.01	-0.561985	0.147311	-3.81495	0.000136209	0.000695548
ANTXRL	0	NA	NA	NA	NA	NA
ANTXRLP1	0.150866	0.910914	4.08047	0.223237	0.823351	NA
ANXA1	0.523091	-2.52659	2.97946	-0.848003	0.396436	NA
ANXA10	0	NA	NA	NA	NA	NA
ANXA11	669.331	-0.512246	0.140872	-3.63625	0.000276636	0.00130206
ANXA13	0	NA	NA	NA	NA	NA
ANXA2	19185	0.0905887	0.135822	0.666965	0.504794	0.648465
ANXA2P1	7.96532	0.174133	0.684373	0.254442	0.799154	0.874622
ANXA2P2	5.41795	0.177907	0.858806	0.207157	0.835887	0.898936
ANXA2P3	0	NA	NA	NA	NA	NA
ANXA2R	13.5757	0.44397	0.524667	0.846194	0.397444	0.549803
ANXA3	1.01407	-2.26579	2.0235	-1.11974	0.262824	NA
ANXA4	184.055	-0.450853	0.196686	-2.29224	0.0218916	0.0568026
ANXA5	2823.84	0.546433	0.141887	3.85118	0.000117551	0.00061175
ANXA6	5178.09	-0.31319	0.130042	-2.40838	0.0160233	0.0437229
ANXA7	1294.51	0.121897	0.152419	0.799753	0.423854	0.574896
ANXA8	0	NA	NA	NA	NA	NA
ANXA8L1	0	NA	NA	NA	NA	NA
ANXA9	1.51526	-2.93476	1.80966	-1.62172	0.104864	0.200869
AOAH	1.15746	2.43639	1.93079	1.26186	0.207001	NA
AOAH-IT1	0	NA	NA	NA	NA	NA
AOC1	0	NA	NA	NA	NA	NA
AOC2	48.4733	0.123708	0.304954	0.405661	0.684992	0.792756
AOC3	20.536	-0.104486	0.439423	-0.237779	0.812052	0.882684
AOC4P	0.83268	0.532022	2.03934	0.26088	0.794185	NA
AOX1	22.077	0.812196	0.441682	1.83887	0.065934	0.139057
AOX3P-AOX2P	0.150866	0.910914	4.08047	0.223237	0.823351	NA
AP1AR	1361.96	0.184522	0.160853	1.14715	0.251321	0.394752
AP1B1	4154.35	0.0521747	0.137163	0.380384	0.703661	0.80621
AP1B1P1	0	NA	NA	NA	NA	NA
AP1G1	1922.8	0.143393	0.153035	0.936992	0.348763	0.499833
AP1G2	239.086	-0.14794	0.189316	-0.781444	0.434541	0.585643
AP1M1	1780.25	-0.415075	0.15288	-2.71503	0.00662691	0.0206769
AP1M2	0	NA	NA	NA	NA	NA
AP1S1	581.249	-0.656337	0.146988	-4.46524	7.99798e-06	5.43548e-05
AP1S2	489.734	1.22326	0.187999	6.50677	7.6786e-11	1.24184e-09
AP1S3	269.149	0.179006	0.188381	0.950233	0.341994	0.492685
AP2A1	2146.83	0.133153	0.147048	0.90551	0.365195	0.516426
AP2A2	5917.79	-0.256183	0.141598	-1.80922	0.0704165	0.146514
AP2B1	7821.41	0.00134365	0.141768	0.00947779	0.992438	0.995437
AP2M1	6318.48	0.0972389	0.1316	0.738896	0.45997	0.609342
AP2S1	1282.56	-0.0326667	0.142642	-0.229011	0.81886	0.887584
AP3B1	1181.67	0.417398	0.167149	2.49717	0.012519	0.0356007
AP3B2	6095.19	0.809402	0.127701	6.33824	2.324e-10	3.50948e-09
AP3D1	6390.59	-0.130765	0.133908	-0.976531	0.328801	0.478959
AP3M1	2600.44	-0.296895	0.156809	-1.89336	0.0583106	0.125891
AP3M2	2093.2	0.0238249	0.147997	0.160983	0.872107	0.921937
AP3S1	1395.55	-0.0535461	0.167154	-0.320341	0.74871	0.838943
AP3S2	74.7991	-0.332245	0.257972	-1.28791	0.197776	0.329315
AP4B1	1390.85	-0.0221101	0.150403	-0.147006	0.883127	0.929061
AP4B1-AS1	2.6678	-0.0610067	1.15535	-0.0528039	0.957888	0.976001
AP4E1	1941.59	0.318383	0.166474	1.91251	0.0558103	0.121399
AP4M1	356.796	-0.648704	0.163969	-3.95626	7.61309e-05	0.000412629
AP4S1	225.386	-0.659608	0.177883	-3.70811	0.000208815	0.00101451
AP5B1	448.382	-1.27682	0.16255	-7.85493	3.99995e-15	1.10455e-13
AP5M1	796.6	-0.285048	0.180465	-1.57952	0.114217	0.215038
AP5S1	260.345	-0.0143177	0.17425	-0.0821677	0.934513	0.961437
AP5Z1	934.167	-0.135453	0.157355	-0.860814	0.389341	0.541391
APAF1	961.966	0.114154	0.161309	0.707671	0.47915	0.62618
APBA1	1917.98	-0.127205	0.130578	-0.974166	0.329974	0.480036
APBA2	3314.15	-0.464506	0.139947	-3.31916	0.000902882	0.00370713
APBA3	360.555	-0.18748	0.184736	-1.01485	0.310177	0.459183
APBB1	1457.53	-0.406811	0.145008	-2.80544	0.00502479	0.0163448
APBB1IP	0	NA	NA	NA	NA	NA
APBB2	900.202	1.81869	0.15949	11.4032	4.03173e-30	4.37324e-28
APBB3	652.41	-0.134779	0.155621	-0.866074	0.386449	0.538725
APC	886.364	1.05823	0.442044	2.39395	0.0166678	0.0452066
APC2	1924.69	-0.291429	0.139904	-2.08307	0.0372447	0.0876757
APCDD1	182.237	-0.862047	0.207881	-4.14684	3.37102e-05	0.000199165
APCDD1L	5.01404	-2.77458	1.06961	-2.59401	0.0094863	0.0281083
APCDD1L-AS1	2.33252	1.8256	1.36068	1.34168	0.179699	0.305719
APCS	0	NA	NA	NA	NA	NA
APEH	2456.71	0.142289	0.14559	0.977326	0.328408	0.478525
APELA	0	NA	NA	NA	NA	NA
APEX1	5547.81	-0.528196	0.131048	-4.03055	5.56476e-05	0.000310952
APEX2	1192.82	-0.446156	0.146511	-3.0452	0.00232528	0.00844242
APH1A	4932.97	-0.588859	0.131425	-4.48057	7.4444e-06	5.09053e-05
APH1B	381.838	-1.09456	0.17688	-6.18815	6.08751e-10	8.54723e-09
API5	5652.63	0.43234	0.159118	2.7171	0.00658576	0.0205755
APIP	453.055	-0.290313	0.162409	-1.78754	0.0738503	0.152119
APLF	127.664	1.3263	0.22944	5.7806	7.44362e-09	8.84493e-08
APLN	15.7629	-1.00663	0.494712	-2.03478	0.041873	0.0963165
APLNR	17.902	-1.76811	0.509237	-3.47207	0.000516468	0.00226874
APLP1	2937.56	-0.0474557	0.138666	-0.342229	0.732179	0.827552
APLP2	12007.5	0.279142	0.131324	2.12559	0.0335371	0.0806172
APMAP	3030.38	0.36239	0.135932	2.66597	0.00767665	0.023428
APOA1	1.8059	-0.335916	1.39554	-0.240707	0.809782	0.881738
APOA1-AS	0.341456	-0.0508543	3.2894	-0.0154601	0.987665	NA
APOA2	0	NA	NA	NA	NA	NA
APOA4	0.168428	-1.01264	4.08047	-0.248167	0.804005	NA
APOA5	0	NA	NA	NA	NA	NA
APOB	0	NA	NA	NA	NA	NA
APOBEC1	0	NA	NA	NA	NA	NA
APOBEC2	0.336649	-0.0508544	3.30571	-0.0153838	0.987726	NA
APOBEC3A	6.96793	-0.183638	0.741961	-0.247504	0.804518	0.878551
APOBEC3A_B	0	NA	NA	NA	NA	NA
APOBEC3B	1.71737	-1.23999	1.60397	-0.773077	0.439477	0.5903
APOBEC3B-AS1	1.01644	-1.01659	1.89875	-0.535397	0.592375	NA
APOBEC3C	16.7762	-1.63293	0.514165	-3.1759	0.00149373	0.00575575
APOBEC3D	5.71575	-0.566875	0.803075	-0.70588	0.480263	0.62705
APOBEC3F	3.29316	-1.31999	1.13605	-1.16191	0.245271	0.387359
APOBEC3G	0.33463	-1.89279	3.26349	-0.579989	0.561922	NA
APOBEC3H	0	NA	NA	NA	NA	NA
APOBEC4	0.332403	-1.88418	3.54827	-0.531014	0.595409	NA
APOBR	0.819918	-0.642877	2.13627	-0.300934	0.763465	NA
APOC1	4.03119	-0.272817	0.948009	-0.287779	0.773516	0.856357
APOC1P1	0.340565	-1.91287	3.24273	-0.589895	0.555261	NA
APOC2	0	NA	NA	NA	NA	NA
APOC3	0	NA	NA	NA	NA	NA
APOC4	0	NA	NA	NA	NA	NA
APOC4-APOC2	0	NA	NA	NA	NA	NA
APOD	1.17568	-1.38609	1.80387	-0.768398	0.442251	NA
APOE	24.8474	0.731888	0.424225	1.72523	0.0844854	0.169073
APOF	0	NA	NA	NA	NA	NA
APOH	0	NA	NA	NA	NA	NA
APOL1	9.21639	-0.721385	0.718763	-1.00365	0.315549	0.46496
APOL2	11.9916	-1.95683	0.622992	-3.14102	0.00168358	0.00639667
APOL3	0	NA	NA	NA	NA	NA
APOL4	88.7511	-1.61455	0.248602	-6.49451	8.33019e-11	1.34091e-09
APOL5	0	NA	NA	NA	NA	NA
APOL6	1.97323	-0.565435	1.37188	-0.412161	0.680222	0.789603
APOLD1	480.594	2.44269	0.175422	13.9247	4.48359e-44	1.37796e-41
APOM	40.5464	-0.249126	0.324302	-0.76819	0.442375	0.592881
APOO	384.47	-0.120256	0.172918	-0.695451	0.486773	0.633507
APOOL	705.064	-0.077289	0.1618	-0.477683	0.632876	0.753461
APOOP5	0	NA	NA	NA	NA	NA
APOPT1	345.932	-0.279732	0.181589	-1.54047	0.123446	0.228091
APP	14024.3	-0.0544731	0.13178	-0.413365	0.679339	0.789266
APPBP2	4141.26	0.240608	0.156254	1.53985	0.123597	0.228292
APPL1	2009.88	0.167333	0.164392	1.01789	0.308731	0.457432
APPL2	1764.42	0.00746085	0.148005	0.0504094	0.959796	0.977106
APRT	1414.27	-0.189855	0.146373	-1.29706	0.194611	0.325319
APTR	223.685	-0.016851	0.179378	-0.0939414	0.925156	0.955914
APTX	839.66	-0.559362	0.145845	-3.83533	0.000125398	0.0006483
AQP1	18.2318	-0.505911	0.464377	-1.08944	0.27596	0.421677
AQP10	0	NA	NA	NA	NA	NA
AQP11	82.0975	-0.28632	0.244306	-1.17197	0.241208	0.382844
AQP12A	0	NA	NA	NA	NA	NA
AQP12B	0	NA	NA	NA	NA	NA
AQP2	0	NA	NA	NA	NA	NA
AQP3	1013.27	2.01803	0.151567	13.3144	1.90807e-40	4.58932e-38
AQP4	0	NA	NA	NA	NA	NA
AQP4-AS1	4.17704	0.0761287	0.934316	0.0814807	0.93506	0.961597
AQP5	0.166202	-1.01264	4.08047	-0.248167	0.804005	NA
AQP6	10.8477	-0.276807	0.578924	-0.478141	0.63255	0.753438
AQP7	0.166202	-1.01264	4.08047	-0.248167	0.804005	NA
AQP7P1	0.493658	-0.957221	2.70653	-0.353671	0.723586	NA
AQP7P3	0	NA	NA	NA	NA	NA
AQP8	0	NA	NA	NA	NA	NA
AQP9	0	NA	NA	NA	NA	NA
AQR	2710.76	0.345122	0.164683	2.09568	0.036111	0.0855407
AR	0	NA	NA	NA	NA	NA
ARAF	1062.83	-0.310523	0.146691	-2.11685	0.0342729	0.0820436
ARAP1	965.804	-0.699469	0.144981	-4.82454	1.40328e-06	1.11005e-05
ARAP1-AS2	0.150866	0.910914	4.08047	0.223237	0.823351	NA
ARAP2	48.854	0.571973	0.353265	1.61911	0.105425	0.20164
ARAP3	147.357	-0.998284	0.197338	-5.05876	4.21985e-07	3.68787e-06
ARC	1488.26	1.96738	0.167906	11.7172	1.04094e-31	1.23396e-29
ARCN1	3982.1	-0.0360794	0.148776	-0.242509	0.808386	0.880834
AREG	0	NA	NA	NA	NA	NA
AREL1	3496.5	-0.0270583	0.14487	-0.186776	0.851836	0.909078
ARF1	13277.7	-0.0118599	0.138407	-0.0856884	0.931714	0.959881
ARF3	4590.75	-0.108189	0.134872	-0.80216	0.42246	0.573603
ARF4	4396.19	-0.0226883	0.152976	-0.148313	0.882096	0.928769
ARF4-AS1	4.34567	-0.263001	0.914835	-0.287485	0.773741	0.85641
ARF5	2709.29	-0.108539	0.131783	-0.823621	0.410155	0.561953
ARF6	2958.46	0.176588	0.140002	1.26133	0.207191	0.341205
ARFGAP1	2143.56	0.202926	0.14138	1.43533	0.151194	0.26708
ARFGAP2	2548.76	-0.269864	0.135633	-1.98967	0.0466278	0.105184
ARFGAP3	1202.48	0.315522	0.159894	1.97332	0.0484591	0.108489
ARFGEF1	1109.73	0.042079	0.306207	0.13742	0.890699	0.93374
ARFGEF2	2259.28	-0.190689	0.146993	-1.29727	0.19454	0.325232
ARFGEF3	318.813	-0.380202	0.189642	-2.00484	0.0449806	0.102176
ARFIP1	823.991	0.215225	0.158853	1.35487	0.175458	0.300444
ARFIP2	1324.08	0.0608174	0.140863	0.431747	0.665925	0.779441
ARFRP1	597.936	-0.293603	0.145837	-2.01323	0.0440906	0.100526
ARG1	0	NA	NA	NA	NA	NA
ARG2	152.361	-0.853017	0.205051	-4.16002	3.18218e-05	0.000189628
ARGFX	1.65178	-0.682984	1.5177	-0.450012	0.652702	0.769609
ARGFXP2	0.166202	-1.01264	4.08047	-0.248167	0.804005	NA
ARGLU1	3469.48	0.159956	0.14524	1.10132	0.270757	0.415832
ARHGAP1	1398	-0.207411	0.141123	-1.46972	0.141638	0.253764
ARHGAP10	554.565	-0.215114	0.162431	-1.32434	0.185389	0.313001
ARHGAP11A	3471.52	0.249676	0.184702	1.35178	0.176446	0.301772
ARHGAP11B	101.087	-0.0101235	0.264623	-0.0382561	0.969483	0.981788
ARHGAP12	865.004	0.904871	0.193855	4.66777	3.04486e-06	2.24989e-05
ARHGAP15	0.166202	-1.01264	4.08047	-0.248167	0.804005	NA
ARHGAP17	2469.02	0.135445	0.137837	0.982647	0.325781	0.475981
ARHGAP18	178.742	0.442245	0.203427	2.17398	0.0297068	0.0728126
ARHGAP19	1220.15	-0.941164	0.152086	-6.18836	6.07943e-10	8.54312e-09
ARHGAP19-SLIT1	5.2679	-0.0657722	0.837768	-0.0785089	0.937423	0.962736
ARHGAP20	20.6119	1.74685	0.504977	3.45927	0.000541634	0.00236365
ARHGAP21	2674.58	0.554034	0.171097	3.23813	0.00120315	0.00476095
ARHGAP22	65.9273	-1.98701	0.300441	-6.61365	3.74953e-11	6.27924e-10
ARHGAP22-IT1	0	NA	NA	NA	NA	NA
ARHGAP23	647.701	-1.15441	0.155366	-7.43022	1.08417e-13	2.54857e-12
ARHGAP24	29.8681	-0.263268	0.362304	-0.726648	0.467441	0.616176
ARHGAP25	1.68947	-4.22591	1.75887	-2.40262	0.0162781	0.0442943
ARHGAP26	1125.54	2.10004	0.153712	13.6622	1.70696e-42	4.42635e-40
ARHGAP26-AS1	0	NA	NA	NA	NA	NA
ARHGAP26-IT1	0.16822	0.910914	4.08047	0.223237	0.823351	NA
ARHGAP27	325.988	1.42567	0.171817	8.29764	1.06196e-16	3.46253e-15
ARHGAP27P1	393.943	0.832113	0.177731	4.68186	2.84288e-06	2.12429e-05
ARHGAP27P1-BPTFP1-KPNA2P3	590.888	0.389235	0.174195	2.23447	0.0254521	0.0641854
ARHGAP28	512.845	0.37583	0.177916	2.1124	0.034652	0.082758
ARHGAP29	2413.36	1.18076	0.17808	6.6305	3.34551e-11	5.64116e-10
ARHGAP30	0.835114	-0.650797	2.12512	-0.30624	0.759422	NA
ARHGAP31	416.863	-1.25828	0.168513	-7.46695	8.20759e-14	1.9599e-12
ARHGAP31-AS1	8.20419	-2.03086	0.767694	-2.6454	0.00815953	0.0246748
ARHGAP32	1666.98	-0.181083	0.145678	-1.24304	0.213855	0.349703
ARHGAP33	562.191	-0.510844	0.178419	-2.86317	0.00419428	0.0139905
ARHGAP35	5559.02	-0.151784	0.136003	-1.11604	0.264407	0.408867
ARHGAP36	186.965	-0.151073	0.189067	-0.799043	0.424266	0.575109
ARHGAP39	1163.44	0.437133	0.140209	3.11773	0.00182249	0.00683673
ARHGAP4	184.857	-0.189027	0.186838	-1.01172	0.311673	0.460763
ARHGAP40	1.00244	-1.07739	1.90971	-0.564163	0.572643	NA
ARHGAP42	360.206	0.242583	0.207037	1.17169	0.241321	0.382921
ARHGAP44	761.903	0.0966214	0.149424	0.646628	0.517873	0.659473
ARHGAP45	17.6871	0.177561	0.4806	0.369457	0.711787	0.81238
ARHGAP5	2071.07	1.03368	0.414327	2.49485	0.0126012	0.0357827
ARHGAP5-AS1	70.7073	-0.528939	0.287027	-1.84282	0.0653549	0.138081
ARHGAP6	6.01293	-1.65016	0.843519	-1.95628	0.0504317	0.112058
ARHGAP8	0	NA	NA	NA	NA	NA
ARHGAP9	117.223	-1.15502	0.225738	-5.11662	3.11065e-07	2.78561e-06
ARHGDIA	17446.8	-0.275508	0.134896	-2.04237	0.0411145	0.0949801
ARHGDIB	218.17	-1.17578	0.207826	-5.65751	1.53586e-08	1.73988e-07
ARHGDIG	214.744	-0.437517	0.185415	-2.35967	0.0182914	0.0488988
ARHGEF1	538.022	-1.00562	0.162734	-6.1795	6.43064e-10	8.97586e-09
ARHGEF10	1312.66	-0.235647	0.14317	-1.64593	0.0997785	0.193246
ARHGEF10L	514.702	-0.756716	0.162732	-4.65007	3.31824e-06	2.43778e-05
ARHGEF11	3893.86	0.240479	0.143014	1.6815	0.0926651	0.182189
ARHGEF12	3428.02	0.526428	0.155625	3.38268	0.00071783	0.00302363
ARHGEF15	0.174364	-1.01264	4.08047	-0.248167	0.804005	NA
ARHGEF16	0	NA	NA	NA	NA	NA
ARHGEF17	1301.12	-0.167985	0.146673	-1.14531	0.252082	0.395645
ARHGEF18	1583.37	0.214141	0.145911	1.46761	0.14221	0.254653
ARHGEF19	160.616	-0.402816	0.206776	-1.94808	0.0514055	0.11372
ARHGEF2	4144.61	-0.584468	0.136534	-4.28075	1.86263e-05	0.00011665
ARHGEF25	1705.86	-0.633133	0.144422	-4.38392	1.16563e-05	7.62509e-05
ARHGEF26	613.682	0.822917	0.150123	5.4816	4.21491e-08	4.42726e-07
ARHGEF26-AS1	31.2406	0.818124	0.406516	2.01252	0.0441647	0.100667
ARHGEF28	132.746	-0.241608	0.213092	-1.13382	0.25687	0.400962
ARHGEF3	569.736	1.20078	0.16429	7.30889	2.69362e-13	6.03284e-12
ARHGEF3-AS1	0	NA	NA	NA	NA	NA
ARHGEF33	9.48405	1.19684	0.652882	1.83316	0.0667786	0.140481
ARHGEF34P	0	NA	NA	NA	NA	NA
ARHGEF35	0	NA	NA	NA	NA	NA
ARHGEF37	90.9468	-1.05685	0.249171	-4.24145	2.2208e-05	0.000136354
ARHGEF38	0	NA	NA	NA	NA	NA
ARHGEF38-IT1	0	NA	NA	NA	NA	NA
ARHGEF39	364.378	-1.01613	0.165534	-6.13851	8.33009e-10	1.14253e-08
ARHGEF4	701.686	-0.798173	0.165434	-4.82471	1.40204e-06	1.1096e-05
ARHGEF40	1688.35	-1.81118	0.140857	-12.8583	7.72897e-38	1.42522e-35
ARHGEF5	0.332403	-1.88418	3.54827	-0.531014	0.595409	NA
ARHGEF6	200.844	0.0818191	0.183546	0.445768	0.655765	0.771934
ARHGEF7	3238.03	-0.135612	0.15019	-0.902937	0.366559	0.51787
ARHGEF7-AS1	0	NA	NA	NA	NA	NA
ARHGEF7-AS2	7.49472	-1.69523	0.776196	-2.18403	0.0289601	0.0713618
ARHGEF9	1082.19	0.0339628	0.136055	0.249626	0.802877	0.877423
ARHGEF9-IT1	0.16822	0.910914	4.08047	0.223237	0.823351	NA
ARID1A	5550.11	-0.15385	0.14176	-1.08528	0.277798	0.423549
ARID1B	6069.14	-0.517472	0.135431	-3.82092	0.000132955	0.000681237
ARID2	3424.55	-0.0415691	0.166901	-0.249064	0.803311	0.877724
ARID3A	193.744	-1.02977	0.205101	-5.02077	5.14642e-07	4.42538e-06
ARID3B	1651.67	-0.14728	0.144828	-1.01693	0.309185	0.458023
ARID3C	1.98667	-0.0536459	1.39099	-0.0385668	0.969236	0.981657
ARID4A	290.687	0.748772	0.446568	1.67673	0.0935961	0.183751
ARID4B	1528.95	1.4392	0.400912	3.58981	0.000330919	0.00152089
ARID5A	361.924	1.54583	0.163674	9.44459	3.56785e-21	1.78888e-19
ARID5B	41.4116	-0.754545	0.351485	-2.14673	0.0318146	0.0770571
ARIH1	4798.82	0.40963	0.143907	2.84649	0.00442045	0.014646
ARIH2	4439.47	0.145502	0.130344	1.11629	0.264297	0.408748
ARIH2OS	31.9077	0.0428664	0.383645	0.111735	0.911034	0.947576
ARL1	1375.91	-0.134885	0.169194	-0.797224	0.425321	0.576074
ARL10	932.443	-0.979622	0.15376	-6.3711	1.87676e-10	2.88663e-09
ARL11	0	NA	NA	NA	NA	NA
ARL13A	0	NA	NA	NA	NA	NA
ARL13B	498.225	0.435177	0.177547	2.45105	0.0142439	0.03957
ARL14	0	NA	NA	NA	NA	NA
ARL14EP	918.246	0.371777	0.175657	2.11649	0.0343029	0.0820996
ARL14EPL	0	NA	NA	NA	NA	NA
ARL15	400.542	1.00848	0.193331	5.21635	1.82485e-07	1.7149e-06
ARL16	1955.54	-0.720718	0.127002	-5.67487	1.38795e-08	1.58421e-07
ARL17A	787.964	-0.229691	0.160619	-1.43003	0.152708	0.269382
ARL17B	0	NA	NA	NA	NA	NA
ARL2	323.945	-0.827528	0.17821	-4.64356	3.42451e-06	2.50919e-05
ARL2-SNX15	0.168428	-1.01264	4.08047	-0.248167	0.804005	NA
ARL2BP	2356.93	0.349438	0.145992	2.39355	0.0166864	0.0452423
ARL3	878.973	0.117939	0.14024	0.84098	0.400359	0.552545
ARL4A	190.948	-0.78898	0.197828	-3.98822	6.65709e-05	0.000365227
ARL4C	1167.84	1.60435	0.147017	10.9127	1.0025e-27	9.14991e-26
ARL4D	1920.5	0.040952	0.140362	0.291759	0.770471	0.854186
ARL5A	1785.02	0.115746	0.1617	0.715806	0.474111	0.621921
ARL5B	1727.58	0.574264	0.171295	3.35249	0.000800868	0.00333363
ARL5C	0	NA	NA	NA	NA	NA
ARL6	366.807	0.54627	0.183933	2.96994	0.00297859	0.010442
ARL6IP1	13248	0.954795	0.142662	6.69272	2.19059e-11	3.79488e-10
ARL6IP4	2718.91	0.0634775	0.142854	0.444352	0.656788	0.772831
ARL6IP5	798.255	-0.398247	0.166107	-2.39753	0.0165061	0.044812
ARL6IP6	2162.43	0.839439	0.164334	5.10813	3.25356e-07	2.90302e-06
ARL8A	1274.68	-0.604157	0.150073	-4.02575	5.67929e-05	0.000316393
ARL8B	1922.86	0.0165434	0.155856	0.106145	0.915467	0.950103
ARL9	2.09814	1.66922	1.51075	1.1049	0.269205	0.414254
ARMC1	1591.96	0.401518	0.168654	2.38072	0.0172787	0.0465894
ARMC10	1197.58	0.386593	0.163131	2.36984	0.0177958	0.0477819
ARMC12	41.6501	-0.346555	0.335078	-1.03425	0.301018	0.449092
ARMC2	93.6938	0.0994751	0.25059	0.396963	0.691395	0.797515
ARMC2-AS1	0	NA	NA	NA	NA	NA
ARMC3	0	NA	NA	NA	NA	NA
ARMC4	0.845649	0.520573	2.21961	0.234533	0.814571	NA
ARMC4P1	0	NA	NA	NA	NA	NA
ARMC5	772.09	-0.197554	0.154024	-1.28262	0.199624	0.331462
ARMC6	1961.82	-1.1134	0.147383	-7.55443	4.20696e-14	1.02977e-12
ARMC7	575.8	-0.62426	0.159443	-3.91525	9.03099e-05	0.000483635
ARMC8	1432.38	0.15263	0.158805	0.961116	0.336494	0.486875
ARMC9	728.922	0.103867	0.150764	0.688933	0.490866	0.636786
ARMCX1	97.0393	-0.333879	0.259481	-1.28672	0.198193	0.329704
ARMCX2	957.451	0.309277	0.163535	1.8912	0.0585977	0.12633
ARMCX3	1540.13	0.248206	0.153544	1.61652	0.105983	0.20252
ARMCX4	1160.23	0.209867	0.152569	1.37555	0.16896	0.291513
ARMCX5	218.886	-0.490968	0.19794	-2.48039	0.0131239	0.0369661
ARMCX5-GPRASP2	90.5017	-0.117272	0.248179	-0.472532	0.636547	0.756548
ARMCX6	368.197	-0.994149	0.160461	-6.19559	5.80675e-10	8.2226e-09
ARMS2	0.336857	-1.9001	3.53063	-0.538177	0.590455	NA
ARMT1	830.438	0.306997	0.163291	1.88007	0.060099	0.128988
ARNT	2069.58	-0.304652	0.151098	-2.01626	0.0437732	0.0999671
ARNT2	5990.78	-0.506704	0.135671	-3.73479	0.000187874	0.000924114
ARNTL	191.932	1.05491	0.188642	5.59211	2.24329e-08	2.47373e-07
ARNTL2	1062.17	0.093969	0.144634	0.649703	0.515884	0.657827
ARNTL2-AS1	0	NA	NA	NA	NA	NA
ARPC1A	3283.35	-0.0421144	0.132424	-0.318026	0.750465	0.840233
ARPC1B	628.086	-0.0727611	0.148374	-0.49039	0.623858	0.746901
ARPC2	4977.89	-0.15026	0.138758	-1.08289	0.278858	0.424737
ARPC3	3359.47	-0.149026	0.147872	-1.00781	0.313548	0.462916
ARPC4	2057.24	-0.27008	0.133956	-2.01619	0.0437806	0.0999701
ARPC4-TTLL3	0	NA	NA	NA	NA	NA
ARPC5	3373.86	0.252683	0.145262	1.73951	0.0819457	0.165171
ARPC5L	1409.62	0.430932	0.147982	2.91205	0.00359062	0.0122613
ARPIN	1135.46	-0.638464	0.154224	-4.13985	3.47537e-05	0.000204384
ARPP19	13824.7	-0.189589	0.159144	-1.19131	0.233534	0.373348
ARPP21	16.3115	-0.840953	0.498319	-1.68758	0.0914919	0.180397
ARR3	0	NA	NA	NA	NA	NA
ARRB1	759.762	-0.991115	0.135833	-7.29659	2.95162e-13	6.58401e-12
ARRB2	1122.89	-0.313101	0.1392	-2.24929	0.0244941	0.0622811
ARRDC1	262.319	1.27763	0.172983	7.38584	1.51489e-13	3.48214e-12
ARRDC1-AS1	272.519	-0.449726	0.175182	-2.56719	0.0102527	0.0300784
ARRDC2	472.971	-0.99309	0.151019	-6.57592	4.83525e-11	7.98465e-10
ARRDC3	1031.49	0.231587	0.157974	1.46598	0.142655	0.255118
ARRDC3-AS1	3.02012	0.278143	1.12039	0.248255	0.803937	0.878177
ARRDC4	506.643	0.243412	0.182787	1.33167	0.182968	0.31001
ARRDC5	0	NA	NA	NA	NA	NA
ARSA	224.497	0.152187	0.180839	0.841562	0.400033	0.552234
ARSB	921.263	-0.312362	0.147704	-2.11478	0.0344487	0.0823464
ARSD	655.404	0.00467165	0.152476	0.0306386	0.975558	0.985065
ARSD-AS1	0.51582	-0.957094	2.67115	-0.358308	0.720113	NA
ARSE	0	NA	NA	NA	NA	NA
ARSF	11.4488	-1.63893	0.649427	-2.52365	0.0116142	0.0334362
ARSG	144.347	-0.399519	0.223095	-1.7908	0.0733247	0.151242
ARSH	0	NA	NA	NA	NA	NA
ARSI	130.294	-1.32185	0.23517	-5.62084	1.90026e-08	2.12368e-07
ARSJ	94.2343	-1.21919	0.233742	-5.21597	1.82859e-07	1.71659e-06
ARSK	166.273	0.53675	0.203491	2.63771	0.00834672	0.0251538
ART1	0	NA	NA	NA	NA	NA
ART3	0	NA	NA	NA	NA	NA
ART4	0	NA	NA	NA	NA	NA
ART5	7.17208	0.993039	0.77786	1.27663	0.201733	0.333898
ARTN	10.6356	1.54355	0.63686	2.42368	0.0153641	0.0422087
ARV1	681.979	-0.0145751	0.169262	-0.0861096	0.931379	0.959715
ARVCF	1482.66	0.321472	0.148322	2.16739	0.0302053	0.073849
ARX	1.02021	-3.49617	2.04997	-1.70547	0.0881068	NA
AS-PTPRE	0	NA	NA	NA	NA	NA
AS3MT	19.6973	-0.49767	0.460685	-1.08028	0.280016	0.425757
ASAH1	1524.06	0.599192	0.160537	3.73242	0.000189648	0.000931457
ASAH2	4.18353	-0.154542	0.940112	-0.164387	0.869427	0.920335
ASAH2B	517.886	0.124047	0.187791	0.660559	0.508895	0.65192
ASAP1	7337.74	0.261801	0.148174	1.76685	0.077253	0.15766
ASAP1-IT1	0	NA	NA	NA	NA	NA
ASAP1-IT2	10.0278	0.548915	0.62671	0.875867	0.381102	0.533231
ASAP2	1789.59	0.104938	0.145873	0.719377	0.471909	0.620046
ASAP3	629.483	0.604547	0.152606	3.9615	7.44806e-05	0.000404212
ASB1	3592.94	-0.220527	0.13326	-1.65486	0.0979532	0.190443
ASB10	0.166202	-1.01264	4.08047	-0.248167	0.804005	NA
ASB11	0.467934	0.757549	2.93647	0.25798	0.796423	NA
ASB12	0	NA	NA	NA	NA	NA
ASB13	1002.76	-0.362933	0.145122	-2.50088	0.0123884	0.0352716
ASB14	1.33663	-0.0284817	1.66307	-0.017126	0.986336	NA
ASB15	0.32523	-0.0508546	3.34595	-0.0151988	0.987874	NA
ASB16	9.26951	-1.01249	0.721817	-1.4027	0.160708	0.280276
ASB16-AS1	1369.04	1.19921	0.152771	7.84975	4.16872e-15	1.14733e-13
ASB17	0	NA	NA	NA	NA	NA
ASB18	0.166202	-1.01264	4.08047	-0.248167	0.804005	NA
ASB2	2.37975	-3.65918	1.63551	-2.23734	0.0252644	0.0638088
ASB3	71.4714	0.302261	0.255624	1.18244	0.237031	0.377665
ASB4	0.168428	-1.01264	4.08047	-0.248167	0.804005	NA
ASB5	1.84494	-2.2247	1.56915	-1.41777	0.156258	0.274064
ASB6	1862.68	-0.389725	0.134849	-2.89007	0.00385151	0.013013
ASB7	747.853	-0.28621	0.152373	-1.87835	0.0603335	0.129299
ASB8	782.753	-0.443791	0.159128	-2.78889	0.00528889	0.0171033
ASB9	1.01185	-0.0521337	1.94664	-0.0267814	0.978634	NA
ASB9P1	0	NA	NA	NA	NA	NA
ASCC1	594.252	-0.0087225	0.160777	-0.0542521	0.956734	0.975585
ASCC2	2412.82	-0.398961	0.142394	-2.80182	0.00508157	0.0165134
ASCC3	2895.35	0.671342	0.31346	2.14171	0.0322167	0.0778605
ASCL1	298.079	-0.417447	0.187858	-2.22214	0.0262737	0.0658073
ASCL2	0	NA	NA	NA	NA	NA
ASCL3	0	NA	NA	NA	NA	NA
ASCL4	0	NA	NA	NA	NA	NA
ASCL5	0.174364	-1.01264	4.08047	-0.248167	0.804005	NA
ASF1A	2105.89	0.424227	0.157265	2.69754	0.00698545	0.0216288
ASF1B	1848.06	0.691569	0.147859	4.67722	2.90785e-06	2.16698e-05
ASGR1	30.1969	-0.670391	0.374944	-1.78797	0.0737803	0.151993
ASGR2	0	NA	NA	NA	NA	NA
ASH1L	4863	0.653519	0.186412	3.50579	0.00045526	0.00202343
ASH1L-AS1	114.385	-0.103018	0.220221	-0.467792	0.639934	0.759694
ASH2L	2321.57	0.300501	0.143825	2.08934	0.036677	0.0865971
ASIC1	508.238	-1.06887	0.155598	-6.86941	6.44684e-12	1.19544e-10
ASIC2	0.992946	-0.0363709	1.87798	-0.019367	0.984548	NA
ASIC3	198.583	0.413109	0.185349	2.22881	0.0258263	0.0649395
ASIC4	313.689	-2.44018	0.221701	-11.0066	3.55198e-28	3.34935e-26
ASIC5	0	NA	NA	NA	NA	NA
ASIP	0	NA	NA	NA	NA	NA
ASL	611.757	0.827196	0.157187	5.26249	1.42119e-07	1.36336e-06
ASMT	0	NA	NA	NA	NA	NA
ASMTL	0	NA	NA	NA	NA	NA
ASMTL-AS1	0	NA	NA	NA	NA	NA
ASNA1	1304.61	-0.378667	0.132523	-2.85738	0.00427161	0.014221
ASNS	6253.26	0.272387	0.145621	1.87052	0.0614119	0.131187
ASNSD1	2340.59	0.0718262	0.15697	0.457579	0.647255	0.765743
ASNSP1	14.147	-0.580617	0.548841	-1.0579	0.290102	0.43701
ASPA	0	NA	NA	NA	NA	NA
ASPDH	39.9779	-0.428892	0.366651	-1.16976	0.242098	0.383809
ASPG	0.166202	-1.01264	4.08047	-0.248167	0.804005	NA
ASPH	2135.99	0.637193	0.155719	4.09195	4.2777e-05	0.000246246
ASPHD1	840.526	-0.172778	0.150314	-1.14945	0.250371	0.393592
ASPHD2	268.62	-0.814159	0.174371	-4.66911	3.0251e-06	2.24027e-05
ASPM	2726.89	1.39051	0.467039	2.97729	0.00290808	0.0102359
ASPN	0	NA	NA	NA	NA	NA
ASPRV1	17.3879	-0.482732	0.485317	-0.994674	0.319895	0.469447
ASPSCR1	1299.7	-0.735864	0.149305	-4.92861	8.28178e-07	6.91718e-06
ASRGL1	1248.65	0.0891968	0.139911	0.637527	0.523781	0.664629
ASS1	15503.1	-0.614258	0.13338	-4.60532	4.11842e-06	2.96526e-05
ASTE1	378.258	-0.193273	0.167611	-1.1531	0.248867	0.391748
ASTL	0.999436	-3.46886	3.54324	-0.979008	0.327576	NA
ASTN1	170.919	-0.0775723	0.188724	-0.411037	0.681046	0.789952
ASTN2	960.248	-0.112867	0.153646	-0.734595	0.462586	0.611963
ASTN2-AS1	0	NA	NA	NA	NA	NA
ASXL1	3592.82	-0.953462	0.133077	-7.16473	7.79411e-13	1.63736e-11
ASXL2	3050.85	0.133745	0.152518	0.876912	0.380534	0.532581
ASXL3	272.648	-0.870115	0.183076	-4.75276	2.00655e-06	1.54385e-05
ASZ1	0	NA	NA	NA	NA	NA
ATAD1	2042.65	-0.0159719	0.157057	-0.101695	0.918999	0.951571
ATAD2	4681.1	1.1169	0.28594	3.90605	9.38166e-05	0.000500637
ATAD2B	1629.21	0.584111	0.181513	3.21802	0.00129079	0.00506667
ATAD3A	809.92	-0.594234	0.144968	-4.09907	4.14817e-05	0.000239288
ATAD3B	790.133	-0.572321	0.158073	-3.62062	0.000293902	0.00137107
ATAD3C	18.2577	-0.276765	0.479785	-0.576853	0.564039	0.697733
ATAD5	1322.22	1.26322	0.36173	3.49215	0.000479149	0.00211826
ATAT1	1109.95	0.0673188	0.144272	0.466609	0.64078	0.760326
ATCAY	2992.82	0.874753	0.136347	6.41562	1.40253e-10	2.19796e-09
ATE1	971.594	-0.00108035	0.159312	-0.00678135	0.994589	0.996631
ATE1-AS1	9.77987	0.294323	0.620669	0.474203	0.635355	0.755813
ATF1	664.689	-0.789903	0.167067	-4.72806	2.26676e-06	1.72723e-05
ATF2	1691.19	0.09485	0.168945	0.561426	0.574507	0.706402
ATF3	347.827	1.41734	0.171312	8.27345	1.30133e-16	4.20991e-15
ATF4	14976.7	0.209213	0.135959	1.5388	0.123854	0.228641
ATF5	2508.38	0.60724	0.134652	4.50971	6.4917e-06	4.49275e-05
ATF6	1862.75	-0.0486388	0.145701	-0.333827	0.73851	0.831836
ATF6B	1231.28	-0.208391	0.138184	-1.50806	0.131539	0.239787
ATF7	2516.13	-0.10674	0.153008	-0.697616	0.485418	0.632239
ATF7IP	2999.3	-1.24311	0.147407	-8.43318	3.36398e-17	1.16309e-15
ATF7IP2	674.217	1.20769	0.16096	7.50305	6.23506e-14	1.50184e-12
ATG10	169.304	-0.156928	0.200294	-0.783486	0.433342	0.584599
ATG101	946.937	-0.141382	0.147016	-0.961682	0.336209	0.48659
ATG12	1545.69	0.163691	0.161494	1.0136	0.310772	0.459799
ATG13	2236.3	-0.44116	0.134594	-3.27771	0.00104651	0.00422063
ATG14	709.339	-0.495275	0.15691	-3.15642	0.00159717	0.00610752
ATG16L1	2340.85	-0.0582878	0.145589	-0.400358	0.688893	0.795939
ATG16L2	84.9475	0.272381	0.234694	1.16058	0.245814	0.38801
ATG2A	1228.59	0.684798	0.157296	4.35356	1.33945e-05	8.63952e-05
ATG2B	2097.62	0.569508	0.18267	3.11769	0.00182272	0.00683673
ATG3	1028.03	0.0202441	0.155609	0.130096	0.89649	0.938448
ATG4A	172.777	-0.0684436	0.217119	-0.315235	0.752583	0.841806
ATG4B	2722.02	0.226521	0.136185	1.66334	0.0962453	0.187828
ATG4C	456.255	-0.0252529	0.170041	-0.14851	0.88194	0.928664
ATG4D	1425	0.155256	0.143921	1.07875	0.280697	0.426659
ATG5	1220.25	0.308862	0.149861	2.06099	0.0393041	0.0916455
ATG7	602.999	-0.213921	0.160331	-1.33425	0.182122	0.308796
ATG9A	2192.97	-0.323976	0.134017	-2.41743	0.0156307	0.0428134
ATG9B	210.597	-1.95694	0.201162	-9.72816	2.28688e-22	1.29533e-20
ATIC	5530.53	-0.575498	0.136344	-4.22092	2.43311e-05	0.000148456
ATL1	703.143	0.212817	0.164249	1.2957	0.195078	0.325803
ATL2	3589.71	0.30401	0.163487	1.85954	0.0629511	0.133889
ATL3	287.848	-1.22428	0.180884	-6.76834	1.30268e-11	2.3147e-10
ATM	1528.95	0.683613	0.398392	1.71593	0.0861751	0.17175
ATMIN	3062.12	0.137139	0.148655	0.922532	0.356251	0.507454
ATN1	5753.71	-0.690709	0.146474	-4.71558	2.41026e-06	1.82549e-05
ATOH1	0	NA	NA	NA	NA	NA
ATOH7	8.92124	-1.23731	0.742478	-1.66647	0.0956206	0.18674
ATOH8	4655.56	-0.969591	0.134685	-7.19895	6.06799e-13	1.2944e-11
ATOX1	564.841	0.197006	0.159442	1.2356	0.216609	0.353023
ATP10A	9.18937	-0.42215	0.632116	-0.667837	0.504238	0.648155
ATP10B	0.16822	0.910914	4.08047	0.223237	0.823351	NA
ATP10D	1119.18	0.986872	0.151153	6.52898	6.62202e-11	1.08168e-09
ATP11A	3280.44	0.266454	0.147793	1.80289	0.0714056	0.148001
ATP11A-AS1	0.452599	2.29227	3.13885	0.730288	0.465214	NA
ATP11AUN	0	NA	NA	NA	NA	NA
ATP11B	1797.8	1.06985	0.171522	6.23741	4.44877e-10	6.45948e-09
ATP11C	1632.7	0.313469	0.190584	1.64479	0.100014	0.193589
ATP12A	2.21583	-2.48557	1.51995	-1.6353	0.101987	0.196628
ATP13A1	3690.02	-0.231724	0.138441	-1.67381	0.0941682	0.184577
ATP13A2	1415.67	-0.101707	0.147584	-0.689151	0.490728	0.636707
ATP13A3	6313.1	0.313992	0.163641	1.91878	0.0550119	0.120002
ATP13A4	3.17333	0.742177	1.10692	0.670487	0.502548	0.646715
ATP13A4-AS1	0	NA	NA	NA	NA	NA
ATP13A5	0.174364	-1.01264	4.08047	-0.248167	0.804005	NA
ATP13A5-AS1	2.28964	0.794999	1.29298	0.614857	0.538649	0.677434
ATP1A1	27763.6	-0.315314	0.128496	-2.45388	0.0141325	0.0393074
ATP1A1-AS1	76.1435	-0.40744	0.263715	-1.545	0.122346	0.226486
ATP1A2	0.168428	-1.01264	4.08047	-0.248167	0.804005	NA
ATP1A3	15546.1	-0.241219	0.126419	-1.90809	0.0563797	0.122343
ATP1A4	0	NA	NA	NA	NA	NA
ATP1B1	6224.6	0.0993782	0.144349	0.688456	0.491166	0.637126
ATP1B2	169.945	2.52966	0.220593	11.4675	1.9203e-30	2.12462e-28
ATP1B3	3298.82	0.656442	0.144501	4.54284	5.55026e-06	3.88659e-05
ATP1B4	1.64542	0.508246	1.45573	0.349136	0.726987	0.823443
ATP23	230.919	-0.109713	0.190796	-0.57503	0.565271	0.69869
ATP2A1	84.5334	0.508273	0.240057	2.1173	0.0342343	0.0819726
ATP2A1-AS1	51.2093	-0.407758	0.295862	-1.3782	0.168141	0.290372
ATP2A2	28300.4	0.319115	0.14116	2.26066	0.0237804	0.0608063
ATP2A3	155.705	0.405396	0.221225	1.83251	0.0668756	0.140515
ATP2B1	4101.2	1.08023	0.30191	3.57797	0.000346268	0.00158093
ATP2B1-AS1	53.0598	0.126503	0.313674	0.403294	0.686732	0.793995
ATP2B2	784.335	-1.19285	0.152395	-7.82735	4.98273e-15	1.3512e-13
ATP2B2-IT2	0	NA	NA	NA	NA	NA
ATP2B3	2204.13	-0.749415	0.144368	-5.191	2.09173e-07	1.94271e-06
ATP2B4	2020.28	-0.0662394	0.144838	-0.457333	0.647432	0.765843
ATP2C1	3053.08	0.0383308	0.150401	0.254857	0.798834	0.874386
ATP2C2	1.00265	-2.27313	2.01151	-1.13006	0.258451	NA
ATP2C2-AS1	3.6803	-1.4889	1.0776	-1.38169	0.167068	0.289
ATP4A	0.829325	0.562688	2.23443	0.251826	0.801176	NA
ATP4B	0.319294	-0.0508547	3.36776	-0.0151005	0.987952	NA
ATP5A1	14328.6	-0.0626942	0.132394	-0.473544	0.635825	0.756101
ATP5B	35462.3	0.01391	0.133066	0.104534	0.916745	0.950443
ATP5C1	3763.45	0.171794	0.146716	1.17093	0.241629	0.383152
ATP5D	1531.17	-0.27872	0.141783	-1.96582	0.049319	0.110013
ATP5E	909.088	-0.158212	0.165478	-0.956089	0.339027	0.489473
ATP5F1	5548.54	-0.211737	0.140253	-1.50967	0.131127	0.239295
ATP5G1	2710.1	-0.122036	0.124853	-0.97744	0.328351	0.478525
ATP5G2	6717.02	-0.383975	0.129217	-2.97154	0.0029631	0.0103965
ATP5G3	7172.74	0.00848328	0.1478	0.057397	0.954229	0.973978
ATP5H	3749.51	0.0551091	0.139001	0.396465	0.691762	0.79774
ATP5I	1390.41	-0.0641958	0.146415	-0.438451	0.661059	0.776229
ATP5J	2174.57	-0.0299334	0.154579	-0.193645	0.846454	0.906288
ATP5J2	2135.8	-0.0318316	0.144498	-0.220291	0.825644	0.892025
ATP5J2-PTCD1	8.9736	-0.202175	0.688138	-0.2938	0.768911	0.853403
ATP5L	1634.31	-0.161325	0.136953	-1.17796	0.238813	0.379957
ATP5L2	0.502643	0.87401	2.86566	0.304994	0.760371	NA
ATP5O	4190.21	-0.0289684	0.141383	-0.204893	0.837656	0.900197
ATP5S	282.186	-0.556177	0.192076	-2.8956	0.00378432	0.0128193
ATP5SL	1210.54	-0.202485	0.139739	-1.44903	0.14733	0.261815
ATP6AP1	2451.19	-0.0565221	0.13204	-0.428068	0.668602	0.781031
ATP6AP1L	108.471	0.0130476	0.223932	0.0582661	0.953537	0.97372
ATP6AP2	1783.74	0.449957	0.161945	2.77846	0.00546166	0.0175867
ATP6V0A1	3747.8	-0.112721	0.14041	-0.802796	0.422093	0.573245
ATP6V0A2	3972.94	0.185585	0.141778	1.30899	0.190538	0.319636
ATP6V0A4	0.336441	1.83934	3.53248	0.520695	0.602579	NA
ATP6V0B	1553.41	0.190193	0.141874	1.34057	0.180059	0.306111
ATP6V0C	3787.44	0.259889	0.138641	1.87454	0.0608555	0.130233
ATP6V0CP3	0	NA	NA	NA	NA	NA
ATP6V0D1	1702.74	0.0974435	0.133078	0.732227	0.46403	0.613374
ATP6V0D2	0	NA	NA	NA	NA	NA
ATP6V0E1	994.432	-0.130265	0.169103	-0.770329	0.441105	0.591753
ATP6V0E2	1458.42	-0.0664085	0.130644	-0.508317	0.611231	0.736131
ATP6V0E2-AS1	160.028	-0.976983	0.218769	-4.46581	7.9765e-06	5.42533e-05
ATP6V1A	2106.71	0.0888097	0.162577	0.546262	0.584886	0.715424
ATP6V1B1	6.57932	2.18796	0.85327	2.56421	0.0103412	0.0302684
ATP6V1B1-AS1	0.174364	-1.01264	4.08047	-0.248167	0.804005	NA
ATP6V1B2	4440.29	0.369405	0.147387	2.50636	0.012198	0.034861
ATP6V1C1	1301.57	-0.22974	0.164526	-1.39637	0.162602	0.282689
ATP6V1C2	7.54689	0.584657	0.797509	0.733105	0.463495	0.612952
ATP6V1D	1118.19	0.188569	0.162297	1.16188	0.245285	0.387359
ATP6V1E1	1730.21	-0.00701268	0.13909	-0.0504184	0.959789	0.977106
ATP6V1E2	85.0739	-0.434506	0.263612	-1.64828	0.0992953	0.192535
ATP6V1F	1339.94	-0.0802806	0.137787	-0.582644	0.560133	0.694783
ATP6V1G1	2848.06	-0.230011	0.143305	-1.60505	0.108484	0.20625
ATP6V1G2	258.393	0.0802351	0.169619	0.473033	0.63619	0.756363
ATP6V1G2-DDX39B	0.83357	1.86045	2.14069	0.869087	0.384799	NA
ATP6V1G3	12.4492	-0.0923161	0.551506	-0.167389	0.867064	0.919182
ATP6V1H	1026.41	0.0332997	0.161923	0.205651	0.837063	0.899873
ATP7A	503.503	-0.109023	0.174902	-0.623336	0.533064	0.672583
ATP7B	851.099	0.024343	0.145034	0.167844	0.866706	0.919123
ATP8A1	2534.05	0.754685	0.181464	4.15888	3.19815e-05	0.000190511
ATP8A2	263.408	0.595845	0.17875	3.3334	0.000857915	0.00354266
ATP8B1	1.9762	4.39803	1.70377	2.58136	0.00984132	0.0290255
ATP8B2	2843.9	-0.31673	0.140418	-2.25563	0.0240938	0.0614431
ATP8B3	5.09998	2.3338	0.999284	2.33548	0.0195186	0.0516059
ATP8B4	7.76742	-0.412861	0.726635	-0.568182	0.569911	0.702589
ATP8B5P	0.16822	0.910914	4.08047	0.223237	0.823351	NA
ATP9A	4145.67	-0.691709	0.139651	-4.95313	7.30309e-07	6.13944e-06
ATP9B	608.477	0.0126048	0.14935	0.0843975	0.93274	0.96042
ATPAF1	726.052	-0.0650993	0.16659	-0.390775	0.695964	0.800431
ATPAF2	432.395	0.0407556	0.162262	0.251172	0.801682	0.876405
ATPIF1	963.16	-0.0463253	0.151046	-0.306696	0.759075	0.84645
ATR	1156.02	0.950848	0.384927	2.4702	0.0135037	0.0378624
ATRAID	2291.02	-0.231974	0.128106	-1.81079	0.0701726	0.146121
ATRIP	738.849	0.276162	0.149986	1.84125	0.0655843	0.138478
ATRN	3340.36	0.0489342	0.146104	0.334926	0.737681	0.831243
ATRNL1	377.943	0.183619	0.170684	1.07579	0.282022	0.428259
ATRX	1219.46	0.862667	0.454624	1.89754	0.0577567	0.124906
ATXN1	1023.92	-0.216487	0.170353	-1.27082	0.203794	0.336567
ATXN10	6407.85	-0.0950494	0.141852	-0.670062	0.502818	0.646868
ATXN1L	1551.72	0.0583121	0.154646	0.377068	0.706123	0.808194
ATXN2	2013.72	-0.181603	0.145236	-1.2504	0.211154	0.34607
ATXN2-AS	4.18482	-0.655711	0.96731	-0.677871	0.497853	0.642586
ATXN2L	7218.6	-0.50575	0.139619	-3.62235	0.000291944	0.0013629
ATXN3	595.74	0.0565546	0.169345	0.333961	0.738409	0.831781
ATXN3L	0	NA	NA	NA	NA	NA
ATXN7	925.054	-0.4616	0.152791	-3.02113	0.00251837	0.00904063
ATXN7L1	261.32	0.181376	0.18932	0.958041	0.338042	0.488433
ATXN7L2	1162.17	-0.332861	0.148432	-2.24251	0.0249284	0.0631524
ATXN7L3	4923.22	-0.260406	0.134841	-1.9312	0.0534584	0.1174
ATXN7L3B	12609.8	-0.26757	0.13693	-1.95407	0.0506934	0.11258
ATXN8OS	0	NA	NA	NA	NA	NA
AUH	192.858	0.399304	0.212256	1.88124	0.0599394	0.128754
AUNIP	320.742	-0.0139902	0.166394	-0.0840786	0.932994	0.960506
AUP1	5723.86	-0.181956	0.132524	-1.37301	0.16975	0.292601
AURKA	1316.62	-0.931078	0.152065	-6.1229	9.18888e-10	1.24999e-08
AURKAIP1	911.371	-0.295252	0.148463	-1.98873	0.0467314	0.105389
AURKAPS1	48.7296	-1.01239	0.329599	-3.07158	0.00212926	0.00782315
AURKB	2506.92	-0.209656	0.141684	-1.47975	0.138941	0.250013
AURKC	15.4709	0.960007	0.513756	1.8686	0.0616779	0.131654
AUTS2	8560.52	0.238401	0.137578	1.73284	0.0831235	0.166992
AVEN	670.452	-0.406593	0.157994	-2.57348	0.0100683	0.0296265
AVIL	50.122	1.31209	0.307036	4.2734	1.92515e-05	0.000119976
AVL9	2747.81	0.0129375	0.152838	0.0846487	0.932541	0.960315
AVP	0	NA	NA	NA	NA	NA
AVPI1	144.649	0.254264	0.207334	1.22635	0.220067	0.357397
AVPR1A	44.9928	-2.82197	0.381593	-7.39523	1.41166e-13	3.25387e-12
AVPR1B	0	NA	NA	NA	NA	NA
AVPR2	0	NA	NA	NA	NA	NA
AWAT1	0.173028	0.910914	4.08047	0.223237	0.823351	NA
AWAT2	0	NA	NA	NA	NA	NA
AXDND1	1.19496	1.33346	1.90842	0.698725	0.484724	NA
AXIN1	1455.37	-0.0487062	0.139361	-0.349497	0.726716	0.823208
AXIN2	1300.85	0.292147	0.159888	1.8272	0.0676697	0.141853
AXL	1.87072	0.243146	1.43763	0.169129	0.865695	0.918435
AZGP1	0.521755	-0.975825	2.83075	-0.344723	0.730303	NA
AZGP1P1	0	NA	NA	NA	NA	NA
AZI2	1204.93	0.246434	0.166906	1.47648	0.139814	0.251175
AZIN1	9337.63	0.43512	0.15152	2.8717	0.0040827	0.0136799
AZIN1-AS1	17.6355	-0.327753	0.462659	-0.708412	0.478689	0.625784
AZIN2	61.227	2.35787	0.303696	7.76391	8.23473e-15	2.18126e-13
AZU1	1.18849	2.4661	2.05271	1.20138	0.229603	NA
B2M	3945.9	0.710902	0.152098	4.67399	2.95403e-06	2.1945e-05
B3GALNT1	64.3949	-0.375183	0.283254	-1.32455	0.185321	0.31297
B3GALNT2	4708.39	0.550077	0.148003	3.71667	0.000201864	0.000985163
B3GALT1	64.3295	2.14552	0.294412	7.28749	3.15787e-13	7.00641e-12
B3GALT2	142.82	-0.287919	0.23148	-1.24382	0.213567	0.34937
B3GALT4	2.47587	-0.256008	1.2487	-0.205021	0.837556	0.900148
B3GALT5	4.99949	-0.252397	0.861749	-0.292889	0.769607	0.853712
B3GALT5-AS1	1.00368	-2.25218	2.11365	-1.06554	0.28663	NA
B3GALT6	445.9	-0.907455	0.164189	-5.52688	3.25973e-08	3.49248e-07
B3GAT1	497.547	-0.381828	0.158201	-2.41357	0.0157971	0.0431645
B3GAT2	12.8625	-0.0906263	0.534951	-0.16941	0.865474	0.918376
B3GAT3	769.031	0.142481	0.140892	1.01128	0.311884	0.460952
B3GLCT	357.18	-0.105154	0.179323	-0.586394	0.557611	0.69314
B3GNT2	1168.63	1.62235	0.161759	10.0294	1.13197e-23	7.36713e-22
B3GNT3	0	NA	NA	NA	NA	NA
B3GNT4	45.0633	-0.0979207	0.38252	-0.255989	0.797959	0.873948
B3GNT5	573.03	-0.926942	0.182485	-5.07954	3.78355e-07	3.33822e-06
B3GNT6	1.68426	-0.63576	1.44913	-0.438719	0.660865	0.776091
B3GNT7	2.32311	1.26717	1.2853	0.985895	0.324184	0.474232
B3GNT8	6.60097	-2.08701	0.945164	-2.20809	0.0272381	0.0678134
B3GNT9	240.449	-1.50092	0.209118	-7.17736	7.1068e-13	1.50439e-11
B3GNTL1	246.982	-0.233829	0.197303	-1.18513	0.235968	0.376514
B4GALNT1	967.615	-0.527024	0.146726	-3.5919	0.000328279	0.00151112
B4GALNT2	0.166202	-1.01264	4.08047	-0.248167	0.804005	NA
B4GALNT3	1174.48	-0.365297	0.130126	-2.80726	0.00499645	0.0162622
B4GALNT4	3119.85	-0.0670998	0.13917	-0.482144	0.629704	0.751731
B4GALT1	1132.63	0.391338	0.140088	2.79352	0.0052138	0.0168868
B4GALT1-AS1	3.12986	-0.541928	1.10034	-0.492511	0.622358	0.745536
B4GALT2	1314.13	-1.11463	0.145369	-7.66758	1.75271e-14	4.4477e-13
B4GALT3	2165.89	-0.0107858	0.132645	-0.0813136	0.935193	0.961645
B4GALT4	614.364	0.891834	0.161265	5.53025	3.19775e-08	3.43495e-07
B4GALT4-AS1	0	NA	NA	NA	NA	NA
B4GALT5	3467.8	-0.303048	0.14512	-2.08826	0.0367744	0.0867779
B4GALT6	360.209	0.639776	0.17846	3.58499	0.000337087	0.00154539
B4GALT7	504.334	-0.0486887	0.161989	-0.300568	0.763744	0.849936
B4GAT1	887.059	-0.949069	0.151184	-6.27756	3.43931e-10	5.06466e-09
B9D1	184.44	-0.0352357	0.201198	-0.17513	0.860978	0.915889
B9D2	101.925	-0.495209	0.225351	-2.1975	0.0279851	0.0693298
BAALC	381.65	-1.08969	0.175033	-6.22563	4.79628e-10	6.90964e-09
BAALC-AS1	0.678313	-1.52392	2.57611	-0.591557	0.554147	NA
BAALC-AS2	0.168428	-1.01264	4.08047	-0.248167	0.804005	NA
BAAT	13.3345	0.694743	0.546286	1.27176	0.20346	0.336149
BABAM1	1395.59	-0.217272	0.141328	-1.53737	0.124204	0.229133
BABAM2	680.29	-0.218446	0.146021	-1.49598	0.134658	0.244104
BACE1	2114.56	0.67141	0.14504	4.62915	3.67172e-06	2.67615e-05
BACE1-AS	38.4977	-1.43044	0.342815	-4.17264	3.0109e-05	0.000179898
BACE2	313.049	-0.824013	0.171664	-4.80015	1.58546e-06	1.24115e-05
BACH1	1738.11	0.358953	0.173185	2.07266	0.0382039	0.0894893
BACH1-IT2	1.99203	-0.531289	1.338	-0.397076	0.691311	0.797512
BACH1-IT3	0	NA	NA	NA	NA	NA
BACH2	3020.11	-0.0756857	0.147582	-0.512839	0.608064	0.734296
BAD	403.775	-0.373974	0.155852	-2.39955	0.0164153	0.044602
BAG1	3017.34	-0.0576586	0.13492	-0.427355	0.669121	0.781528
BAG2	815.919	0.0285385	0.151834	0.187959	0.850909	0.908673
BAG3	703.792	0.491586	0.158699	3.09761	0.00195088	0.00723829
BAG4	965.06	-0.0143763	0.149708	-0.0960286	0.923498	0.954795
BAG5	2287.09	0.0354031	0.141542	0.250125	0.802491	0.877116
BAG6	7882.46	-0.203771	0.134648	-1.51336	0.130188	0.237873
BAGE	0	NA	NA	NA	NA	NA
BAGE2	0	NA	NA	NA	NA	NA
BAGE3	0	NA	NA	NA	NA	NA
BAGE4	0	NA	NA	NA	NA	NA
BAGE5	0	NA	NA	NA	NA	NA
BAHCC1	601.797	1.03115	0.145279	7.09774	1.26814e-12	2.57459e-11
BAHD1	3376.81	-0.0986189	0.135397	-0.728371	0.466387	0.615079
BAIAP2	9426.3	1.26923	0.135239	9.38508	6.28667e-21	3.01542e-19
BAIAP2-AS1	1430.38	-1.92843	0.136895	-14.087	4.5684e-45	1.45802e-42
BAIAP2L1	24.0223	-1.89802	0.447703	-4.23945	2.24065e-05	0.000137522
BAIAP2L2	14.3007	-0.256694	0.557378	-0.460538	0.64513	0.763992
BAIAP3	87.213	2.97501	0.291476	10.2067	1.84992e-24	1.27922e-22
BAK1	897.416	-0.0496486	0.156139	-0.317977	0.750502	0.840233
BAMBI	850.892	0.345603	0.152897	2.26036	0.0237988	0.0608352
BANCR	0.168428	-1.01264	4.08047	-0.248167	0.804005	NA
BANF1	3399.13	-0.37089	0.137889	-2.68977	0.00715007	0.0220562
BANF2	0	NA	NA	NA	NA	NA
BANK1	0.339229	-0.0508544	3.29691	-0.0154249	0.987693	NA
BANP	427.315	-0.610101	0.170554	-3.57718	0.000347324	0.00158487
BAP1	3587	-0.46769	0.137608	-3.3987	0.000677067	0.00287823
BARD1	1103.96	0.26887	0.163412	1.64535	0.0998968	0.193422
BARHL1	0	NA	NA	NA	NA	NA
BARHL2	0.970576	0.938126	2.09342	0.44813	0.654059	NA
BARX1	14.1251	0.67616	0.527751	1.28121	0.20012	0.331854
BARX1-AS1	0	NA	NA	NA	NA	NA
BARX2	0.817344	1.82496	2.15018	0.848745	0.396023	NA
BASP1	10503.1	-0.120559	0.140872	-0.855806	0.392105	0.544459
BASP1P1	0.174364	-1.01264	4.08047	-0.248167	0.804005	NA
BATF	0	NA	NA	NA	NA	NA
BATF2	0.336649	-0.0508544	3.30571	-0.0153838	0.987726	NA
BATF3	80.4472	-0.726072	0.254763	-2.84999	0.0043721	0.0145061
BAX	1784.08	-0.502702	0.140078	-3.58874	0.000332282	0.00152589
BAZ1A	3387.01	0.680033	0.342992	1.98265	0.0474069	0.106535
BAZ1B	11355.4	0.00786865	0.139518	0.0563989	0.955024	0.974579
BAZ2A	5877.26	-0.204654	0.134659	-1.5198	0.128561	0.235367
BAZ2B	663.775	0.361527	0.432699	0.835515	0.403428	0.555257
BBC3	234.031	0.0393569	0.191424	0.2056	0.837103	0.899873
BBIP1	246.751	-0.435797	0.191711	-2.27319	0.0230145	0.0591252
BBOF1	47.7083	-0.339203	0.364154	-0.931483	0.351604	0.502689
BBOX1	0	NA	NA	NA	NA	NA
BBOX1-AS1	2.87284	-0.913553	1.16684	-0.78293	0.433668	0.584897
BBS1	827.984	0.350805	0.147497	2.37838	0.0173889	0.0468484
BBS10	976.083	-0.111128	0.169862	-0.654228	0.512965	0.655565
BBS12	100.384	0.0549196	0.248908	0.220642	0.825371	0.891851
BBS2	690.302	0.100708	0.170773	0.589717	0.55538	0.691748
BBS4	937.744	0.165088	0.149725	1.10261	0.270197	0.415396
BBS5	1148.48	-0.204423	0.146158	-1.39864	0.161921	0.281888
BBS7	968.82	0.779027	0.16484	4.72595	2.29045e-06	1.74289e-05
BBS9	222.318	-0.0231176	0.198788	-0.116293	0.907421	0.945528
BBX	1519.82	0.838718	0.304104	2.758	0.00581568	0.0185467
BCAM	1.31999	1.52808	1.73953	0.878445	0.379702	NA
BCAN	39.9054	0.767607	0.32428	2.36711	0.0179275	0.0480343
BCAP29	980.965	0.819217	0.173554	4.72023	2.3558e-06	1.79179e-05
BCAP31	2832.61	0.0444567	0.128016	0.347274	0.728385	0.824632
BCAR1	3590.22	-0.129531	0.145926	-0.887652	0.374728	0.526168
BCAR3	680.614	-0.922049	0.149199	-6.17998	6.41106e-10	8.96361e-09
BCAR4	1.83906	0.787324	1.45284	0.541919	0.587874	0.717778
BCAS1	4.92936	0.722212	0.86971	0.830406	0.406309	0.558343
BCAS2	1593.2	0.0900441	0.160339	0.561585	0.574399	0.706402
BCAS3	560.738	0.251568	0.150168	1.67524	0.0938869	0.184113
BCAS4	72.9201	0.126831	0.257439	0.492665	0.62225	0.74546
BCAT1	9653.17	-0.428691	0.16897	-2.53708	0.011178	0.0323415
BCAT2	635.075	-0.364519	0.149164	-2.44375	0.0145354	0.0402519
BCCIP	2250	-0.39804	0.147419	-2.70007	0.00693255	0.021486
BCDIN3D	380.733	0.205007	0.17117	1.19768	0.231042	0.37022
BCDIN3D-AS1	37.0642	-0.530734	0.358168	-1.4818	0.138393	0.249352
BCHE	291.365	0.500252	0.183819	2.72143	0.00649994	0.0203419
BCKDHA	954.799	-0.242739	0.151304	-1.60431	0.108645	0.206377
BCKDHB	1445.47	0.577357	0.159424	3.62151	0.000292886	0.00136691
BCKDK	722.49	-0.496657	0.150683	-3.29604	0.000980573	0.00399088
BCL10	621.647	0.259893	0.167979	1.54717	0.121821	0.225691
BCL11A	1178.25	-0.833272	0.147014	-5.668	1.44475e-08	1.64339e-07
BCL11B	1349.77	-0.510756	0.151952	-3.36129	0.00077578	0.00323977
BCL2	1760.65	-0.349774	0.139593	-2.50567	0.0122221	0.0348946
BCL2A1	0.341456	-0.0508543	3.2894	-0.0154601	0.987665	NA
BCL2L1	1320.09	-1.33544	0.153847	-8.68034	3.94573e-18	1.49848e-16
BCL2L10	1.43	2.80493	1.83023	1.53256	0.125385	NA
BCL2L11	1296.23	0.815534	0.163773	4.97966	6.36948e-07	5.38796e-06
BCL2L12	207.242	0.34884	0.198683	1.75576	0.0791291	0.160757
BCL2L13	2101.77	0.041702	0.140496	0.29682	0.766604	0.852033
BCL2L14	0	NA	NA	NA	NA	NA
BCL2L15	87.6415	0.65936	0.247764	2.66124	0.00778534	0.0236958
BCL2L2	808.893	-0.383597	0.154533	-2.48229	0.013054	0.0368068
BCL2L2-PABPN1	0.80479	-0.696199	2.25701	-0.308461	0.757732	NA
BCL3	0.173028	0.910914	4.08047	0.223237	0.823351	NA
BCL6	252.575	2.47654	0.19407	12.761	2.70554e-37	4.72644e-35
BCL6B	1.51847	-1.87279	1.67342	-1.11914	0.263082	0.407515
BCL7A	3965.28	-0.822792	0.135048	-6.09258	1.11102e-09	1.49542e-08
BCL7B	1229.99	-0.235685	0.133907	-1.76006	0.0783969	0.159541
BCL7C	528.458	-0.111291	0.144508	-0.770133	0.441221	0.591825
BCL9	3414.92	-0.200521	0.13572	-1.47746	0.139553	0.250841
BCL9L	775.986	0.15195	0.162931	0.932602	0.351026	0.502079
BCLAF1	10407	1.02173	0.374254	2.73005	0.00633242	0.0198889
BCO1	0.851785	-3.23523	2.16761	-1.49253	0.13556	NA
BCO2	3.32835	0.231533	1.02576	0.225719	0.82142	0.889313
BCOR	3960.42	-0.608548	0.138031	-4.40879	1.03949e-05	6.88186e-05
BCORL1	1481.78	1.02837	0.13388	7.6813	1.57476e-14	4.02073e-13
BCORP1	0.173028	0.910914	4.08047	0.223237	0.823351	NA
BCR	3054.29	0.301795	0.13711	2.20111	0.0277279	0.0687748
BCRP2	61.7968	-0.135016	0.282447	-0.478024	0.632633	0.753438
BCRP3	36.855	0.0703919	0.332734	0.211556	0.832454	0.896696
BCS1L	1112.68	-0.520385	0.152578	-3.41061	0.000648173	0.00277387
BCYRN1	53.2412	-0.130317	0.336111	-0.38772	0.698223	0.802084
BDH1	732.529	-0.397401	0.148232	-2.68095	0.00734139	0.0225458
BDH2	443.91	-0.419711	0.178126	-2.35626	0.01846	0.0492782
BDKRB1	1.03298	-2.28378	2.0993	-1.08788	0.27665	NA
BDKRB2	29.4892	-1.7258	0.406377	-4.24679	2.16853e-05	0.000133589
BDNF	81.1938	-1.42781	0.25601	-5.57716	2.44473e-08	2.67453e-07
BDNF-AS	28.8182	1.14578	0.402191	2.84885	0.00438773	0.0145492
BDP1	1479.91	1.01639	0.410784	2.47426	0.0133512	0.0374982
BEAN1	12.2319	1.29388	0.594388	2.17683	0.0294935	0.0723968
BEAN1-AS1	0	NA	NA	NA	NA	NA
BECN1	2201.85	0.0777551	0.139415	0.557726	0.577031	0.708436
BECN2	0.521755	-0.975825	2.83075	-0.344723	0.730303	NA
BEGAIN	240.218	-1.6982	0.191477	-8.86895	7.38365e-19	2.98487e-17
BEND2	0.150866	0.910914	4.08047	0.223237	0.823351	NA
BEND3	1325.6	-1.43497	0.150695	-9.52232	1.69356e-21	8.72867e-20
BEND3P3	1.68206	-4.21864	3.89851	-1.08212	0.279201	0.425102
BEND4	2966.8	0.252467	0.151277	1.66891	0.0951357	0.186051
BEND5	145.034	-0.398211	0.204045	-1.95158	0.0509878	0.113082
BEND6	142.463	0.783382	0.234149	3.34565	0.000820901	0.00340507
BEND7	142.382	-0.760422	0.202145	-3.76177	0.000168714	0.000839068
BEST1	15.0862	-0.966471	0.527048	-1.83374	0.0666921	0.140341
BEST2	2.84862	-2.26578	1.27744	-1.77368	0.0761158	0.15573
BEST3	0	NA	NA	NA	NA	NA
BEST4	2.83851	0.145603	1.16744	0.12472	0.900745	0.941121
BET1	247.804	-0.68887	0.212629	-3.23978	0.00119622	0.00474147
BET1L	1454.48	0.322345	0.138594	2.32582	0.020028	0.0526676
BEX1	4449.12	-0.221706	0.136891	-1.61958	0.105323	0.201514
BEX2	740.358	-0.285915	0.154084	-1.85558	0.063513	0.134859
BEX3	4684.81	-0.0897702	0.140637	-0.63831	0.523272	0.664134
BEX4	1575.91	-0.195535	0.154997	-1.26154	0.207114	0.341168
BEX5	0.670863	1.46025	2.58615	0.564642	0.572317	NA
BFAR	1531.37	-0.734925	0.149298	-4.92254	8.54294e-07	7.11026e-06
BFSP1	42.8351	-0.513432	0.337664	-1.52054	0.128375	0.235117
BFSP2	0	NA	NA	NA	NA	NA
BFSP2-AS1	131.246	0.75962	0.245407	3.09535	0.00196579	0.00728708
BGLAP	8.82314	0.1171	0.671457	0.174397	0.861554	0.916032
BGLT3	0	NA	NA	NA	NA	NA
BGN	8.06393	-0.91554	0.721508	-1.26893	0.204468	0.337391
BHLHA15	1.7093	-3.12681	1.73785	-1.79924	0.0719803	0.148932
BHLHA9	0	NA	NA	NA	NA	NA
BHLHB9	1.17413	-1.33852	1.96553	-0.680998	0.495873	NA
BHLHE22	677.995	-1.53109	0.161797	-9.46306	2.99068e-21	1.51321e-19
BHLHE23	0.509469	2.43432	2.77796	0.876297	0.380869	NA
BHLHE40	59.644	-1.09696	0.29097	-3.77001	0.000163239	0.000815264
BHLHE40-AS1	0.16822	0.910914	4.08047	0.223237	0.823351	NA
BHLHE41	3.01575	-1.04873	1.11429	-0.941164	0.346621	0.497666
BHMG1	1.0211	-2.26859	2.13267	-1.06373	0.28745	NA
BHMT	0.503058	-2.48019	2.78826	-0.889513	0.373728	NA
BHMT2	3.48965	0.659978	1.03751	0.636119	0.524699	0.665589
BICC1	571.505	0.994916	0.162271	6.13119	8.72246e-10	1.19323e-08
BICD1	1387.33	-0.142718	0.154878	-0.921485	0.356797	0.50791
BICD2	3303.64	-0.0556976	0.1452	-0.383592	0.701281	0.804427
BICDL1	1194.55	0.42211	0.140355	3.00745	0.00263446	0.00939842
BICDL2	0	NA	NA	NA	NA	NA
BICRA	765.359	-0.489683	0.154868	-3.16193	0.00156727	0.00600843
BICRAL	514.553	-0.770615	0.172684	-4.46258	8.09768e-06	5.48975e-05
BID	1613.84	-0.522786	0.146037	-3.57983	0.000343819	0.00157104
BIK	2.85095	4.92139	1.56502	3.14462	0.00166303	0.00632875
BIN1	1761.85	-0.418688	0.147409	-2.84033	0.00450674	0.0148962
BIN2	0	NA	NA	NA	NA	NA
BIN3	479.798	-0.0530523	0.158858	-0.333961	0.738409	0.831781
BIN3-IT1	4.18375	0.0652425	0.982703	0.0663909	0.947067	0.969439
BIRC2	640.088	0.47195	0.180168	2.6195	0.00880579	0.0263554
BIRC3	1.15726	3.62448	1.95187	1.85693	0.0633218	NA
BIRC5	7934.24	-0.636577	0.131879	-4.82696	1.3863e-06	1.09871e-05
BIRC6	6984.97	0.690384	0.321361	2.14831	0.0316889	0.0767862
BIRC6-AS2	0	NA	NA	NA	NA	NA
BIRC7	0	NA	NA	NA	NA	NA
BIRC8	0	NA	NA	NA	NA	NA
BISPR	1.6489	1.16508	1.49771	0.777906	0.436624	0.587499
BIVM	511.623	-0.879049	0.189317	-4.64326	3.42961e-06	2.51071e-05
BIVM-ERCC5	0.168428	-1.01264	4.08047	-0.248167	0.804005	NA
BLACAT1	22.0248	-1.73383	0.455674	-3.80498	0.000141814	0.000719961
BLACE	0.487515	0.81809	2.71804	0.300986	0.763425	NA
BLCAP	2594.59	-0.205845	0.140821	-1.46175	0.143811	0.25677
BLID	0	NA	NA	NA	NA	NA
BLK	0.16822	0.910914	4.08047	0.223237	0.823351	NA
BLM	3251.3	0.677683	0.183497	3.69315	0.000221496	0.00106859
BLMH	4378.79	-0.51723	0.140142	-3.69076	0.000223584	0.0010771
BLNK	0	NA	NA	NA	NA	NA
BLOC1S1	533.342	-0.420976	0.152972	-2.75198	0.00592357	0.0188399
BLOC1S1-RDH5	6.22203	-1.69372	0.828528	-2.04425	0.0409288	0.0946697
BLOC1S2	1336.82	0.260173	0.15428	1.68637	0.0917255	0.180707
BLOC1S3	281.883	-0.637342	0.1742	-3.65867	0.000253525	0.00120421
BLOC1S4	566.609	-0.05119	0.162714	-0.3146	0.753065	0.842231
BLOC1S5	0.667033	-2.88864	2.52462	-1.14418	0.252547	NA
BLOC1S5-TXNDC5	0.166202	-1.01264	4.08047	-0.248167	0.804005	NA
BLOC1S6	2945.11	-0.0546972	0.153	-0.357498	0.720719	0.818353
BLVRA	831.945	-0.0875563	0.144212	-0.607137	0.54376	0.681744
BLVRB	145.657	0.33807	0.206965	1.63346	0.102372	0.197187
BLZF1	474.604	0.0599675	0.350531	0.171076	0.864164	0.917726
BMF	365.91	-0.125781	0.167387	-0.751438	0.452389	0.602073
BMI1	93.0079	-1.02822	0.26452	-3.88713	0.000101437	0.000535992
BMP1	669.37	0.179107	0.168801	1.06106	0.288664	0.435832
BMP10	0	NA	NA	NA	NA	NA
BMP15	0	NA	NA	NA	NA	NA
BMP2	83.2149	0.372043	0.238532	1.55972	0.118827	0.221331
BMP2K	968.685	0.885892	0.168557	5.25575	1.47423e-07	1.40678e-06
BMP3	13.778	-0.72306	0.575537	-1.25632	0.208999	0.34354
BMP4	8.20077	0.0128779	0.682947	0.0188564	0.984956	0.991314
BMP5	4.79761	-0.776444	0.927196	-0.837411	0.402362	0.554525
BMP6	1.48249	2.84279	1.7831	1.59429	0.11087	0.209806
BMP7	75.6777	-0.33157	0.259183	-1.27929	0.200795	0.332674
BMP7-AS1	0	NA	NA	NA	NA	NA
BMP8A	12.8148	1.89091	0.59986	3.15225	0.00162017	0.00618548
BMP8B	5.27399	2.06362	0.915361	2.25443	0.0241688	0.0616138
BMPER	3.23556	0.465137	1.18044	0.394038	0.693553	0.798656
BMPR1A	1610.47	-0.0547314	0.149418	-0.366297	0.714143	0.814078
BMPR1B	199.407	-0.95871	0.20041	-4.78375	1.72058e-06	1.33808e-05
BMPR1B-AS1	0.476096	0.757909	2.91966	0.259588	0.795182	NA
BMPR2	3962.49	0.749874	0.15892	4.71856	2.3752e-06	1.80572e-05
BMS1	2926.98	-0.0759479	0.148998	-0.509725	0.610244	0.735483
BMS1P14	114.519	-0.303392	0.225777	-1.34377	0.179024	0.304851
BMS1P17	0	NA	NA	NA	NA	NA
BMS1P18	0	NA	NA	NA	NA	NA
BMS1P20	452.359	0.00455396	0.168327	0.0270543	0.978416	0.986823
BMS1P21	5.04899	-1.03014	0.921642	-1.11772	0.263685	0.408334
BMS1P22	0	NA	NA	NA	NA	NA
BMS1P4	372.34	0.479527	0.163929	2.92522	0.00344217	0.0118249
BMS1P5	156.181	0.40602	0.216233	1.8777	0.0604224	0.12944
BMS1P6	0.336441	1.83934	3.53248	0.520695	0.602579	NA
BMT2	401.129	0.303939	0.197861	1.53612	0.124508	0.229593
BMX	1.20467	-0.425012	1.91403	-0.222051	0.824274	NA
BNC1	50.4941	-1.48653	0.326541	-4.55236	5.30485e-06	3.73364e-05
BNC2	333.721	-1.54659	0.194673	-7.94455	1.94904e-15	5.59623e-14
BNIP1	200.873	-1.31689	0.192487	-6.84142	7.84099e-12	1.44749e-10
BNIP2	2063.28	0.201143	0.152781	1.31654	0.187992	0.316166
BNIP3	1304.04	0.416431	0.148566	2.803	0.00506293	0.016456
BNIP3L	1740.11	0.473522	0.157556	3.00542	0.00265211	0.00944717
BNIPL	25.8439	0.704075	0.402907	1.74749	0.0805528	0.162832
BOC	751.067	-1.82555	0.151571	-12.0442	2.07972e-33	2.78347e-31
BOD1	2355.83	-0.556342	0.146128	-3.80722	0.000140537	0.000714788
BOD1L1	1256.47	0.672031	0.376731	1.78385	0.0744479	0.153065
BOD1L2	0.336441	1.83934	3.53248	0.520695	0.602579	NA
BOK	29.9092	-1.56649	0.387405	-4.04354	5.26495e-05	0.000295893
BOK-AS1	0.99538	-1.05056	2.00574	-0.523777	0.600433	NA
BOLA1	216.749	-0.690113	0.198797	-3.47145	0.000517655	0.00227275
BOLA2	0	NA	NA	NA	NA	NA
BOLA2-SMG1P6	78.0928	-0.300908	0.265109	-1.13503	0.256361	0.400448
BOLA2B	0	NA	NA	NA	NA	NA
BOLA3	602.777	-0.398162	0.162869	-2.44468	0.0144981	0.0401619
BOLA3-AS1	388.751	-1.67586	0.163078	-10.2764	9.00062e-25	6.5229e-23
BOLL	0.33463	-1.89279	3.26349	-0.579989	0.561922	NA
BOP1	5622.67	-0.0430335	0.133644	-0.322001	0.747452	0.837927
BORA	653.536	0.0629869	0.162972	0.386489	0.699134	0.802581
BORCS5	1133.57	-0.210393	0.150974	-1.39357	0.163446	0.283948
BORCS6	159.184	-0.357575	0.194604	-1.83746	0.0661427	0.139369
BORCS7	542.164	-0.336963	0.182255	-1.84886	0.0644784	0.13656
BORCS7-ASMT	0	NA	NA	NA	NA	NA
BORCS8	267.315	-0.184063	0.167562	-1.09848	0.271997	0.417389
BORCS8-MEF2B	1.63293	3.00927	1.76816	1.70192	0.08877	0.175898
BPESC1	0	NA	NA	NA	NA	NA
BPGM	732.878	-0.164959	0.16504	-0.999504	0.317551	0.467081
BPHL	455.371	-0.132018	0.164995	-0.800135	0.423633	0.574725
BPI	0	NA	NA	NA	NA	NA
BPIFA1	0	NA	NA	NA	NA	NA
BPIFA2	0.16822	0.910914	4.08047	0.223237	0.823351	NA
BPIFA3	0	NA	NA	NA	NA	NA
BPIFA4P	0	NA	NA	NA	NA	NA
BPIFB1	0	NA	NA	NA	NA	NA
BPIFB2	0	NA	NA	NA	NA	NA
BPIFB3	0	NA	NA	NA	NA	NA
BPIFB4	0	NA	NA	NA	NA	NA
BPIFB6	0	NA	NA	NA	NA	NA
BPIFC	0.485496	-0.932844	2.72087	-0.342848	0.731713	NA
BPNT1	1057.94	-0.118116	0.147966	-0.798262	0.424719	0.575449
BPTF	7708.3	0.361603	0.180892	1.999	0.045608	0.103276
BPY2	0	NA	NA	NA	NA	NA
BPY2B	0	NA	NA	NA	NA	NA
BPY2C	0	NA	NA	NA	NA	NA
BRAF	418.751	-0.14182	0.173147	-0.819076	0.412743	0.564219
BRAP	2482.04	0.0389573	0.147568	0.263995	0.791784	0.86971
BRAT1	2053.95	-0.0110056	0.137719	-0.0799134	0.936306	0.962274
BRCA1	3354.75	0.0735217	0.187599	0.391909	0.695126	0.79991
BRCA2	587.526	1.40672	0.508232	2.76787	0.00564239	0.0180914
BRCAT54	4.84137	-0.970056	0.897862	-1.08041	0.279961	0.425748
BRCC3	755.528	0.519277	0.184844	2.80926	0.00496552	0.0161742
BRD1	4486.47	0.0651037	0.138332	0.470633	0.637903	0.757649
BRD2	21388.1	0.523212	0.134699	3.88431	0.000102621	0.000541355
BRD3	4126.1	0.381902	0.130096	2.93554	0.00332968	0.0114741
BRD4	3988.74	-0.278362	0.134694	-2.06663	0.0387693	0.0905965
BRD7	2677.7	-0.221931	0.14589	-1.52122	0.128204	0.234972
BRD7P3	0	NA	NA	NA	NA	NA
BRD8	3090.57	0.233027	0.132943	1.75284	0.0796298	0.161439
BRD9	2707	-0.240357	0.143937	-1.66987	0.0949448	0.185749
BRDT	0.150866	0.910914	4.08047	0.223237	0.823351	NA
BRDTP1	0	NA	NA	NA	NA	NA
BRE-AS1	5.8132	-1.00709	0.829407	-1.21423	0.224661	0.363222
BREA2	4.02443	-0.0505968	0.962209	-0.052584	0.958063	0.97612
BRF1	1620.04	0.11824	0.153405	0.77077	0.440843	0.591498
BRF2	448.998	-0.590207	0.163721	-3.60495	0.000312217	0.00144696
BRI3	540.581	-0.338908	0.151446	-2.23781	0.0252336	0.0637531
BRI3BP	732.917	0.104266	0.167712	0.621697	0.534141	0.673536
BRICD5	186.636	1.26945	0.224785	5.64742	1.62871e-08	1.83878e-07
BRINP1	601.073	0.9869	0.159465	6.18881	6.06183e-10	8.5256e-09
BRINP2	11.4428	-1.41466	0.594711	-2.37873	0.0173725	0.0468193
BRINP3	0.168428	-1.01264	4.08047	-0.248167	0.804005	NA
BRIP1	4073.71	0.70123	0.185631	3.77754	0.000158386	0.000794134
BRIX1	1433.16	-0.38879	0.162491	-2.39269	0.0167255	0.0453335
BRK1	2524.58	-0.0713459	0.139329	-0.512069	0.608603	0.734621
BRMS1	1599.8	-0.280709	0.137726	-2.03818	0.0415323	0.0957367
BRMS1L	767.662	0.552338	0.181167	3.04877	0.00229777	0.00836268
BROX	809.697	-0.403773	0.166472	-2.42548	0.0152883	0.0420493
BRPF1	2467.17	-0.0223355	0.136102	-0.164109	0.869645	0.920501
BRPF3	3076.78	-0.251522	0.146934	-1.7118	0.0869332	0.172991
BRS3	1.17469	-2.51399	2.02296	-1.24273	0.213967	NA
BRSK1	764.787	-1.23397	0.149207	-8.2702	1.33738e-16	4.31813e-15
BRSK2	2728.59	-0.840711	0.137278	-6.12416	9.11623e-10	1.24112e-08
BRWD1	1715.38	0.398788	0.353923	1.12677	0.259841	0.40442
BRWD1-AS1	0.819918	-0.642877	2.13627	-0.300934	0.763465	NA
BRWD1-IT2	11.7097	-0.553911	0.569735	-0.972225	0.330939	0.480807
BRWD3	589.879	0.0614574	0.206668	0.297373	0.766182	0.851849
BSCL2	31.7775	0.521353	0.372782	1.39855	0.161949	0.281908
BSDC1	1316.24	0.271177	0.14431	1.87913	0.060227	0.129133
BSG	11664.4	0.279225	0.133122	2.09751	0.0359482	0.0852037
BSN	5639.55	0.173985	0.139457	1.24759	0.212181	0.347583
BSN-AS2	3.51323	-0.749699	1.08673	-0.689866	0.490278	0.636416
BSND	0.692111	2.87395	2.69882	1.06489	0.286926	NA
BSPH1	0	NA	NA	NA	NA	NA
BSPRY	0.341248	1.85439	3.24033	0.572285	0.567129	NA
BST1	15.0492	0.0977136	0.512345	0.190718	0.848746	0.907473
BST2	0	NA	NA	NA	NA	NA
BSX	0	NA	NA	NA	NA	NA
BTAF1	3509.75	0.658154	0.286922	2.29384	0.0217996	0.056649
BTBD1	2910.74	-0.0129374	0.160436	-0.0806387	0.935729	0.961928
BTBD10	759.512	0.547292	0.163844	3.34032	0.00083681	0.00346673
BTBD11	6770.93	0.619087	0.136723	4.52803	5.95355e-06	4.14973e-05
BTBD16	0.508786	-0.950497	2.6823	-0.354359	0.72307	NA
BTBD17	214.534	-1.92781	0.201763	-9.55481	1.2381e-21	6.43723e-20
BTBD18	0	NA	NA	NA	NA	NA
BTBD19	3.72208	0.494873	1.014	0.488039	0.625522	0.748492
BTBD2	3089.93	0.162001	0.131767	1.22945	0.218902	0.356009
BTBD3	1666.94	-0.151769	0.142607	-1.06425	0.287216	0.43412
BTBD6	1016.19	-0.868596	0.141733	-6.12839	8.87744e-10	1.2106e-08
BTBD7	2973.86	0.0538427	0.147692	0.364561	0.715439	0.815035
BTBD8	6.25924	-0.590834	0.805977	-0.733066	0.463518	0.612952
BTBD9	676.261	-0.562671	0.151383	-3.71688	0.000201702	0.000984833
BTBD9-AS1	0	NA	NA	NA	NA	NA
BTC	0.173028	0.910914	4.08047	0.223237	0.823351	NA
BTD	269.364	0.693008	0.177706	3.89976	9.62899e-05	0.000512188
BTF3	12159.2	-0.0655452	0.135096	-0.485177	0.627551	0.750132
BTF3L4	3386.33	-0.539933	0.161689	-3.33933	0.000839806	0.00347669
BTF3P11	0	NA	NA	NA	NA	NA
BTG1	2234.35	1.08201	0.154787	6.99033	2.74248e-12	5.30469e-11
BTG2	987.061	0.297928	0.159514	1.86772	0.0618015	0.131883
BTG3	1883.38	0.2487	0.162201	1.53329	0.125205	0.230647
BTG4	0	NA	NA	NA	NA	NA
BTK	6.84841	0.156767	0.735997	0.213	0.831327	0.896063
BTLA	1.13643	2.40682	1.93707	1.24251	0.214049	NA
BTN1A1	0.498605	-2.46895	3.0303	-0.814752	0.415214	NA
BTN2A1	1221.82	-0.753138	0.152071	-4.95253	7.32562e-07	6.15263e-06
BTN2A2	305.007	-1.02767	0.1902	-5.40311	6.54954e-08	6.63591e-07
BTN2A3P	94.7446	0.296559	0.231435	1.28139	0.200056	0.331826
BTN3A1	178.264	-0.894087	0.206179	-4.33646	1.44795e-05	9.29604e-05
BTN3A2	10.5655	-0.96392	0.628857	-1.53281	0.125322	0.23076
BTN3A3	19.3131	0.252593	0.446083	0.566247	0.571226	0.703686
BTNL10	0	NA	NA	NA	NA	NA
BTNL2	0	NA	NA	NA	NA	NA
BTNL3	0	NA	NA	NA	NA	NA
BTNL8	0	NA	NA	NA	NA	NA
BTNL9	0.487723	-0.939222	2.89463	-0.32447	0.745582	NA
BTRC	1637.01	0.330804	0.141611	2.33601	0.0194905	0.0515399
BUB1	3825.45	0.363772	0.147532	2.46572	0.0136737	0.0382744
BUB1B	2533.02	-0.513062	0.162922	-3.14912	0.00163764	0.0062407
BUB1B-PAK6	3.64698	0.486748	1.01406	0.479999	0.631228	0.752793
BUB3	7565.23	-0.590285	0.141033	-4.18542	2.84635e-05	0.00017109
BUD13	629.768	-0.199891	0.161767	-1.23568	0.216579	0.353014
BUD23	1911.43	-0.397125	0.13319	-2.98164	0.00286708	0.0101045
BUD31	1435.29	0.075898	0.148487	0.511142	0.609252	0.735182
BVES	4487.66	-0.0787763	0.142981	-0.550955	0.581664	0.712631
BVES-AS1	11.4591	-0.522275	0.574734	-0.908726	0.363495	0.514504
BYSL	2054.28	-0.256983	0.140867	-1.82429	0.0681083	0.1427
BZW1	15417.5	0.354685	0.159356	2.22574	0.0260319	0.0653298
BZW2	4299.13	-0.0709825	0.142986	-0.49643	0.619591	0.743635
C10orf10	26.3129	-1.86475	0.423025	-4.40813	1.04268e-05	6.89943e-05
C10orf105	0.166202	-1.01264	4.08047	-0.248167	0.804005	NA
C10orf107	0	NA	NA	NA	NA	NA
C10orf111	32.6078	0.777517	0.368801	2.10823	0.035011	0.0834092
C10orf113	0	NA	NA	NA	NA	NA
C10orf120	0	NA	NA	NA	NA	NA
C10orf126	0.452599	2.29227	3.13885	0.730288	0.465214	NA
C10orf128	26.6703	-1.12672	0.399974	-2.81698	0.00484772	0.0158528
C10orf142	0	NA	NA	NA	NA	NA
C10orf25	45.1315	-1.63953	0.337176	-4.86254	1.15886e-06	9.36344e-06
C10orf35	247.866	-0.960485	0.195811	-4.90517	9.33484e-07	7.70368e-06
C10orf53	29.7772	-0.277727	0.372471	-0.745633	0.455889	0.605663
C10orf55	0.670863	1.46025	2.58615	0.564642	0.572317	NA
C10orf62	1.01205	-3.48714	2.05372	-1.69796	0.0895156	NA
C10orf67	0.33463	-1.89279	3.26349	-0.579989	0.561922	NA
C10orf71	0.51122	-2.49878	2.77345	-0.900967	0.367606	NA
C10orf71-AS1	3.75388	1.12571	1.01965	1.10401	0.269589	0.414613
C10orf76	738.425	-0.440172	0.145717	-3.02073	0.00252169	0.00904473
C10orf82	1.49714	0.263807	1.55854	0.169266	0.865588	0.91838
C10orf88	493.14	-0.130767	0.172992	-0.755918	0.449698	0.599699
C10orf90	3.51353	-1.74728	1.11882	-1.56171	0.118356	0.220651
C10orf91	7.03392	-2.13288	0.829095	-2.57254	0.0100956	0.029692
C10orf95	1.6903	-1.23044	1.53903	-0.799486	0.424009	0.575
C10orf99	0	NA	NA	NA	NA	NA
C11orf1	280.711	-0.152169	0.188543	-0.807076	0.419623	0.571058
C11orf16	0	NA	NA	NA	NA	NA
C11orf21	0	NA	NA	NA	NA	NA
C11orf24	1291.65	-0.0845135	0.148528	-0.569008	0.569351	0.702054
C11orf40	0	NA	NA	NA	NA	NA
C11orf42	0	NA	NA	NA	NA	NA
C11orf44	0	NA	NA	NA	NA	NA
C11orf45	19.9359	-3.0638	0.572626	-5.35043	8.77433e-08	8.69366e-07
C11orf49	432.01	-0.0572759	0.167907	-0.341117	0.733016	0.828067
C11orf52	0	NA	NA	NA	NA	NA
[truncated: 25,673 more rows]

## Sheet: 344_gene_list
Gene
A1BG-AS1
AAK1
AASDH
ABCD2
ABI1
ABRAXAS1
ACACB
ACSL4
ADAM10
AKAP11
AKAP9
ALMS1
ANKRD26
ANLN
ARAP2
ARHGAP12
ARHGAP21
ARHGAP5
ARHGEF12
ARHGEF26
ARL6
ARSK
ATAD2B
ATG2B
ATP10D
B4GALT4
BAZ1A
BDP1
BLM
BOD1L1
BRCC3
BRINP1
BRMS1L
BTBD10
C18orf54
C18orf8
C1GALT1
C1orf27
CAMSAP2
CASP9
CBWD3
CCDC112
CCDC126
CCDC150
CCDC93
CCNE2
CCP110
CCPG1
CD2AP
CDC42SE2
CDH6
CDK1
CDK5R2
CEBPZ
CENPC
CENPE
CENPF
CENPJ
CEP135
CEP162
CEP170
CEP250
CEP290
CEP295
CEP78
CEP83
CEP85L
CHML
CHRNA5
CKAP2L
CLCN5
CORO1C
COX10-AS1
CREB1
CSDC2
CXCL12
CYB5R4
DBF4
DCAF10
DDX58
DENND2C
DENND4A
DENND4C
DGKE
DGKH
DMXL1
DNAJC13
DNAJC21
DNM3OS
DNTTIP2
DOCK11
DOK4
DPF3
DSEL
EAF2
EFL1
EGLN1
EIF5B
ELF1
ESCO1
ESF1
ETFDH
ETNK1
FAM102B
FAM106B
FAM106CP
FAM135A
FAM13B
FAM177A1
FAM78A
FAM8A1
FANCM
FBXO30
FIGNL1
FNIP2
FOXC1
FZD3
GAB1
GCC2
GCLC
GLCE
GMCL1
GOLGA4
GRHL1
GUCY1B3
GXYLT1
HACE1
HEBP1
HECTD1
HERC1
HEY2
HMGCR
HOMER1
HOOK3
HS2ST1
ICE1
IDH3A
IER3
INTS6L
INTS8
ISOC1
ITGA6
KATNBL1
KBTBD8
KDM3A
KDM7A
KHK
KIAA0408
KIAA1524
KIAA1586
KIF13B
KIF18A
KIF20B
KIF3A
KLHL8
KLRA1P
KNL1
KTN1
LCORL
LGALS8
LIN7C
LINC00472
LOC284023
LOC93622
LONRF2
LRCH2
LRRC1
LTN1
MAGI3
MAN1A2
MAN2A1
MAP2K4
MAP3K1
MAP9
MAPK6
MAPKBP1
MARS2
MASTL
MINDY2
MIS18BP1
MKLN1
MKNK1
MLLT3
MOSPD1
MOSPD2
MYBL1
MYO10
N4BP2
NAMPT
NAT6
NCK1
NEDD4
NEK1
NLK
NOL8
NRIP1
ODF2L
OSBPL11
OSTF1
PAPD5
PCLO
PCM1
PDE4DIP
PDLIM5
PGBD1
PHF3
PHIP
PHLPP1
PI4K2B
PIAS2
PLS1
POU2F2
PPIG
PPM1K
PPP1R15B
PPP2R3A
PPP2R5A
PRKAA2
PRKAG1
PRPF4B
PRR5
PRX
PTPN4
RABIF
RAD54B
RANBP2
RANBP6
RAPGEF6
RAPH1
RASA3
RASAL2
RDH13
RDX
RELL1
RFESD
RIF1
RMI1
RND3
RNF219
ROCK1
RPAP3
RPGR
RPS6KA5
RPS6KB1
RRAS2
RRM2B
RSF1
RSRC2
RTKN2
SCAF11
SEC22A
SEMA6A
SEPSECS
SGO2
SH3BP5
SH3RF1
SLC19A2
SLC27A4
SLC2A8
SLC30A3
SLC31A2
SLC35A1
SLC35E4
SLC41A2
SLC6A17
SLC9A3R2
SLK
SMC3
SMC4
SMC5
SMC6
SMIM10L2B
SNHG12
SNORD45A
SNX5
SOS1
SP4
SPAG1
SPATA7
SPEF2
SPRN
SREK1
STIL
STON2
STX17
SUGT1
TAOK3
TEX15
THAP8
THAP9
THOC1
TMEM150C
TMEM184C
TMEM38B
TMEM41A
TMF1
TMTC3
TNFAIP8
TOR1AIP1
TPR
TRIP11
TSPAN12
TTC37
UAP1
UBA6
UBN2
USP1
USP25
USP32P2
VASH2
WASHC4
WDR44
XPA
ZBED6
ZC2HC1A
ZC3H13
ZCCHC6
ZFC3H1
ZFPM1
ZNF260
ZNF280C
ZNF322
ZNF33B
ZNF347
ZNF354B
ZNF37BP
ZNF441
ZNF443
ZNF470
ZNF480
ZNF483
ZNF506
ZNF540
ZNF569
ZNF611
ZNF644
ZNF658
ZNF695
ZNF701
ZNF765
ZNF782
ZNRF2
ZSCAN16
ZUFSP

## Sheet: 14_gene_list
Gene
ACVR2B-AS1
ATXN7L1
AUH
BBC3
C14orf28
DYRK1B
HOMEZ
KLF9
KLRA1P
LBX2-AS1
LOC145694
PLPP7
SKIDA1
SPACA9
