# Supplementary material for: Synergistic Anti-Tumor Effect of Combining Selective CDK7 and BRD4 Inhibition in Neuroblastoma
Source: Front Oncol. 2022 Jan 27;11:773186. doi: 10.3389/fonc.2021.773186 (PMC8859926; doi:10.3389/fonc.2021.773186)
Supplement: Supplementary file 3 [file Table_2.xlsx]

## Sheet: GSEA YKL-5-124 positive
NAME	GS<br> follow link to MSigDB	GS DETAILS	SIZE	ES	NES	NOM p-val	FDR q-val	FWER p-val	RANK AT MAX	LEADING EDGE
GOBP_XENOBIOTIC_TRANSPORT	GOBP_XENOBIOTIC_TRANSPORT	Details ...	16	0.685364	2.40128	0	0.029454	0.04	217	tags=25%, list=2%, signal=26%
GOMF_SOLUTE_SODIUM_SYMPORTER_ACTIVITY	GOMF_SOLUTE_SODIUM_SYMPORTER_ACTIVITY	Details ...	24	0.577924	2.23213	0.0322581	0.106253	0.29	331	tags=25%, list=4%, signal=26%
GOMF_SOLUTE_CATION_SYMPORTER_ACTIVITY	GOMF_SOLUTE_CATION_SYMPORTER_ACTIVITY	Details ...	43	0.429342	2.14347	0	0.146672	0.5	331	tags=16%, list=4%, signal=17%
GOCC_BLOOD_MICROPARTICLE	GOCC_BLOOD_MICROPARTICLE	Details ...	25	0.45723	1.9903	0	0.253491	0.91	422	tags=24%, list=5%, signal=25%
GOBP_REGULATION_OF_LEUKOCYTE_MEDIATED_CYTOTOXICITY	GOBP_REGULATION_OF_LEUKOCYTE_MEDIATED_CYTOTOXICITY	Details ...	15	0.566579	2.03642	0	0.258589	0.76	661	tags=40%, list=7%, signal=43%
GOBP_SCF_DEPENDENT_PROTEASOMAL_UBIQUITIN_DEPENDENT_PROTEIN_CATABOLIC_PROCESS	GOBP_SCF_DEPENDENT_PROTEASOMAL_UBIQUITIN_DEPENDENT_PROTEIN_CATABOLIC_PROCESS	Details ...	57	0.383276	2.00959	0	0.270007	0.85	4743	tags=93%, list=51%, signal=187%
GOCC_CYTOCHROME_COMPLEX	GOCC_CYTOCHROME_COMPLEX	Details ...	16	0.50873	1.95871	0	0.280336	0.95	473	tags=19%, list=5%, signal=20%
HP_IRIS_HYPOPIGMENTATION	HP_IRIS_HYPOPIGMENTATION	Details ...	22	0.496216	1.92198	0	0.302322	0.97	371	tags=18%, list=4%, signal=19%
GOBP_MODULATION_BY_SYMBIONT_OF_ENTRY_INTO_HOST	GOBP_MODULATION_BY_SYMBIONT_OF_ENTRY_INTO_HOST	Details ...	15	0.541547	1.83472	0	0.316248	1	133	tags=20%, list=1%, signal=20%
GOBP_SPERM_MOTILITY	GOBP_SPERM_MOTILITY	Details ...	26	0.444694	1.93026	0.0416667	0.318971	0.97	384	tags=23%, list=4%, signal=24%
GOBP_REGULATION_OF_MICROTUBULE_BASED_MOVEMENT	GOBP_REGULATION_OF_MICROTUBULE_BASED_MOVEMENT	Details ...	17	0.566616	1.87338	0	0.325295	1	384	tags=29%, list=4%, signal=31%
GOBP_PROTEASOMAL_UBIQUITIN_INDEPENDENT_PROTEIN_CATABOLIC_PROCESS	GOBP_PROTEASOMAL_UBIQUITIN_INDEPENDENT_PROTEIN_CATABOLIC_PROCESS	Details ...	16	0.546758	1.82085	0	0.325743	1	4251	tags=100%, list=45%, signal=183%
GOCC_9PLUS2_MOTILE_CILIUM	GOCC_9PLUS2_MOTILE_CILIUM	Details ...	36	0.419673	1.84862	0	0.327769	1	384	tags=19%, list=4%, signal=20%
GOBP_REGULATION_OF_CELL_KILLING	GOBP_REGULATION_OF_CELL_KILLING	Details ...	19	0.497994	1.83813	0	0.329481	1	661	tags=32%, list=7%, signal=34%
GOCC_PROTEASOME_CORE_COMPLEX	GOCC_PROTEASOME_CORE_COMPLEX	Details ...	15	0.5467	1.85744	0	0.334804	1	4251	tags=100%, list=45%, signal=183%
GOBP_POSITIVE_REGULATION_OF_T_CELL_PROLIFERATION	GOBP_POSITIVE_REGULATION_OF_T_CELL_PROLIFERATION	Details ...	29	0.380964	1.80165	0	0.347201	1	661	tags=28%, list=7%, signal=30%
GOBP_CILIUM_OR_FLAGELLUM_DEPENDENT_CELL_MOTILITY	GOBP_CILIUM_OR_FLAGELLUM_DEPENDENT_CELL_MOTILITY	Details ...	36	0.401081	1.87532	0	0.350175	1	384	tags=19%, list=4%, signal=20%
GOCC_RESPIRASOME	GOCC_RESPIRASOME	Details ...	47	0.38812	1.7807	0	0.36441	1	4799	tags=91%, list=51%, signal=187%
GOMF_ANTIOXIDANT_ACTIVITY	GOMF_ANTIOXIDANT_ACTIVITY	Details ...	29	0.438239	1.88077	0	0.370497	1	318	tags=17%, list=3%, signal=18%
GOBP_LEUKOCYTE_MEDIATED_CYTOTOXICITY	GOBP_LEUKOCYTE_MEDIATED_CYTOTOXICITY	Details ...	26	0.390148	1.78598	0	0.370741	1	432	tags=19%, list=5%, signal=20%
GOBP_CILIUM_MOVEMENT	GOBP_CILIUM_MOVEMENT		44	0.355035	1.75186	0	0.426327	1	384	tags=18%, list=4%, signal=19%
GOBP_ORGANIC_CATION_TRANSPORT	GOBP_ORGANIC_CATION_TRANSPORT		17	0.44816	1.73391	0.0357143	0.443355	1	37	tags=12%, list=0%, signal=12%
GOBP_NATURAL_KILLER_CELL_MEDIATED_IMMUNITY	GOBP_NATURAL_KILLER_CELL_MEDIATED_IMMUNITY		16	0.480864	1.73968	0.0285714	0.448169	1	432	tags=25%, list=5%, signal=26%
GOBP_REGULATION_OF_CALCIUM_ION_TRANSMEMBRANE_TRANSPORTER_ACTIVITY	GOBP_REGULATION_OF_CALCIUM_ION_TRANSMEMBRANE_TRANSPORTER_ACTIVITY		41	0.362792	1.6895	0	0.480994	1	618	tags=22%, list=7%, signal=23%
GOMF_NAD_P_H_DEHYDROGENASE_QUINONE_ACTIVITY	GOMF_NAD_P_H_DEHYDROGENASE_QUINONE_ACTIVITY		25	0.371515	1.71292	0	0.482057	1	2856	tags=72%, list=31%, signal=103%
GOBP_POSITIVE_REGULATION_OF_INTERFERON_GAMMA_PRODUCTION	GOBP_POSITIVE_REGULATION_OF_INTERFERON_GAMMA_PRODUCTION		24	0.439344	1.694	0.0714286	0.48623	1	618	tags=33%, list=7%, signal=36%
GOMF_SODIUM_ION_TRANSMEMBRANE_TRANSPORTER_ACTIVITY	GOMF_SODIUM_ION_TRANSMEMBRANE_TRANSPORTER_ACTIVITY		56	0.330054	1.64864	0	0.490134	1	331	tags=11%, list=4%, signal=11%
GOBP_INTERFERON_GAMMA_PRODUCTION	GOBP_INTERFERON_GAMMA_PRODUCTION		39	0.330604	1.67372	0	0.491266	1	406	tags=23%, list=4%, signal=24%
GOCC_NADH_DEHYDROGENASE_COMPLEX	GOCC_NADH_DEHYDROGENASE_COMPLEX		24	0.403494	1.6961	0	0.49844	1	5035	tags=96%, list=54%, signal=207%
GOMF_EXOGENOUS_PROTEIN_BINDING	GOMF_EXOGENOUS_PROTEIN_BINDING		26	0.337347	1.64917	0	0.502384	1	400	tags=12%, list=4%, signal=12%
HP_SUBCAPSULAR_CATARACT	HP_SUBCAPSULAR_CATARACT		18	0.445559	1.67489	0	0.504909	1	66	tags=11%, list=1%, signal=11%
GOBP_REGULATION_OF_LYMPHOCYTE_MEDIATED_IMMUNITY	GOBP_REGULATION_OF_LYMPHOCYTE_MEDIATED_IMMUNITY		45	0.328838	1.69869	0	0.506641	1	432	tags=20%, list=5%, signal=21%
GOMF_HYDROLASE_ACTIVITY_HYDROLYZING_O_GLYCOSYL_COMPOUNDS	GOMF_HYDROLASE_ACTIVITY_HYDROLYZING_O_GLYCOSYL_COMPOUNDS		36	0.378716	1.65234	0	0.507755	1	150	tags=11%, list=2%, signal=11%
GOCC_MOTILE_CILIUM	GOCC_MOTILE_CILIUM		65	0.292838	1.65439	0	0.517172	1	384	tags=14%, list=4%, signal=14%
GOMF_IMMUNE_RECEPTOR_ACTIVITY	GOMF_IMMUNE_RECEPTOR_ACTIVITY		31	0.418575	1.65614	0	0.529342	1	632	tags=29%, list=7%, signal=31%
GOMF_SERINE_TYPE_ENDOPEPTIDASE_INHIBITOR_ACTIVITY	GOMF_SERINE_TYPE_ENDOPEPTIDASE_INHIBITOR_ACTIVITY		15	0.437027	1.63147	0.0454545	0.533702	1	453	tags=33%, list=5%, signal=35%
GOBP_FATTY_ACID_DERIVATIVE_BIOSYNTHETIC_PROCESS	GOBP_FATTY_ACID_DERIVATIVE_BIOSYNTHETIC_PROCESS		21	0.373943	1.61929	0	0.5561	1	5868	tags=100%, list=63%, signal=267%
GOMF_SYMPORTER_ACTIVITY	GOMF_SYMPORTER_ACTIVITY		64	0.345507	1.6011	0	0.585772	1	358	tags=14%, list=4%, signal=15%
GOBP_INTERLEUKIN_8_PRODUCTION	GOBP_INTERLEUKIN_8_PRODUCTION		32	0.362962	1.60223	0	0.597894	1	584	tags=22%, list=6%, signal=23%
GOBP_SULFUR_COMPOUND_TRANSPORT	GOBP_SULFUR_COMPOUND_TRANSPORT		27	0.363382	1.57978	0.0434783	0.639301	1	294	tags=11%, list=3%, signal=11%
GOCC_RESPIRATORY_CHAIN_COMPLEX	GOCC_RESPIRATORY_CHAIN_COMPLEX		41	0.379036	1.56548	0	0.647814	1	4799	tags=90%, list=51%, signal=184%
GOMF_ACTIVE_ION_TRANSMEMBRANE_TRANSPORTER_ACTIVITY	GOMF_ACTIVE_ION_TRANSMEMBRANE_TRANSPORTER_ACTIVITY		83	0.265958	1.57344	0	0.649327	1	331	tags=8%, list=4%, signal=9%
GOBP_BIOLOGICAL_PROCESS_INVOLVED_IN_INTRASPECIES_INTERACTION_BETWEEN_ORGANISMS	GOBP_BIOLOGICAL_PROCESS_INVOLVED_IN_INTRASPECIES_INTERACTION_BETWEEN_ORGANISMS		20	0.384214	1.54892	0.0555556	0.650381	1	748	tags=30%, list=8%, signal=33%
HP_ARTERIOSCLEROSIS	HP_ARTERIOSCLEROSIS		32	0.329268	1.56915	0.105263	0.650992	1	318	tags=16%, list=3%, signal=16%
GOBP_REGULATION_OF_TRANSCRIPTION_FROM_RNA_POLYMERASE_II_PROMOTER_IN_RESPONSE_TO_HYPOXIA	GOBP_REGULATION_OF_TRANSCRIPTION_FROM_RNA_POLYMERASE_II_PROMOTER_IN_RESPONSE_TO_HYPOXIA		56	0.325124	1.53404	0	0.653246	1	4584	tags=88%, list=49%, signal=170%
GOBP_DETOXIFICATION	GOBP_DETOXIFICATION		48	0.332829	1.52714	0	0.653999	1	318	tags=15%, list=3%, signal=15%
GOBP_NEUROTRANSMITTER_UPTAKE	GOBP_NEUROTRANSMITTER_UPTAKE		16	0.418731	1.54043	0.0588235	0.656724	1	224	tags=13%, list=2%, signal=13%
GOCC_MICROVILLUS	GOCC_MICROVILLUS		36	0.353284	1.52232	0.04	0.657746	1	720	tags=28%, list=8%, signal=30%
HP_ABNORMALITY_OF_RENAL_EXCRETION	HP_ABNORMALITY_OF_RENAL_EXCRETION		17	0.444399	1.55506	0.0689655	0.657759	1	553	tags=24%, list=6%, signal=25%
GOBP_LYMPHOCYTE_HOMEOSTASIS	GOBP_LYMPHOCYTE_HOMEOSTASIS		27	0.358828	1.52918	0.0416667	0.657917	1	133	tags=11%, list=1%, signal=11%
GOCC_APICAL_PLASMA_MEMBRANE	GOCC_APICAL_PLASMA_MEMBRANE		127	0.29233	1.55026	0	0.660038	1	331	tags=13%, list=4%, signal=14%
HP_ABNORMAL_CORONARY_ARTERY_MORPHOLOGY	HP_ABNORMAL_CORONARY_ARTERY_MORPHOLOGY		23	0.376689	1.53478	0.0416667	0.663934	1	318	tags=17%, list=3%, signal=18%
GOBP_POSITIVE_REGULATION_OF_CALCIUM_ION_TRANSMEMBRANE_TRANSPORTER_ACTIVITY	GOBP_POSITIVE_REGULATION_OF_CALCIUM_ION_TRANSMEMBRANE_TRANSPORTER_ACTIVITY		16	0.463202	1.55651	0.0740741	0.666883	1	591	tags=25%, list=6%, signal=27%
GOBP_PHENOL_CONTAINING_COMPOUND_METABOLIC_PROCESS	GOBP_PHENOL_CONTAINING_COMPOUND_METABOLIC_PROCESS		40	0.333446	1.54103	0	0.668114	1	481	tags=18%, list=5%, signal=18%
GOCC_APICAL_PART_OF_CELL	GOCC_APICAL_PART_OF_CELL		151	0.254228	1.50513	0.0625	0.67587	1	331	tags=11%, list=4%, signal=11%
GOBP_POSITIVE_REGULATION_OF_LIPID_BIOSYNTHETIC_PROCESS	GOBP_POSITIVE_REGULATION_OF_LIPID_BIOSYNTHETIC_PROCESS		36	0.290863	1.48467	0.0476191	0.676374	1	318	tags=11%, list=3%, signal=11%
GOBP_LYMPHOCYTE_MEDIATED_IMMUNITY	GOBP_LYMPHOCYTE_MEDIATED_IMMUNITY		81	0.282221	1.51111	0	0.677047	1	457	tags=16%, list=5%, signal=17%
GOMF_ELECTRON_TRANSFER_ACTIVITY	GOMF_ELECTRON_TRANSFER_ACTIVITY		58	0.314425	1.51366	0.0555556	0.678237	1	473	tags=10%, list=5%, signal=11%
GOMF_SECONDARY_ACTIVE_TRANSMEMBRANE_TRANSPORTER_ACTIVITY	GOMF_SECONDARY_ACTIVE_TRANSMEMBRANE_TRANSPORTER_ACTIVITY		110	0.246163	1.4787	0	0.679105	1	358	tags=9%, list=4%, signal=9%
GOBP_CELLULAR_AMINO_ACID_CATABOLIC_PROCESS	GOBP_CELLULAR_AMINO_ACID_CATABOLIC_PROCESS		43	0.30116	1.50732	0.0434783	0.680193	1	403	tags=14%, list=4%, signal=15%
GOMF_DICARBOXYLIC_ACID_TRANSMEMBRANE_TRANSPORTER_ACTIVITY	GOMF_DICARBOXYLIC_ACID_TRANSMEMBRANE_TRANSPORTER_ACTIVITY		18	0.407306	1.49195	0.0384615	0.680895	1	217	tags=17%, list=2%, signal=17%
GOCC_BASOLATERAL_PLASMA_MEMBRANE	GOCC_BASOLATERAL_PLASMA_MEMBRANE		97	0.262102	1.48618	0	0.681691	1	237	tags=8%, list=3%, signal=8%
GOBP_REGULATION_OF_TRIGLYCERIDE_METABOLIC_PROCESS	GOBP_REGULATION_OF_TRIGLYCERIDE_METABOLIC_PROCESS		16	0.404606	1.48039	0.0645161	0.682415	1	725	tags=25%, list=8%, signal=27%
GOMF_OXIDOREDUCTASE_ACTIVITY_ACTING_ON_NAD_P_H_QUINONE_OR_SIMILAR_COMPOUND_AS_ACCEPTOR	GOMF_OXIDOREDUCTASE_ACTIVITY_ACTING_ON_NAD_P_H_QUINONE_OR_SIMILAR_COMPOUND_AS_ACCEPTOR		30	0.314616	1.49981	0	0.683053	1	6425	tags=100%, list=69%, signal=318%
GOMF_VITAMIN_B6_BINDING	GOMF_VITAMIN_B6_BINDING		20	0.414959	1.49552	0.0454545	0.689957	1	918	tags=35%, list=10%, signal=39%
GOBP_ENTRY_INTO_HOST	GOBP_ENTRY_INTO_HOST		60	0.29391	1.48635	0	0.691803	1	133	tags=7%, list=1%, signal=7%
GOBP_CELL_KILLING	GOBP_CELL_KILLING		32	0.342278	1.49211	0.04	0.691812	1	432	tags=16%, list=5%, signal=16%
GOBP_REGULATION_OF_T_CELL_RECEPTOR_SIGNALING_PATHWAY	GOBP_REGULATION_OF_T_CELL_RECEPTOR_SIGNALING_PATHWAY		21	0.379054	1.46866	0.111111	0.695374	1	176	tags=14%, list=2%, signal=15%
GOBP_T_CELL_DIFFERENTIATION_IN_THYMUS	GOBP_T_CELL_DIFFERENTIATION_IN_THYMUS		34	0.348027	1.46984	0	0.701294	1	384	tags=15%, list=4%, signal=15%
GOBP_POSITIVE_REGULATION_OF_TRANSPORTER_ACTIVITY	GOBP_POSITIVE_REGULATION_OF_TRANSPORTER_ACTIVITY		48	0.312984	1.44925	0	0.701566	1	706	tags=23%, list=8%, signal=25%
GOBP_REGULATION_OF_TRANSPORTER_ACTIVITY	GOBP_REGULATION_OF_TRANSPORTER_ACTIVITY		124	0.250167	1.46143	0.0714286	0.702599	1	706	tags=19%, list=8%, signal=20%
GOBP_POSITIVE_REGULATION_OF_FATTY_ACID_METABOLIC_PROCESS	GOBP_POSITIVE_REGULATION_OF_FATTY_ACID_METABOLIC_PROCESS		17	0.385504	1.46312	0.0689655	0.705608	1	238	tags=18%, list=3%, signal=18%
GOMF_CELL_CELL_ADHESION_MEDIATOR_ACTIVITY	GOMF_CELL_CELL_ADHESION_MEDIATOR_ACTIVITY		22	0.353328	1.4505	0.0625	0.705731	1	175	tags=9%, list=2%, signal=9%
GOMF_METALLOEXOPEPTIDASE_ACTIVITY	GOMF_METALLOEXOPEPTIDASE_ACTIVITY		23	0.379028	1.45414	0.0454545	0.710578	1	70	tags=9%, list=1%, signal=9%
GOBP_BODY_FLUID_SECRETION	GOBP_BODY_FLUID_SECRETION		44	0.280168	1.44474	0.111111	0.712135	1	748	tags=25%, list=8%, signal=27%
GOBP_NEGATIVE_REGULATION_OF_INTERLEUKIN_6_PRODUCTION	GOBP_NEGATIVE_REGULATION_OF_INTERLEUKIN_6_PRODUCTION		21	0.408254	1.4507	0.0909091	0.71406	1	334	tags=24%, list=4%, signal=25%
GOBP_ACUTE_INFLAMMATORY_RESPONSE	GOBP_ACUTE_INFLAMMATORY_RESPONSE		27	0.366381	1.45503	0.04	0.71645	1	584	tags=26%, list=6%, signal=28%
GOBP_INTERLEUKIN_6_PRODUCTION	GOBP_INTERLEUKIN_6_PRODUCTION		59	0.304917	1.43399	0	0.73287	1	375	tags=17%, list=4%, signal=18%
GOBP_CELLULAR_CARBOHYDRATE_CATABOLIC_PROCESS	GOBP_CELLULAR_CARBOHYDRATE_CATABOLIC_PROCESS		21	0.381683	1.43632	0.0740741	0.734938	1	680	tags=19%, list=7%, signal=20%
GOMF_SULFUR_COMPOUND_TRANSMEMBRANE_TRANSPORTER_ACTIVITY	GOMF_SULFUR_COMPOUND_TRANSMEMBRANE_TRANSPORTER_ACTIVITY		24	0.396172	1.42801	0.05	0.749434	1	294	tags=13%, list=3%, signal=13%
GOMF_CHLORIDE_TRANSMEMBRANE_TRANSPORTER_ACTIVITY	GOMF_CHLORIDE_TRANSMEMBRANE_TRANSPORTER_ACTIVITY		34	0.34875	1.41339	0.136364	0.7674	1	224	tags=12%, list=2%, signal=12%
GOCC_BASAL_PART_OF_CELL	GOCC_BASAL_PART_OF_CELL		116	0.228531	1.41577	0	0.7694	1	753	tags=15%, list=8%, signal=16%
GOCC_DYNEIN_COMPLEX	GOCC_DYNEIN_COMPLEX		20	0.350132	1.40626	0.115385	0.770008	1	559	tags=15%, list=6%, signal=16%
GOBP_REGULATION_OF_ANTIGEN_RECEPTOR_MEDIATED_SIGNALING_PATHWAY	GOBP_REGULATION_OF_ANTIGEN_RECEPTOR_MEDIATED_SIGNALING_PATHWAY		31	0.293788	1.40366	0.1	0.774312	1	176	tags=10%, list=2%, signal=10%
GOBP_VASCULAR_TRANSPORT	GOBP_VASCULAR_TRANSPORT		52	0.287929	1.40698	0.0769231	0.775376	1	661	tags=15%, list=7%, signal=16%
GOBP_B_CELL_MEDIATED_IMMUNITY	GOBP_B_CELL_MEDIATED_IMMUNITY		43	0.299912	1.41612	0.0555556	0.777091	1	384	tags=16%, list=4%, signal=17%
GOMF_OXIDOREDUCTASE_ACTIVITY_ACTING_ON_PEROXIDE_AS_ACCEPTOR	GOMF_OXIDOREDUCTASE_ACTIVITY_ACTING_ON_PEROXIDE_AS_ACCEPTOR		17	0.448011	1.40881	0.0434783	0.777532	1	1557	tags=65%, list=17%, signal=77%
GOBP_ICOSANOID_METABOLIC_PROCESS	GOBP_ICOSANOID_METABOLIC_PROCESS		24	0.311469	1.41782	0	0.780232	1	520	tags=17%, list=6%, signal=18%
GOBP_POSITIVE_REGULATION_OF_INTERLEUKIN_8_PRODUCTION	GOBP_POSITIVE_REGULATION_OF_INTERLEUKIN_8_PRODUCTION		24	0.38297	1.39781	0.15625	0.789207	1	584	tags=25%, list=6%, signal=27%
GOMF_PROTON_TRANSMEMBRANE_TRANSPORTER_ACTIVITY	GOMF_PROTON_TRANSMEMBRANE_TRANSPORTER_ACTIVITY		41	0.26908	1.39325	0.05	0.796967	1	591	tags=12%, list=6%, signal=13%
GOBP_RESPONSE_TO_INTERLEUKIN_6	GOBP_RESPONSE_TO_INTERLEUKIN_6		20	0.387539	1.39096	0.08	0.797913	1	217	tags=10%, list=2%, signal=10%
HP_ABNORMAL_DELIVERY	HP_ABNORMAL_DELIVERY		30	0.291231	1.38403	0.0666667	0.811356	1	474	tags=13%, list=5%, signal=14%
GOBP_POSITIVE_REGULATION_OF_PRODUCTION_OF_MOLECULAR_MEDIATOR_OF_IMMUNE_RESPONSE	GOBP_POSITIVE_REGULATION_OF_PRODUCTION_OF_MOLECULAR_MEDIATOR_OF_IMMUNE_RESPONSE		38	0.267892	1.3819	0.111111	0.812844	1	375	tags=16%, list=4%, signal=16%
GOMF_EXOPEPTIDASE_ACTIVITY	GOMF_EXOPEPTIDASE_ACTIVITY		40	0.301126	1.38534	0.16129	0.813767	1	115	tags=8%, list=1%, signal=8%
GOBP_INNATE_IMMUNE_RESPONSE_ACTIVATING_SIGNAL_TRANSDUCTION	GOBP_INNATE_IMMUNE_RESPONSE_ACTIVATING_SIGNAL_TRANSDUCTION		60	0.258443	1.35869	0.04	0.823616	1	4492	tags=83%, list=48%, signal=159%
GOBP_MITOCHONDRIAL_ELECTRON_TRANSPORT_NADH_TO_UBIQUINONE	GOBP_MITOCHONDRIAL_ELECTRON_TRANSPORT_NADH_TO_UBIQUINONE		28	0.344486	1.37669	0.1875	0.825385	1	5035	tags=93%, list=54%, signal=200%
GOBP_ADAPTIVE_IMMUNE_RESPONSE	GOBP_ADAPTIVE_IMMUNE_RESPONSE		126	0.241664	1.35925	0	0.829397	1	667	tags=18%, list=7%, signal=19%
HP_FOCAL_EMOTIONAL_SEIZURE	HP_FOCAL_EMOTIONAL_SEIZURE		23	0.303352	1.36055	0.0952381	0.831165	1	6528	tags=100%, list=70%, signal=330%
HP_WEAK_CRY	HP_WEAK_CRY		22	0.315031	1.37308	0.1	0.83225	1	397	tags=14%, list=4%, signal=14%
GOMF_ACTIVE_TRANSMEMBRANE_TRANSPORTER_ACTIVITY	GOMF_ACTIVE_TRANSMEMBRANE_TRANSPORTER_ACTIVITY		133	0.21956	1.36337	0	0.83554	1	358	tags=8%, list=4%, signal=8%
GOBP_B_CELL_HOMEOSTASIS	GOBP_B_CELL_HOMEOSTASIS		16	0.396581	1.33904	0.0869565	0.836391	1	107	tags=13%, list=1%, signal=13%
GOCC_INNER_MITOCHONDRIAL_MEMBRANE_PROTEIN_COMPLEX	GOCC_INNER_MITOCHONDRIAL_MEMBRANE_PROTEIN_COMPLEX		64	0.267348	1.36512	0.0384615	0.836562	1	6383	tags=97%, list=68%, signal=302%
GOBP_T_CELL_ACTIVATION_INVOLVED_IN_IMMUNE_RESPONSE	GOBP_T_CELL_ACTIVATION_INVOLVED_IN_IMMUNE_RESPONSE		34	0.329502	1.36967	0.137931	0.836741	1	375	tags=18%, list=4%, signal=18%
GOBP_CELLULAR_EXTRAVASATION	GOBP_CELLULAR_EXTRAVASATION		20	0.364241	1.36104	0.137931	0.837419	1	77	tags=10%, list=1%, signal=10%
GOBP_ENDOCRINE_PROCESS	GOBP_ENDOCRINE_PROCESS		27	0.306885	1.34006	0.0952381	0.839141	1	311	tags=19%, list=3%, signal=19%
GOCC_CILIARY_PLASM	GOCC_CILIARY_PLASM		47	0.247978	1.34065	0.0625	0.844321	1	252	tags=11%, list=3%, signal=11%
HP_ABNORMAL_MITOCHONDRIA_IN_MUSCLE_TISSUE	HP_ABNORMAL_MITOCHONDRIA_IN_MUSCLE_TISSUE		22	0.345032	1.36514	0.0769231	0.845098	1	4728	tags=91%, list=51%, signal=183%
GOBP_LEUKOCYTE_CELL_CELL_ADHESION	GOBP_LEUKOCYTE_CELL_CELL_ADHESION		138	0.235439	1.34352	0	0.84754	1	432	tags=11%, list=5%, signal=11%
GOBP_POSITIVE_REGULATION_OF_PATTERN_RECOGNITION_RECEPTOR_SIGNALING_PATHWAY	GOBP_POSITIVE_REGULATION_OF_PATTERN_RECOGNITION_RECEPTOR_SIGNALING_PATHWAY		15	0.343765	1.35064	0.08	0.849217	1	237	tags=13%, list=3%, signal=14%
GOCC_RETROMER_COMPLEX	GOCC_RETROMER_COMPLEX		15	0.382583	1.34081	0.130435	0.851461	1	5785	tags=100%, list=62%, signal=261%
GOCC_SPECIFIC_GRANULE_LUMEN	GOCC_SPECIFIC_GRANULE_LUMEN		23	0.399764	1.34407	0.178571	0.85312	1	396	tags=17%, list=4%, signal=18%
GOBP_NEGATIVE_REGULATION_OF_LYMPHOCYTE_DIFFERENTIATION	GOBP_NEGATIVE_REGULATION_OF_LYMPHOCYTE_DIFFERENTIATION		28	0.326283	1.34408	0.178571	0.861093	1	432	tags=18%, list=5%, signal=19%
HP_X_LINKED_DOMINANT_INHERITANCE	HP_X_LINKED_DOMINANT_INHERITANCE		32	0.343623	1.34546	0.1	0.863741	1	6155	tags=100%, list=66%, signal=291%
GOBP_CELLULAR_OXIDANT_DETOXIFICATION	GOBP_CELLULAR_OXIDANT_DETOXIFICATION		36	0.334802	1.32863	0.173913	0.86973	1	318	tags=14%, list=3%, signal=14%
GOBP_EXPORT_ACROSS_PLASMA_MEMBRANE	GOBP_EXPORT_ACROSS_PLASMA_MEMBRANE		26	0.320834	1.31813	0.185185	0.882295	1	217	tags=12%, list=2%, signal=12%
HP_ABNORMAL_CRY	HP_ABNORMAL_CRY		24	0.347405	1.31853	0.129032	0.888404	1	1017	tags=33%, list=11%, signal=37%
GOBP_NEGATIVE_REGULATION_OF_REPRODUCTIVE_PROCESS	GOBP_NEGATIVE_REGULATION_OF_REPRODUCTIVE_PROCESS		25	0.338618	1.30746	0.130435	0.890709	1	231	tags=12%, list=2%, signal=12%
HP_PANCREATITIS	HP_PANCREATITIS		24	0.3356	1.31935	0.148148	0.891935	1	882	tags=29%, list=9%, signal=32%
GOCC_PHOTORECEPTOR_OUTER_SEGMENT	GOCC_PHOTORECEPTOR_OUTER_SEGMENT		31	0.257873	1.30791	0.111111	0.895527	1	481	tags=16%, list=5%, signal=17%
GOBP_REGULATION_OF_INTRINSIC_APOPTOTIC_SIGNALING_PATHWAY_BY_P53_CLASS_MEDIATOR	GOBP_REGULATION_OF_INTRINSIC_APOPTOTIC_SIGNALING_PATHWAY_BY_P53_CLASS_MEDIATOR		16	0.374904	1.31321	0.2	0.896705	1	4406	tags=88%, list=47%, signal=165%
GOMF_INORGANIC_ANION_TRANSMEMBRANE_TRANSPORTER_ACTIVITY	GOMF_INORGANIC_ANION_TRANSMEMBRANE_TRANSPORTER_ACTIVITY		56	0.258021	1.31967	0	0.898091	1	331	tags=9%, list=4%, signal=9%
GOBP_LEUKOCYTE_ADHESION_TO_VASCULAR_ENDOTHELIAL_CELL	GOBP_LEUKOCYTE_ADHESION_TO_VASCULAR_ENDOTHELIAL_CELL		17	0.421724	1.31118	0.142857	0.898377	1	77	tags=12%, list=1%, signal=12%
GOBP_NEGATIVE_REGULATION_OF_CALCIUM_ION_TRANSPORT	GOBP_NEGATIVE_REGULATION_OF_CALCIUM_ION_TRANSPORT		28	0.286515	1.30351	0.185185	0.900047	1	552	tags=14%, list=6%, signal=15%
GOMF_HYDROLASE_ACTIVITY_ACTING_ON_GLYCOSYL_BONDS	GOMF_HYDROLASE_ACTIVITY_ACTING_ON_GLYCOSYL_BONDS		49	0.271233	1.30848	0.0869565	0.900854	1	150	tags=8%, list=2%, signal=8%
HP_ABNORMAL_IRIS_PIGMENTATION	HP_ABNORMAL_IRIS_PIGMENTATION		52	0.237834	1.29626	0.157895	0.911799	1	66	tags=6%, list=1%, signal=6%
GOBP_NEGATIVE_REGULATION_OF_LEUKOCYTE_CELL_CELL_ADHESION	GOBP_NEGATIVE_REGULATION_OF_LEUKOCYTE_CELL_CELL_ADHESION		48	0.25382	1.29925	0.121212	0.912278	1	518	tags=19%, list=6%, signal=20%
GOBP_SENSORY_PERCEPTION_OF_LIGHT_STIMULUS	GOBP_SENSORY_PERCEPTION_OF_LIGHT_STIMULUS		70	0.246886	1.29751	0.05	0.912553	1	402	tags=14%, list=4%, signal=15%
GOBP_REGULATION_OF_NITRIC_OXIDE_METABOLIC_PROCESS	GOBP_REGULATION_OF_NITRIC_OXIDE_METABOLIC_PROCESS		24	0.30234	1.29204	0.137931	0.916848	1	77	tags=8%, list=1%, signal=8%
GOBP_NUCLEAR_TRANSCRIBED_MRNA_POLY_A_TAIL_SHORTENING	GOBP_NUCLEAR_TRANSCRIBED_MRNA_POLY_A_TAIL_SHORTENING		22	0.345932	1.29293	0.0714286	0.920421	1	574	tags=18%, list=6%, signal=19%
GOMF_RNA_POLYMERASE_II_GENERAL_TRANSCRIPTION_INITIATION_FACTOR_BINDING	GOMF_RNA_POLYMERASE_II_GENERAL_TRANSCRIPTION_INITIATION_FACTOR_BINDING		15	0.387912	1.28843	0.131579	0.926778	1	4672	tags=93%, list=50%, signal=186%
GOBP_NEGATIVE_REGULATION_OF_CATION_CHANNEL_ACTIVITY	GOBP_NEGATIVE_REGULATION_OF_CATION_CHANNEL_ACTIVITY		19	0.359668	1.28632	0.178571	0.929685	1	706	tags=26%, list=8%, signal=28%
GOBP_MITOCHONDRION_LOCALIZATION	GOBP_MITOCHONDRION_LOCALIZATION		28	0.285443	1.28175	0.172414	0.942701	1	591	tags=14%, list=6%, signal=15%
GOBP_DNA_CATABOLIC_PROCESS	GOBP_DNA_CATABOLIC_PROCESS		18	0.322707	1.27707	0.227273	0.943605	1	575	tags=17%, list=6%, signal=18%
GOBP_O_GLYCAN_PROCESSING	GOBP_O_GLYCAN_PROCESSING		23	0.313795	1.27998	0.227273	0.944489	1	579	tags=22%, list=6%, signal=23%
GOCC_PRECATALYTIC_SPLICEOSOME	GOCC_PRECATALYTIC_SPLICEOSOME		41	0.261131	1.27787	0.16	0.946475	1	6927	tags=100%, list=74%, signal=383%
GOMF_CELL_ADHESION_MEDIATOR_ACTIVITY	GOMF_CELL_ADHESION_MEDIATOR_ACTIVITY		25	0.339628	1.27425	0.148148	0.949242	1	382	tags=12%, list=4%, signal=12%
GOBP_PROTEIN_LIPID_COMPLEX_SUBUNIT_ORGANIZATION	GOBP_PROTEIN_LIPID_COMPLEX_SUBUNIT_ORGANIZATION		18	0.36587	1.26772	0.227273	0.965823	1	1166	tags=39%, list=12%, signal=44%
GOBP_NECROTIC_CELL_DEATH	GOBP_NECROTIC_CELL_DEATH		26	0.291992	1.26402	0.321429	0.968975	1	406	tags=12%, list=4%, signal=12%
GOBP_INFLAMMATORY_RESPONSE_TO_ANTIGENIC_STIMULUS	GOBP_INFLAMMATORY_RESPONSE_TO_ANTIGENIC_STIMULUS		16	0.371406	1.26814	0.142857	0.970994	1	1291	tags=50%, list=14%, signal=58%
HP_CHRONIC_CONSTIPATION	HP_CHRONIC_CONSTIPATION		32	0.283494	1.26403	0.172414	0.975895	1	6716	tags=100%, list=72%, signal=353%
GOBP_MONOCARBOXYLIC_ACID_BIOSYNTHETIC_PROCESS	GOBP_MONOCARBOXYLIC_ACID_BIOSYNTHETIC_PROCESS		80	0.236408	1.2304	0.2	0.978847	1	269	tags=8%, list=3%, signal=8%
GOBP_ACTIN_CYTOSKELETON_REORGANIZATION	GOBP_ACTIN_CYTOSKELETON_REORGANIZATION		49	0.26768	1.23871	0.125	0.980179	1	91	tags=6%, list=1%, signal=6%
GOBP_REGULATION_OF_NECROTIC_CELL_DEATH	GOBP_REGULATION_OF_NECROTIC_CELL_DEATH		16	0.36606	1.26013	0.148148	0.980958	1	276	tags=13%, list=3%, signal=13%
GOBP_MAST_CELL_ACTIVATION	GOBP_MAST_CELL_ACTIVATION		20	0.324358	1.23094	0.208333	0.982419	1	182	tags=15%, list=2%, signal=15%
GOBP_SECONDARY_METABOLIC_PROCESS	GOBP_SECONDARY_METABOLIC_PROCESS		22	0.306914	1.25814	0.228571	0.982593	1	481	tags=14%, list=5%, signal=14%
GOCC_FICOLIN_1_RICH_GRANULE_MEMBRANE	GOCC_FICOLIN_1_RICH_GRANULE_MEMBRANE		22	0.31387	1.23523	0.222222	0.982643	1	145	tags=9%, list=2%, signal=9%
HP_DEVELOPMENTAL_GLAUCOMA	HP_DEVELOPMENTAL_GLAUCOMA		31	0.299848	1.23941	0.2	0.983	1	1082	tags=35%, list=12%, signal=40%
HP_CHRONIC_OTITIS_MEDIA	HP_CHRONIC_OTITIS_MEDIA		62	0.216166	1.23153	0.272727	0.986449	1	232	tags=8%, list=2%, signal=8%
GOBP_CELL_CELL_RECOGNITION	GOBP_CELL_CELL_RECOGNITION		18	0.335837	1.24023	0.2	0.98651	1	342	tags=17%, list=4%, signal=17%
GOBP_REGULATION_OF_FATTY_ACID_BIOSYNTHETIC_PROCESS	GOBP_REGULATION_OF_FATTY_ACID_BIOSYNTHETIC_PROCESS		24	0.306321	1.23562	0.2	0.98721	1	52	tags=8%, list=1%, signal=8%
GOBP_POSITIVE_REGULATION_OF_IMMUNE_EFFECTOR_PROCESS	GOBP_POSITIVE_REGULATION_OF_IMMUNE_EFFECTOR_PROCESS		71	0.238275	1.24085	0.130435	0.990324	1	432	tags=13%, list=5%, signal=13%
GOBP_LEUKOCYTE_HOMEOSTASIS	GOBP_LEUKOCYTE_HOMEOSTASIS		36	0.285955	1.232	0.136364	0.990763	1	133	tags=8%, list=1%, signal=8%
GOBP_REGULATION_OF_AUTOPHAGY_OF_MITOCHONDRION	GOBP_REGULATION_OF_AUTOPHAGY_OF_MITOCHONDRION		21	0.298824	1.24218	0.222222	0.991035	1	3287	tags=81%, list=35%, signal=124%
GOCC_CALCIUM_CHANNEL_COMPLEX	GOCC_CALCIUM_CHANNEL_COMPLEX		24	0.32212	1.25475	0.16129	0.991782	1	3860	tags=79%, list=41%, signal=134%
GOBP_NEGATIVE_REGULATION_OF_SECRETION	GOBP_NEGATIVE_REGULATION_OF_SECRETION		61	0.248015	1.25012	0.222222	0.991915	1	409	tags=13%, list=4%, signal=14%
GOBP_ERYTHROCYTE_DEVELOPMENT	GOBP_ERYTHROCYTE_DEVELOPMENT		17	0.339554	1.24458	0.190476	0.992959	1	8	tags=6%, list=0%, signal=6%
GOBP_POSITIVE_REGULATION_OF_MUSCLE_CELL_APOPTOTIC_PROCESS	GOBP_POSITIVE_REGULATION_OF_MUSCLE_CELL_APOPTOTIC_PROCESS		15	0.339348	1.24583	0.125	0.993131	1	1181	tags=40%, list=13%, signal=46%
GOBP_MOVEMENT_IN_HOST_ENVIRONMENT	GOBP_MOVEMENT_IN_HOST_ENVIRONMENT		73	0.254692	1.25277	0.105263	0.993377	1	133	tags=5%, list=1%, signal=6%
HP_ABNORMALITY_OF_THE_COMMON_COAGULATION_PATHWAY	HP_ABNORMALITY_OF_THE_COMMON_COAGULATION_PATHWAY		20	0.342571	1.24706	0.176471	0.993493	1	3726	tags=85%, list=40%, signal=141%
GOBP_NEGATIVE_REGULATION_OF_DNA_BIOSYNTHETIC_PROCESS	GOBP_NEGATIVE_REGULATION_OF_DNA_BIOSYNTHETIC_PROCESS		26	0.307955	1.21309	0.24	0.995167	1	238	tags=12%, list=3%, signal=12%
GOBP_NEGATIVE_REGULATION_OF_ADAPTIVE_IMMUNE_RESPONSE	GOBP_NEGATIVE_REGULATION_OF_ADAPTIVE_IMMUNE_RESPONSE		17	0.327479	1.22522	0.28125	0.995558	1	387	tags=24%, list=4%, signal=24%
GOMF_ORGANIC_ACID_TRANSMEMBRANE_TRANSPORTER_ACTIVITY	GOMF_ORGANIC_ACID_TRANSMEMBRANE_TRANSPORTER_ACTIVITY		72	0.242123	1.24248	0.142857	0.995795	1	325	tags=10%, list=3%, signal=10%
GOBP_RESPONSE_TO_ELECTRICAL_STIMULUS	GOBP_RESPONSE_TO_ELECTRICAL_STIMULUS		18	0.345973	1.21804	0.205882	0.996238	1	563	tags=17%, list=6%, signal=18%
GOBP_REGULATION_OF_LEUKOCYTE_MEDIATED_IMMUNITY	GOBP_REGULATION_OF_LEUKOCYTE_MEDIATED_IMMUNITY		59	0.260772	1.21906	0.227273	0.997636	1	432	tags=15%, list=5%, signal=16%
GOCC_TERTIARY_GRANULE_MEMBRANE	GOCC_TERTIARY_GRANULE_MEMBRANE		22	0.296423	1.25014	0.25	0.998704	1	145	tags=9%, list=2%, signal=9%
GOBP_NEUTRAL_LIPID_BIOSYNTHETIC_PROCESS	GOBP_NEUTRAL_LIPID_BIOSYNTHETIC_PROCESS		23	0.333419	1.24739	0.227273	0.99895	1	117	tags=9%, list=1%, signal=9%
GOBP_ELECTRON_TRANSPORT_CHAIN	GOBP_ELECTRON_TRANSPORT_CHAIN		83	0.231435	1.22251	0.0625	1	1	473	tags=8%, list=5%, signal=9%
GOBP_ALPHA_AMINO_ACID_CATABOLIC_PROCESS	GOBP_ALPHA_AMINO_ACID_CATABOLIC_PROCESS		34	0.294572	1.21969	0.263158	1	1	254	tags=9%, list=3%, signal=9%
GOBP_REGULATION_OF_CALCIUM_ION_TRANSPORT_INTO_CYTOSOL	GOBP_REGULATION_OF_CALCIUM_ION_TRANSPORT_INTO_CYTOSOL		39	0.232488	1.21963	0.15	1	1	414	tags=10%, list=4%, signal=11%
GOBP_MYD88_INDEPENDENT_TOLL_LIKE_RECEPTOR_SIGNALING_PATHWAY	GOBP_MYD88_INDEPENDENT_TOLL_LIKE_RECEPTOR_SIGNALING_PATHWAY		16	0.339603	1.21458	0.275862	1	1	4497	tags=88%, list=48%, signal=168%
GOCC_NUCLEAR_INNER_MEMBRANE	GOCC_NUCLEAR_INNER_MEMBRANE		28	0.293516	1.2135	0.142857	1	1	371	tags=11%, list=4%, signal=11%
GOBP_REGULATION_OF_ADAPTIVE_IMMUNE_RESPONSE	GOBP_REGULATION_OF_ADAPTIVE_IMMUNE_RESPONSE		56	0.234779	1.21323	0.105263	1	1	387	tags=14%, list=4%, signal=15%
GOBP_REACTIVE_NITROGEN_SPECIES_METABOLIC_PROCESS	GOBP_REACTIVE_NITROGEN_SPECIES_METABOLIC_PROCESS		31	0.2564	1.21034	0.15	1	1	77	tags=6%, list=1%, signal=6%
GOBP_POSITIVE_REGULATION_OF_B_CELL_PROLIFERATION	GOBP_POSITIVE_REGULATION_OF_B_CELL_PROLIFERATION		17	0.34185	1.20713	0.266667	1	1	237	tags=18%, list=3%, signal=18%
GOBP_POSTSYNAPTIC_MEMBRANE_ORGANIZATION	GOBP_POSTSYNAPTIC_MEMBRANE_ORGANIZATION		24	0.321019	1.20597	0.0833333	1	1	823	tags=29%, list=9%, signal=32%
GOMF_MONOCARBOXYLIC_ACID_TRANSMEMBRANE_TRANSPORTER_ACTIVITY	GOMF_MONOCARBOXYLIC_ACID_TRANSMEMBRANE_TRANSPORTER_ACTIVITY		30	0.2836	1.20531	0.304348	1	1	325	tags=13%, list=3%, signal=14%
GOCC_ACTIN_BASED_CELL_PROJECTION	GOCC_ACTIN_BASED_CELL_PROJECTION		98	0.213535	1.19867	0.181818	1	1	760	tags=18%, list=8%, signal=20%
HP_CORONARY_ARTERY_ATHEROSCLEROSIS	HP_CORONARY_ARTERY_ATHEROSCLEROSIS		18	0.321516	1.1965	0.235294	1	1	318	tags=17%, list=3%, signal=17%
GOBP_REGULATION_OF_B_CELL_MEDIATED_IMMUNITY	GOBP_REGULATION_OF_B_CELL_MEDIATED_IMMUNITY		22	0.285205	1.19628	0.3	1	1	375	tags=18%, list=4%, signal=19%
GOCC_FICOLIN_1_RICH_GRANULE	GOCC_FICOLIN_1_RICH_GRANULE		88	0.205925	1.19387	0.2	1	1	256	tags=6%, list=3%, signal=6%
GOBP_LYMPHOCYTE_MIGRATION	GOBP_LYMPHOCYTE_MIGRATION		25	0.297893	1.18984	0.105263	1	1	610	tags=20%, list=7%, signal=21%
HP_EXERTIONAL_DYSPNEA	HP_EXERTIONAL_DYSPNEA		42	0.236653	1.18979	0.173913	1	1	397	tags=10%, list=4%, signal=10%
HP_HYPERCHOLESTEROLEMIA	HP_HYPERCHOLESTEROLEMIA		26	0.313467	1.18931	0.277778	1	1	340	tags=19%, list=4%, signal=20%
GOMF_HEPARIN_BINDING	GOMF_HEPARIN_BINDING		47	0.253842	1.18739	0.176471	1	1	397	tags=13%, list=4%, signal=13%
HP_ABNORMALITY_OF_THE_ACHILLES_TENDON	HP_ABNORMALITY_OF_THE_ACHILLES_TENDON		18	0.310693	1.1828	0.16	1	1	586	tags=17%, list=6%, signal=18%
GOBP_ZYMOGEN_ACTIVATION	GOBP_ZYMOGEN_ACTIVATION		20	0.29526	1.18014	0.206897	1	1	324	tags=15%, list=3%, signal=16%
HP_EYELID_MYOCLONUS	HP_EYELID_MYOCLONUS		20	0.346461	1.17868	0.172414	1	1	5535	tags=95%, list=59%, signal=232%
GOMF_ORGANIC_ANION_TRANSMEMBRANE_TRANSPORTER_ACTIVITY	GOMF_ORGANIC_ANION_TRANSMEMBRANE_TRANSPORTER_ACTIVITY		86	0.22307	1.17864	0.117647	1	1	331	tags=9%, list=4%, signal=10%
GOMF_CYSTEINE_TYPE_ENDOPEPTIDASE_ACTIVITY	GOMF_CYSTEINE_TYPE_ENDOPEPTIDASE_ACTIVITY		50	0.242651	1.17586	0.235294	1	1	343	tags=10%, list=4%, signal=10%
GOBP_REGULATION_OF_REACTIVE_OXYGEN_SPECIES_BIOSYNTHETIC_PROCESS	GOBP_REGULATION_OF_REACTIVE_OXYGEN_SPECIES_BIOSYNTHETIC_PROCESS		39	0.250601	1.17463	0.227273	1	1	132	tags=8%, list=1%, signal=8%
GOBP_ACTIVATED_T_CELL_PROLIFERATION	GOBP_ACTIVATED_T_CELL_PROLIFERATION		17	0.318287	1.17413	0.185185	1	1	133	tags=12%, list=1%, signal=12%
GOBP_FERTILIZATION	GOBP_FERTILIZATION		52	0.200649	1.17193	0.166667	1	1	386	tags=10%, list=4%, signal=10%
GOBP_T_CELL_PROLIFERATION	GOBP_T_CELL_PROLIFERATION		70	0.225119	1.1701	0.136364	1	1	661	tags=16%, list=7%, signal=17%
HP_JOINT_SWELLING	HP_JOINT_SWELLING		18	0.30443	1.16876	0.2	1	1	474	tags=17%, list=5%, signal=18%
HP_GENERALIZED_HYPOPIGMENTATION	HP_GENERALIZED_HYPOPIGMENTATION		17	0.316807	1.16782	0.285714	1	1	371	tags=12%, list=4%, signal=12%
GOCC_TERTIARY_GRANULE_LUMEN	GOCC_TERTIARY_GRANULE_LUMEN		23	0.306728	1.16772	0.266667	1	1	256	tags=13%, list=3%, signal=13%
GOBP_INTRA_GOLGI_VESICLE_MEDIATED_TRANSPORT	GOBP_INTRA_GOLGI_VESICLE_MEDIATED_TRANSPORT		19	0.304703	1.1672	0.275862	1	1	5572	tags=95%, list=60%, signal=234%
GOBP_CHAPERONE_COFACTOR_DEPENDENT_PROTEIN_REFOLDING	GOBP_CHAPERONE_COFACTOR_DEPENDENT_PROTEIN_REFOLDING		23	0.304195	1.16669	0.297297	1	1	525	tags=13%, list=6%, signal=14%
GOCC_PHAGOCYTIC_CUP	GOCC_PHAGOCYTIC_CUP		15	0.344948	1.16579	0.269231	1	1	2657	tags=67%, list=28%, signal=93%
GOMF_PROTEIN_DISULFIDE_OXIDOREDUCTASE_ACTIVITY	GOMF_PROTEIN_DISULFIDE_OXIDOREDUCTASE_ACTIVITY		15	0.334546	1.1648	0.21875	1	1	6234	tags=100%, list=67%, signal=299%
GOBP_CHLORIDE_TRANSPORT	GOBP_CHLORIDE_TRANSPORT		35	0.248592	1.16324	0.2	1	1	218	tags=9%, list=2%, signal=9%
GOMF_ANION_TRANSMEMBRANE_TRANSPORTER_ACTIVITY	GOMF_ANION_TRANSMEMBRANE_TRANSPORTER_ACTIVITY		201	0.186255	1.1626	0.1	1	1	370	tags=7%, list=4%, signal=8%
GOBP_REGULATION_OF_CELLULAR_AMINO_ACID_METABOLIC_PROCESS	GOBP_REGULATION_OF_CELLULAR_AMINO_ACID_METABOLIC_PROCESS		42	0.238837	1.1619	0.210526	1	1	4432	tags=83%, list=47%, signal=158%
GOBP_ANTIGEN_PROCESSING_AND_PRESENTATION_OF_PEPTIDE_OR_POLYSACCHARIDE_ANTIGEN_VIA_MHC_CLASS_II	GOBP_ANTIGEN_PROCESSING_AND_PRESENTATION_OF_PEPTIDE_OR_POLYSACCHARIDE_ANTIGEN_VIA_MHC_CLASS_II		55	0.230409	1.15717	0.266667	1	1	432	tags=9%, list=5%, signal=9%
HP_ECTOPIA_LENTIS	HP_ECTOPIA_LENTIS		15	0.338815	1.15526	0.333333	1	1	21	tags=7%, list=0%, signal=7%
GOBP_LYMPHOCYTE_COSTIMULATION	GOBP_LYMPHOCYTE_COSTIMULATION		22	0.278593	1.15523	0.222222	1	1	600	tags=18%, list=6%, signal=19%
GOBP_NUCLEOTIDE_EXCISION_REPAIR_DNA_DAMAGE_RECOGNITION	GOBP_NUCLEOTIDE_EXCISION_REPAIR_DNA_DAMAGE_RECOGNITION		16	0.30826	1.15518	0.296296	1	1	6480	tags=100%, list=69%, signal=324%
GOMF_CYTOKINE_RECEPTOR_ACTIVITY	GOMF_CYTOKINE_RECEPTOR_ACTIVITY		28	0.298225	1.1515	0.333333	1	1	751	tags=29%, list=8%, signal=31%
GOBP_REGULATION_OF_ACTIN_CYTOSKELETON_REORGANIZATION	GOBP_REGULATION_OF_ACTIN_CYTOSKELETON_REORGANIZATION		18	0.327244	1.15034	0.25	1	1	5	tags=6%, list=0%, signal=6%
GOMF_MRNA_5_UTR_BINDING	GOMF_MRNA_5_UTR_BINDING		19	0.306263	1.14958	0.275862	1	1	5652	tags=95%, list=60%, signal=239%
GOBP_POSITIVE_REGULATION_OF_NEUROBLAST_PROLIFERATION	GOBP_POSITIVE_REGULATION_OF_NEUROBLAST_PROLIFERATION		15	0.314849	1.14532	0.28125	1	1	167	tags=13%, list=2%, signal=14%
GOBP_ALPHA_AMINO_ACID_METABOLIC_PROCESS	GOBP_ALPHA_AMINO_ACID_METABOLIC_PROCESS		96	0.209123	1.14436	0.333333	1	1	361	tags=8%, list=4%, signal=9%
GOBP_T_CELL_MIGRATION	GOBP_T_CELL_MIGRATION		15	0.358063	1.14233	0.333333	1	1	610	tags=27%, list=7%, signal=28%
HP_ABNORMAL_PROSTATE_MORPHOLOGY	HP_ABNORMAL_PROSTATE_MORPHOLOGY		21	0.283321	1.14223	0.32	1	1	176	tags=10%, list=2%, signal=10%
HP_GANGRENE	HP_GANGRENE		19	0.295374	1.14203	0.363636	1	1	176	tags=11%, list=2%, signal=11%
GOCC_VESICLE_LUMEN	GOCC_VESICLE_LUMEN		148	0.18146	1.14019	0.235294	1	1	215	tags=5%, list=2%, signal=5%
GOBP_POSITIVE_REGULATION_OF_INTERLEUKIN_12_PRODUCTION	GOBP_POSITIVE_REGULATION_OF_INTERLEUKIN_12_PRODUCTION		15	0.320157	1.13645	0.272727	1	1	661	tags=27%, list=7%, signal=29%
GOCC_PROTEASOME_ACCESSORY_COMPLEX	GOCC_PROTEASOME_ACCESSORY_COMPLEX		18	0.339744	1.13567	0.321429	1	1	4432	tags=89%, list=47%, signal=168%
GOBP_NADH_DEHYDROGENASE_COMPLEX_ASSEMBLY	GOBP_NADH_DEHYDROGENASE_COMPLEX_ASSEMBLY		37	0.250912	1.13469	0.344828	1	1	6552	tags=97%, list=70%, signal=323%
GOBP_SULFUR_AMINO_ACID_METABOLIC_PROCESS	GOBP_SULFUR_AMINO_ACID_METABOLIC_PROCESS		20	0.304022	1.13469	0.310345	1	1	324	tags=10%, list=3%, signal=10%
GOBP_MONOSACCHARIDE_BIOSYNTHETIC_PROCESS	GOBP_MONOSACCHARIDE_BIOSYNTHETIC_PROCESS		45	0.213379	1.1343	0.1875	1	1	73	tags=4%, list=1%, signal=4%
GOMF_GLYCOSAMINOGLYCAN_BINDING	GOMF_GLYCOSAMINOGLYCAN_BINDING		67	0.235727	1.13084	0.235294	1	1	397	tags=10%, list=4%, signal=11%
HP_APLASIA_HYPOPLASIA_OF_THE_RETINA	HP_APLASIA_HYPOPLASIA_OF_THE_RETINA		22	0.31606	1.12992	0.333333	1	1	23	tags=9%, list=0%, signal=9%
HP_ABNORMALITY_OF_THALAMUS_MORPHOLOGY	HP_ABNORMALITY_OF_THALAMUS_MORPHOLOGY		28	0.271802	1.12687	0.393939	1	1	6824	tags=100%, list=73%, signal=368%
GOBP_BIOLOGICAL_PROCESS_INVOLVED_IN_INTERACTION_WITH_HOST	GOBP_BIOLOGICAL_PROCESS_INVOLVED_IN_INTERACTION_WITH_HOST		100	0.201061	1.12564	0.235294	1	1	133	tags=4%, list=1%, signal=4%
GOCC_ENDOPEPTIDASE_COMPLEX	GOCC_ENDOPEPTIDASE_COMPLEX		49	0.214249	1.12536	0.230769	1	1	4773	tags=84%, list=51%, signal=170%
GOBP_MODULATION_BY_SYMBIONT_OF_HOST_PROCESS	GOBP_MODULATION_BY_SYMBIONT_OF_HOST_PROCESS		22	0.276874	1.12282	0.346154	1	1	6775	tags=100%, list=72%, signal=361%
HP_NEUROENDOCRINE_NEOPLASM	HP_NEUROENDOCRINE_NEOPLASM		17	0.306765	1.12139	0.352941	1	1	4671	tags=88%, list=50%, signal=176%
GOBP_REGULATION_OF_IMMUNE_EFFECTOR_PROCESS	GOBP_REGULATION_OF_IMMUNE_EFFECTOR_PROCESS		128	0.195329	1.12138	0.307692	1	1	432	tags=10%, list=5%, signal=11%
GOBP_HOMOLOGOUS_CHROMOSOME_PAIRING_AT_MEIOSIS	GOBP_HOMOLOGOUS_CHROMOSOME_PAIRING_AT_MEIOSIS		18	0.292631	1.11871	0.4	1	1	536	tags=17%, list=6%, signal=18%
GOBP_CELLULAR_GLUCAN_METABOLIC_PROCESS	GOBP_CELLULAR_GLUCAN_METABOLIC_PROCESS		34	0.253802	1.11804	0.291667	1	1	179	tags=9%, list=2%, signal=9%
HP_AMAUROSIS_FUGAX	HP_AMAUROSIS_FUGAX		17	0.319669	1.11745	0.318182	1	1	651	tags=24%, list=7%, signal=25%
GOBP_PERIPHERAL_NERVOUS_SYSTEM_DEVELOPMENT	GOBP_PERIPHERAL_NERVOUS_SYSTEM_DEVELOPMENT		41	0.252689	1.1172	0.263158	1	1	215	tags=10%, list=2%, signal=10%
GOBP_CHAPERONE_MEDIATED_PROTEIN_FOLDING	GOBP_CHAPERONE_MEDIATED_PROTEIN_FOLDING		46	0.22261	1.11702	0.291667	1	1	188	tags=7%, list=2%, signal=7%
HP_AORTIC_DISSECTION	HP_AORTIC_DISSECTION		18	0.29772	1.1079	0.392857	1	1	176	tags=11%, list=2%, signal=11%
HP_ABNORMAL_BLOOD_SODIUM_CONCENTRATION	HP_ABNORMAL_BLOOD_SODIUM_CONCENTRATION		17	0.313119	1.10422	0.3	1	1	398	tags=12%, list=4%, signal=12%
GOBP_MULTI_MULTICELLULAR_ORGANISM_PROCESS	GOBP_MULTI_MULTICELLULAR_ORGANISM_PROCESS		91	0.212502	1.1042	0.384615	1	1	573	tags=14%, list=6%, signal=15%
GOBP_ADAPTIVE_IMMUNE_RESPONSE_BASED_ON_SOMATIC_RECOMBINATION_OF_IMMUNE_RECEPTORS_BUILT_FROM_IMMUNOGLOBULIN_SUPERFAMILY_DOMAINS	GOBP_ADAPTIVE_IMMUNE_RESPONSE_BASED_ON_SOMATIC_RECOMBINATION_OF_IMMUNE_RECEPTORS_BUILT_FROM_IMMUNOGLOBULIN_SUPERFAMILY_DOMAINS		91	0.216353	1.10202	0.230769	1	1	457	tags=13%, list=5%, signal=14%
GOBP_ATP_SYNTHESIS_COUPLED_ELECTRON_TRANSPORT	GOBP_ATP_SYNTHESIS_COUPLED_ELECTRON_TRANSPORT		47	0.247857	1.10119	0.333333	1	1	4799	tags=85%, list=51%, signal=174%
GOBP_STRIATED_MUSCLE_CELL_APOPTOTIC_PROCESS	GOBP_STRIATED_MUSCLE_CELL_APOPTOTIC_PROCESS		20	0.255039	1.10033	0.333333	1	1	1181	tags=45%, list=13%, signal=51%
GOCC_TERTIARY_GRANULE	GOCC_TERTIARY_GRANULE		60	0.238898	1.09906	0.347826	1	1	256	tags=8%, list=3%, signal=9%
GOBP_REACTIVE_OXYGEN_SPECIES_BIOSYNTHETIC_PROCESS	GOBP_REACTIVE_OXYGEN_SPECIES_BIOSYNTHETIC_PROCESS		44	0.232791	1.099	0.347826	1	1	132	tags=7%, list=1%, signal=7%
GOBP_ISOPRENOID_BIOSYNTHETIC_PROCESS	GOBP_ISOPRENOID_BIOSYNTHETIC_PROCESS		16	0.317024	1.09742	0.37037	1	1	42	tags=6%, list=0%, signal=6%
GOBP_REGULATION_OF_LYMPHOCYTE_MIGRATION	GOBP_REGULATION_OF_LYMPHOCYTE_MIGRATION		15	0.350214	1.09583	0.4	1	1	610	tags=20%, list=7%, signal=21%
GOMF_OXIDOREDUCTASE_ACTIVITY_ACTING_ON_THE_ALDEHYDE_OR_OXO_GROUP_OF_DONORS	GOMF_OXIDOREDUCTASE_ACTIVITY_ACTING_ON_THE_ALDEHYDE_OR_OXO_GROUP_OF_DONORS		18	0.299575	1.09378	0.322581	1	1	42	tags=6%, list=0%, signal=6%
GOBP_NEGATIVE_REGULATION_OF_LYMPHOCYTE_ACTIVATION	GOBP_NEGATIVE_REGULATION_OF_LYMPHOCYTE_ACTIVATION		60	0.243777	1.09132	0.444444	1	1	518	tags=17%, list=6%, signal=18%
GOBP_CELLULAR_RESPONSE_TO_TOXIC_SUBSTANCE	GOBP_CELLULAR_RESPONSE_TO_TOXIC_SUBSTANCE		44	0.247989	1.08951	0.409091	1	1	318	tags=11%, list=3%, signal=12%
GOBP_RESPONSE_TO_TESTOSTERONE	GOBP_RESPONSE_TO_TESTOSTERONE		20	0.263619	1.08851	0.3	1	1	8	tags=5%, list=0%, signal=5%
GOCC_OXIDOREDUCTASE_COMPLEX	GOCC_OXIDOREDUCTASE_COMPLEX		53	0.237919	1.08522	0.294118	1	1	4799	tags=85%, list=51%, signal=173%
HP_ABNORMALITY_OF_PANCREAS_PHYSIOLOGY	HP_ABNORMALITY_OF_PANCREAS_PHYSIOLOGY		54	0.214374	1.08479	0.333333	1	1	552	tags=13%, list=6%, signal=14%
GOBP_LEUKOCYTE_MEDIATED_IMMUNITY	GOBP_LEUKOCYTE_MEDIATED_IMMUNITY		293	0.163104	1.08183	0.25	1	1	457	tags=8%, list=5%, signal=8%
GOBP_GLOBAL_GENOME_NUCLEOTIDE_EXCISION_REPAIR	GOBP_GLOBAL_GENOME_NUCLEOTIDE_EXCISION_REPAIR		18	0.292297	1.08162	0.272727	1	1	4672	tags=89%, list=50%, signal=177%
GOBP_REGULATION_OF_METAL_ION_TRANSPORT	GOBP_REGULATION_OF_METAL_ION_TRANSPORT		109	0.183893	1.08146	0.285714	1	1	618	tags=12%, list=7%, signal=13%
HP_HEMOPTYSIS	HP_HEMOPTYSIS		22	0.271772	1.07709	0.291667	1	1	474	tags=14%, list=5%, signal=14%
GOBP_MODULATION_BY_SYMBIONT_OF_HOST_CELLULAR_PROCESS	GOBP_MODULATION_BY_SYMBIONT_OF_HOST_CELLULAR_PROCESS		15	0.33155	1.07375	0.354839	1	1	6262	tags=100%, list=67%, signal=302%
GOCC_GOLGI_ASSOCIATED_VESICLE_MEMBRANE	GOCC_GOLGI_ASSOCIATED_VESICLE_MEMBRANE		26	0.277956	1.07098	0.347826	1	1	6766	tags=100%, list=72%, signal=360%
GOBP_ANTIGEN_PROCESSING_AND_PRESENTATION_OF_EXOGENOUS_PEPTIDE_ANTIGEN_VIA_MHC_CLASS_I	GOBP_ANTIGEN_PROCESSING_AND_PRESENTATION_OF_EXOGENOUS_PEPTIDE_ANTIGEN_VIA_MHC_CLASS_I		44	0.24422	1.06775	0.346154	1	1	4492	tags=84%, list=48%, signal=161%
GOBP_REGULATION_OF_IMMUNE_RESPONSE	GOBP_REGULATION_OF_IMMUNE_RESPONSE		333	0.159652	1.06252	0.25	1	1	457	tags=8%, list=5%, signal=8%
GOCC_SARCOPLASMIC_RETICULUM_MEMBRANE	GOCC_SARCOPLASMIC_RETICULUM_MEMBRANE		15	0.319845	1.06214	0.384615	1	1	591	tags=20%, list=6%, signal=21%
GOBP_MODULATION_BY_VIRUS_OF_HOST_PROCESS	GOBP_MODULATION_BY_VIRUS_OF_HOST_PROCESS		19	0.276785	1.06078	0.342857	1	1	6775	tags=100%, list=72%, signal=361%
GOBP_DE_NOVO_PROTEIN_FOLDING	GOBP_DE_NOVO_PROTEIN_FOLDING		28	0.258794	1.06031	0.333333	1	1	525	tags=11%, list=6%, signal=11%
GOBP_CELLULAR_RESPONSE_TO_OSMOTIC_STRESS	GOBP_CELLULAR_RESPONSE_TO_OSMOTIC_STRESS		19	0.265373	1.0578	0.37037	1	1	8	tags=5%, list=0%, signal=5%
GOMF_OXIDOREDUCTASE_ACTIVITY_ACTING_ON_THE_ALDEHYDE_OR_OXO_GROUP_OF_DONORS_NAD_OR_NADP_AS_ACCEPTOR	GOMF_OXIDOREDUCTASE_ACTIVITY_ACTING_ON_THE_ALDEHYDE_OR_OXO_GROUP_OF_DONORS_NAD_OR_NADP_AS_ACCEPTOR		17	0.308999	1.05668	0.346154	1	1	42	tags=6%, list=0%, signal=6%
GOCC_SPLICEOSOMAL_TRI_SNRNP_COMPLEX	GOCC_SPLICEOSOMAL_TRI_SNRNP_COMPLEX		25	0.293028	1.05658	0.380952	1	1	6625	tags=100%, list=71%, signal=341%
GOBP_REGULATION_OF_CALCIUM_ION_TRANSMEMBRANE_TRANSPORT	GOBP_REGULATION_OF_CALCIUM_ION_TRANSMEMBRANE_TRANSPORT		69	0.212785	1.05617	0.333333	1	1	618	tags=14%, list=7%, signal=15%
GOBP_ACTIVATION_OF_INNATE_IMMUNE_RESPONSE	GOBP_ACTIVATION_OF_INNATE_IMMUNE_RESPONSE		69	0.209552	1.05575	0.380952	1	1	4492	tags=81%, list=48%, signal=155%
GOCC_CIS_GOLGI_NETWORK	GOCC_CIS_GOLGI_NETWORK		28	0.282896	1.05501	0.409091	1	1	507	tags=11%, list=5%, signal=11%
GOBP_IMMUNE_RESPONSE_REGULATING_SIGNALING_PATHWAY	GOBP_IMMUNE_RESPONSE_REGULATING_SIGNALING_PATHWAY		183	0.173446	1.05165	0.277778	1	1	387	tags=6%, list=4%, signal=6%
GOBP_NEGATIVE_REGULATION_OF_INTRINSIC_APOPTOTIC_SIGNALING_PATHWAY	GOBP_NEGATIVE_REGULATION_OF_INTRINSIC_APOPTOTIC_SIGNALING_PATHWAY		54	0.194632	1.05125	0.388889	1	1	52	tags=4%, list=1%, signal=4%
GOCC_BRUSH_BORDER_MEMBRANE	GOCC_BRUSH_BORDER_MEMBRANE		23	0.270297	1.05086	0.40625	1	1	294	tags=13%, list=3%, signal=13%
GOCC_CLATHRIN_COAT	GOCC_CLATHRIN_COAT		27	0.239207	1.04917	0.333333	1	1	7128	tags=100%, list=76%, signal=418%
GOBP_NUCLEOTIDE_EXCISION_REPAIR_DNA_DUPLEX_UNWINDING	GOBP_NUCLEOTIDE_EXCISION_REPAIR_DNA_DUPLEX_UNWINDING		16	0.29534	1.04736	0.290323	1	1	4388	tags=88%, list=47%, signal=164%
GOBP_PHENOL_CONTAINING_COMPOUND_BIOSYNTHETIC_PROCESS	GOBP_PHENOL_CONTAINING_COMPOUND_BIOSYNTHETIC_PROCESS		25	0.258432	1.04651	0.448276	1	1	481	tags=12%, list=5%, signal=13%
GOBP_RNA_CAPPING	GOBP_RNA_CAPPING		22	0.271041	1.04481	0.294118	1	1	4151	tags=82%, list=44%, signal=147%
GOBP_PHOSPHATIDYLGLYCEROL_METABOLIC_PROCESS	GOBP_PHOSPHATIDYLGLYCEROL_METABOLIC_PROCESS		15	0.291537	1.04476	0.354839	1	1	6636	tags=100%, list=71%, signal=343%
GOBP_REGULATION_OF_FATTY_ACID_METABOLIC_PROCESS	GOBP_REGULATION_OF_FATTY_ACID_METABOLIC_PROCESS		50	0.235227	1.04396	0.318182	1	1	238	tags=8%, list=3%, signal=8%
GOBP_NEGATIVE_REGULATION_OF_SIGNAL_TRANSDUCTION_BY_P53_CLASS_MEDIATOR	GOBP_NEGATIVE_REGULATION_OF_SIGNAL_TRANSDUCTION_BY_P53_CLASS_MEDIATOR		19	0.2569	1.04213	0.346154	1	1	553	tags=11%, list=6%, signal=11%
GOBP_RETROGRADE_TRANSPORT_ENDOSOME_TO_GOLGI	GOBP_RETROGRADE_TRANSPORT_ENDOSOME_TO_GOLGI		54	0.21138	1.04173	0.384615	1	1	7000	tags=98%, list=75%, signal=387%
GOBP_REGULATION_OF_PROTEIN_EXPORT_FROM_NUCLEUS	GOBP_REGULATION_OF_PROTEIN_EXPORT_FROM_NUCLEUS		24	0.275851	1.04162	0.285714	1	1	248	tags=8%, list=3%, signal=9%
GOBP_RESPONSE_TO_GROWTH_HORMONE	GOBP_RESPONSE_TO_GROWTH_HORMONE		15	0.303502	1.03966	0.366667	1	1	589	tags=20%, list=6%, signal=21%
GOBP_B_CELL_APOPTOTIC_PROCESS	GOBP_B_CELL_APOPTOTIC_PROCESS		15	0.297676	1.03806	0.342857	1	1	52	tags=7%, list=1%, signal=7%
GOBP_RESPONSE_TO_ESTROGEN	GOBP_RESPONSE_TO_ESTROGEN		35	0.252419	1.03677	0.375	1	1	238	tags=9%, list=3%, signal=9%
GOBP_REGULATION_OF_KERATINOCYTE_PROLIFERATION	GOBP_REGULATION_OF_KERATINOCYTE_PROLIFERATION		16	0.30338	1.03404	0.521739	1	1	691	tags=25%, list=7%, signal=27%
GOBP_NEGATIVE_REGULATION_OF_TRANSPORTER_ACTIVITY	GOBP_NEGATIVE_REGULATION_OF_TRANSPORTER_ACTIVITY		34	0.246213	1.03275	0.4	1	1	552	tags=15%, list=6%, signal=16%
GOBP_POSITIVE_REGULATION_OF_B_CELL_MEDIATED_IMMUNITY	GOBP_POSITIVE_REGULATION_OF_B_CELL_MEDIATED_IMMUNITY		16	0.282583	1.03047	0.4	1	1	375	tags=19%, list=4%, signal=19%
GOCC_CYTOSOLIC_LARGE_RIBOSOMAL_SUBUNIT	GOCC_CYTOSOLIC_LARGE_RIBOSOMAL_SUBUNIT		24	0.261956	1.03029	0.535714	1	1	2101	tags=75%, list=22%, signal=96%
GOMF_LIGASE_ACTIVITY_FORMING_CARBON_SULFUR_BONDS	GOMF_LIGASE_ACTIVITY_FORMING_CARBON_SULFUR_BONDS		20	0.267008	1.02899	0.428571	1	1	6168	tags=95%, list=66%, signal=278%
GOBP_POSITIVE_REGULATION_OF_LEUKOCYTE_MEDIATED_IMMUNITY	GOBP_POSITIVE_REGULATION_OF_LEUKOCYTE_MEDIATED_IMMUNITY		37	0.22975	1.02844	0.478261	1	1	432	tags=14%, list=5%, signal=14%
GOBP_MITOCHONDRIAL_CALCIUM_ION_HOMEOSTASIS	GOBP_MITOCHONDRIAL_CALCIUM_ION_HOMEOSTASIS		16	0.305519	1.02666	0.392857	1	1	5225	tags=94%, list=56%, signal=212%
GOBP_ORGANIC_ACID_BIOSYNTHETIC_PROCESS	GOBP_ORGANIC_ACID_BIOSYNTHETIC_PROCESS		127	0.184627	1.02655	0.333333	1	1	361	tags=7%, list=4%, signal=7%
GOBP_AMINO_ACID_IMPORT	GOBP_AMINO_ACID_IMPORT		24	0.239764	1.02544	0.5	1	1	2	tags=4%, list=0%, signal=4%
GOCC_ANCHORED_COMPONENT_OF_PLASMA_MEMBRANE	GOCC_ANCHORED_COMPONENT_OF_PLASMA_MEMBRANE		27	0.269264	1.02505	0.448276	1	1	485	tags=15%, list=5%, signal=16%
GOBP_MAST_CELL_ACTIVATION_INVOLVED_IN_IMMUNE_RESPONSE	GOBP_MAST_CELL_ACTIVATION_INVOLVED_IN_IMMUNE_RESPONSE		16	0.281052	1.02389	0.407407	1	1	182	tags=13%, list=2%, signal=13%
HP_HYPERGLYCEMIA	HP_HYPERGLYCEMIA		15	0.31858	1.02354	0.423077	1	1	315	tags=20%, list=3%, signal=21%
GOBP_RESPONSE_TO_BACTERIUM	GOBP_RESPONSE_TO_BACTERIUM		176	0.179781	1.02337	0.4	1	1	407	tags=9%, list=4%, signal=9%
GOBP_RESPONSE_TO_TOXIC_SUBSTANCE	GOBP_RESPONSE_TO_TOXIC_SUBSTANCE		98	0.197574	1.02226	0.47619	1	1	340	tags=9%, list=4%, signal=9%
GOCC_COP9_SIGNALOSOME	GOCC_COP9_SIGNALOSOME		23	0.240168	1.02183	0.428571	1	1	40	tags=4%, list=0%, signal=4%
GOMF_SULFUR_COMPOUND_BINDING	GOMF_SULFUR_COMPOUND_BINDING		97	0.18241	1.0208	0.318182	1	1	403	tags=8%, list=4%, signal=9%
GOCC_U2_SNRNP	GOCC_U2_SNRNP		17	0.289139	1.01903	0.363636	1	1	6659	tags=100%, list=71%, signal=346%
GOBP_REGULATION_OF_NEUROBLAST_PROLIFERATION	GOBP_REGULATION_OF_NEUROBLAST_PROLIFERATION		18	0.279875	1.01716	0.48	1	1	167	tags=11%, list=2%, signal=11%
GOBP_NUCLEAR_TRANSCRIBED_MRNA_CATABOLIC_PROCESS_NONSENSE_MEDIATED_DECAY	GOBP_NUCLEAR_TRANSCRIBED_MRNA_CATABOLIC_PROCESS_NONSENSE_MEDIATED_DECAY		56	0.209644	1.01635	0.47619	1	1	1340	tags=46%, list=14%, signal=54%
GOCC_BRUSH_BORDER	GOCC_BRUSH_BORDER		41	0.236912	1.01612	0.5	1	1	294	tags=10%, list=3%, signal=10%
HP_RETINAL_DYSPLASIA	HP_RETINAL_DYSPLASIA		15	0.32237	1.00994	0.46875	1	1	21	tags=7%, list=0%, signal=7%
HP_COLORECTAL_POLYPOSIS	HP_COLORECTAL_POLYPOSIS		15	0.280839	1.00655	0.40625	1	1	6736	tags=100%, list=72%, signal=356%
GOBP_KERATAN_SULFATE_BIOSYNTHETIC_PROCESS	GOBP_KERATAN_SULFATE_BIOSYNTHETIC_PROCESS		17	0.286892	1.00427	0.5	1	1	579	tags=24%, list=6%, signal=25%
GOBP_NEGATIVE_REGULATION_OF_IMMUNE_EFFECTOR_PROCESS	GOBP_NEGATIVE_REGULATION_OF_IMMUNE_EFFECTOR_PROCESS		42	0.200308	1.00347	0.5	1	1	387	tags=12%, list=4%, signal=12%
GOMF_TAU_PROTEIN_BINDING	GOMF_TAU_PROTEIN_BINDING		32	0.205277	0.999933	0.458333	1	1	5279	tags=88%, list=56%, signal=200%
GOMF_TUMOR_NECROSIS_FACTOR_RECEPTOR_SUPERFAMILY_BINDING	GOMF_TUMOR_NECROSIS_FACTOR_RECEPTOR_SUPERFAMILY_BINDING		22	0.262814	0.999663	0.542857	1	1	440	tags=14%, list=5%, signal=14%
GOMF_TBP_CLASS_PROTEIN_BINDING	GOMF_TBP_CLASS_PROTEIN_BINDING		19	0.243712	0.998862	0.5	1	1	7084	tags=100%, list=76%, signal=410%
GOBP_SODIUM_ION_TRANSMEMBRANE_TRANSPORT	GOBP_SODIUM_ION_TRANSMEMBRANE_TRANSPORT		74	0.187709	0.997254	0.48	1	1	672	tags=12%, list=7%, signal=13%
GOBP_SODIUM_ION_TRANSPORT	GOBP_SODIUM_ION_TRANSPORT		102	0.18186	0.996964	0.5	1	1	449	tags=9%, list=5%, signal=9%
GOBP_SPERMATID_DIFFERENTIATION	GOBP_SPERMATID_DIFFERENTIATION		63	0.208118	0.994059	0.611111	1	1	513	tags=11%, list=5%, signal=12%
GOMF_COPPER_ION_BINDING	GOMF_COPPER_ION_BINDING		23	0.256837	0.993199	0.5	1	1	433	tags=13%, list=5%, signal=14%
HP_ABNORMAL_BLOOD_POTASSIUM_CONCENTRATION	HP_ABNORMAL_BLOOD_POTASSIUM_CONCENTRATION		27	0.232677	0.992183	0.5	1	1	218	tags=7%, list=2%, signal=8%
GOBP_C4_DICARBOXYLATE_TRANSPORT	GOBP_C4_DICARBOXYLATE_TRANSPORT		20	0.256895	0.991534	0.5	1	1	161	tags=10%, list=2%, signal=10%
GOBP_REGULATION_OF_LONG_TERM_SYNAPTIC_POTENTIATION	GOBP_REGULATION_OF_LONG_TERM_SYNAPTIC_POTENTIATION		19	0.302433	0.990274	0.5	1	1	706	tags=26%, list=8%, signal=28%
HP_INCREASED_SERUM_PYRUVATE	HP_INCREASED_SERUM_PYRUVATE		32	0.230332	0.98895	0.52	1	1	7212	tags=100%, list=77%, signal=434%
HP_ABNORMAL_TUBULOINTERSTITIAL_MORPHOLOGY	HP_ABNORMAL_TUBULOINTERSTITIAL_MORPHOLOGY		25	0.239025	0.988385	0.5	1	1	16	tags=4%, list=0%, signal=4%
GOBP_HOMOLOGOUS_CHROMOSOME_SEGREGATION	GOBP_HOMOLOGOUS_CHROMOSOME_SEGREGATION		23	0.245139	0.987139	0.566667	1	1	536	tags=13%, list=6%, signal=14%
HP_SINUS_TACHYCARDIA	HP_SINUS_TACHYCARDIA		16	0.25771	0.985096	0.354839	1	1	4671	tags=88%, list=50%, signal=174%
HP_ANIRIDIA	HP_ANIRIDIA		24	0.236476	0.983802	0.5	1	1	21	tags=4%, list=0%, signal=4%
GOMF_CYCLIN_DEPENDENT_PROTEIN_KINASE_ACTIVITY	GOMF_CYCLIN_DEPENDENT_PROTEIN_KINASE_ACTIVITY		17	0.251226	0.982721	0.416667	1	1	106	tags=6%, list=1%, signal=6%
GOBP_REGULATION_OF_PROTEIN_MATURATION	GOBP_REGULATION_OF_PROTEIN_MATURATION		22	0.25963	0.981667	0.5	1	1	115	tags=9%, list=1%, signal=9%
HP_OCULOGYRIC_CRISIS	HP_OCULOGYRIC_CRISIS		24	0.245292	0.981664	0.357143	1	1	6412	tags=96%, list=68%, signal=303%
HP_FACIAL_EDEMA	HP_FACIAL_EDEMA		41	0.216976	0.979505	0.647059	1	1	474	tags=10%, list=5%, signal=10%
GOBP_SECONDARY_METABOLITE_BIOSYNTHETIC_PROCESS	GOBP_SECONDARY_METABOLITE_BIOSYNTHETIC_PROCESS		15	0.312159	0.979186	0.419355	1	1	481	tags=13%, list=5%, signal=14%
GOMF_OXIDOREDUCTASE_ACTIVITY_ACTING_ON_A_SULFUR_GROUP_OF_DONORS	GOMF_OXIDOREDUCTASE_ACTIVITY_ACTING_ON_A_SULFUR_GROUP_OF_DONORS		37	0.215657	0.977393	0.481482	1	1	7350	tags=100%, list=79%, signal=463%
HP_OVARIAN_CYST	HP_OVARIAN_CYST		31	0.222458	0.977263	0.46875	1	1	459	tags=13%, list=5%, signal=14%
GOBP_NEGATIVE_REGULATION_OF_TYPE_I_INTERFERON_PRODUCTION	GOBP_NEGATIVE_REGULATION_OF_TYPE_I_INTERFERON_PRODUCTION		18	0.261025	0.975796	0.461538	1	1	334	tags=11%, list=4%, signal=12%
HP_CHROMOSOME_BREAKAGE	HP_CHROMOSOME_BREAKAGE		18	0.264876	0.970515	0.526316	1	1	6886	tags=100%, list=74%, signal=377%
HP_DILATION_OF_LATERAL_VENTRICLES	HP_DILATION_OF_LATERAL_VENTRICLES		40	0.207372	0.969745	0.478261	1	1	6983	tags=98%, list=75%, signal=382%
GOBP_NEUROTRANSMITTER_RECEPTOR_TRANSPORT	GOBP_NEUROTRANSMITTER_RECEPTOR_TRANSPORT		21	0.261642	0.969376	0.566667	1	1	6917	tags=100%, list=74%, signal=382%
GOBP_MAINTENANCE_OF_BLOOD_BRAIN_BARRIER	GOBP_MAINTENANCE_OF_BLOOD_BRAIN_BARRIER		19	0.248004	0.968852	0.541667	1	1	5	tags=5%, list=0%, signal=5%
GOBP_DEFENSE_RESPONSE_TO_BACTERIUM	GOBP_DEFENSE_RESPONSE_TO_BACTERIUM		39	0.233479	0.968368	0.521739	1	1	334	tags=13%, list=4%, signal=13%
HP_PULMONARY_INFILTRATES	HP_PULMONARY_INFILTRATES		21	0.246367	0.964974	0.5	1	1	384	tags=14%, list=4%, signal=15%
GOMF_PROTEIN_SERINE_THREONINE_KINASE_INHIBITOR_ACTIVITY	GOMF_PROTEIN_SERINE_THREONINE_KINASE_INHIBITOR_ACTIVITY		16	0.288247	0.963895	0.68	1	1	76	tags=6%, list=1%, signal=6%
GOCC_CLATHRIN_COATED_ENDOCYTIC_VESICLE_MEMBRANE	GOCC_CLATHRIN_COATED_ENDOCYTIC_VESICLE_MEMBRANE		17	0.278444	0.961365	0.514286	1	1	318	tags=12%, list=3%, signal=12%
GOBP_KERATAN_SULFATE_METABOLIC_PROCESS	GOBP_KERATAN_SULFATE_METABOLIC_PROCESS		20	0.253483	0.959948	0.433333	1	1	579	tags=20%, list=6%, signal=21%
HP_FOCAL_NON_MOTOR_SEIZURE	HP_FOCAL_NON_MOTOR_SEIZURE		27	0.238991	0.959652	0.625	1	1	6528	tags=96%, list=70%, signal=317%
HP_ABNORMAL_RENAL_GLOMERULUS_MORPHOLOGY	HP_ABNORMAL_RENAL_GLOMERULUS_MORPHOLOGY		67	0.191027	0.958457	0.588235	1	1	318	tags=6%, list=3%, signal=6%
GOCC_CLATHRIN_VESICLE_COAT	GOCC_CLATHRIN_VESICLE_COAT		16	0.277659	0.957282	0.37037	1	1	6766	tags=100%, list=72%, signal=360%
GOBP_RESPONSE_TO_VITAMIN	GOBP_RESPONSE_TO_VITAMIN		38	0.224653	0.956347	0.681818	1	1	238	tags=8%, list=3%, signal=8%
HP_OSTEOARTHRITIS	HP_OSTEOARTHRITIS		26	0.22991	0.955805	0.478261	1	1	474	tags=12%, list=5%, signal=12%
GOCC_VACUOLAR_LUMEN	GOCC_VACUOLAR_LUMEN		74	0.178944	0.955694	0.636364	1	1	485	tags=8%, list=5%, signal=8%
GOMF_AMINO_ACID_TRANSMEMBRANE_TRANSPORTER_ACTIVITY	GOMF_AMINO_ACID_TRANSMEMBRANE_TRANSPORTER_ACTIVITY		42	0.19622	0.95528	0.681818	1	1	294	tags=7%, list=3%, signal=7%
GOBP_NAD_METABOLIC_PROCESS	GOBP_NAD_METABOLIC_PROCESS		18	0.276027	0.95452	0.515151	1	1	3537	tags=78%, list=38%, signal=125%
GOBP_POSITIVE_REGULATION_OF_VIRAL_TRANSCRIPTION	GOBP_POSITIVE_REGULATION_OF_VIRAL_TRANSCRIPTION		18	0.289961	0.9533	0.533333	1	1	4292	tags=83%, list=46%, signal=154%
GOBP_POSITIVE_REGULATION_OF_IMMUNE_RESPONSE	GOBP_POSITIVE_REGULATION_OF_IMMUNE_RESPONSE		248	0.143769	0.953245	0.555556	1	1	457	tags=7%, list=5%, signal=7%
GOBP_POSITIVE_REGULATION_OF_TYROSINE_PHOSPHORYLATION_OF_STAT_PROTEIN	GOBP_POSITIVE_REGULATION_OF_TYROSINE_PHOSPHORYLATION_OF_STAT_PROTEIN		20	0.260145	0.951715	0.583333	1	1	504	tags=15%, list=5%, signal=16%
GOMF_DISULFIDE_OXIDOREDUCTASE_ACTIVITY	GOMF_DISULFIDE_OXIDOREDUCTASE_ACTIVITY		25	0.21538	0.951273	0.545455	1	1	7350	tags=100%, list=79%, signal=464%
GOMF_CARBOHYDRATE_BINDING	GOMF_CARBOHYDRATE_BINDING		80	0.183375	0.950659	0.5	1	1	205	tags=6%, list=2%, signal=6%
GOBP_REGULATION_OF_INNATE_IMMUNE_RESPONSE	GOBP_REGULATION_OF_INNATE_IMMUNE_RESPONSE		135	0.167533	0.949342	0.571429	1	1	432	tags=8%, list=5%, signal=8%
GOBP_POSITIVE_REGULATION_OF_SYNAPTIC_TRANSMISSION	GOBP_POSITIVE_REGULATION_OF_SYNAPTIC_TRANSMISSION		66	0.193786	0.949154	0.545455	1	1	706	tags=18%, list=8%, signal=20%
GOBP_MICROTUBULE_BASED_MOVEMENT	GOBP_MICROTUBULE_BASED_MOVEMENT		162	0.156727	0.948408	0.571429	1	1	384	tags=6%, list=4%, signal=6%
GOMF_CARBOHYDRATE_DERIVATIVE_TRANSMEMBRANE_TRANSPORTER_ACTIVITY	GOMF_CARBOHYDRATE_DERIVATIVE_TRANSMEMBRANE_TRANSPORTER_ACTIVITY		28	0.226959	0.947206	0.5	1	1	298	tags=7%, list=3%, signal=7%
GOMF_MONOCARBOXYLIC_ACID_BINDING	GOMF_MONOCARBOXYLIC_ACID_BINDING		23	0.256189	0.946444	0.611111	1	1	238	tags=9%, list=3%, signal=9%
GOBP_PROTEIN_K11_LINKED_UBIQUITINATION	GOBP_PROTEIN_K11_LINKED_UBIQUITINATION		22	0.263276	0.943243	0.5	1	1	6902	tags=100%, list=74%, signal=380%
HP_PERIPHERAL_PULMONARY_ARTERY_STENOSIS	HP_PERIPHERAL_PULMONARY_ARTERY_STENOSIS		15	0.289826	0.94163	0.592593	1	1	6652	tags=100%, list=71%, signal=345%
GOBP_NEGATIVE_REGULATION_OF_INNATE_IMMUNE_RESPONSE	GOBP_NEGATIVE_REGULATION_OF_INNATE_IMMUNE_RESPONSE		24	0.243967	0.939836	0.586207	1	1	334	tags=13%, list=4%, signal=13%
GOMF_ACETYLGALACTOSAMINYLTRANSFERASE_ACTIVITY	GOMF_ACETYLGALACTOSAMINYLTRANSFERASE_ACTIVITY		20	0.254919	0.939774	0.583333	1	1	797	tags=25%, list=9%, signal=27%
GOBP_OXIDATIVE_PHOSPHORYLATION	GOBP_OXIDATIVE_PHOSPHORYLATION		62	0.181482	0.939499	0.565217	1	1	85	tags=3%, list=1%, signal=3%
HP_CRANIAL_HYPEROSTOSIS	HP_CRANIAL_HYPEROSTOSIS		20	0.227895	0.937605	0.583333	1	1	7232	tags=100%, list=77%, signal=439%
HP_URINARY_BLADDER_SPHINCTER_DYSFUNCTION	HP_URINARY_BLADDER_SPHINCTER_DYSFUNCTION		18	0.283372	0.936763	0.47619	1	1	5648	tags=94%, list=60%, signal=238%
HP_SOUND_SENSITIVITY	HP_SOUND_SENSITIVITY		17	0.250706	0.936213	0.611111	1	1	5866	tags=94%, list=63%, signal=252%
GOBP_ENDOCRINE_HORMONE_SECRETION	GOBP_ENDOCRINE_HORMONE_SECRETION		16	0.256956	0.934314	0.571429	1	1	276	tags=13%, list=3%, signal=13%
HP_ABNORMAL_ANTERIOR_CHAMBER_MORPHOLOGY	HP_ABNORMAL_ANTERIOR_CHAMBER_MORPHOLOGY		19	0.263754	0.934297	0.5	1	1	21	tags=5%, list=0%, signal=5%
GOMF_GENERAL_TRANSCRIPTION_INITIATION_FACTOR_BINDING	GOMF_GENERAL_TRANSCRIPTION_INITIATION_FACTOR_BINDING		33	0.17972	0.933747	0.5	1	1	6004	tags=91%, list=64%, signal=253%
GOBP_PYRIDINE_CONTAINING_COMPOUND_METABOLIC_PROCESS	GOBP_PYRIDINE_CONTAINING_COMPOUND_METABOLIC_PROCESS		15	0.278398	0.932658	0.448276	1	1	575	tags=20%, list=6%, signal=21%
GOCC_GOLGI_CISTERNA_MEMBRANE	GOCC_GOLGI_CISTERNA_MEMBRANE		48	0.190638	0.931034	0.722222	1	1	138	tags=4%, list=1%, signal=4%
GOMF_PEPTIDE_TRANSMEMBRANE_TRANSPORTER_ACTIVITY	GOMF_PEPTIDE_TRANSMEMBRANE_TRANSPORTER_ACTIVITY		17	0.264252	0.930566	0.56	1	1	71	tags=6%, list=1%, signal=6%
HP_ABNORMAL_RETICULOCYTE_MORPHOLOGY	HP_ABNORMAL_RETICULOCYTE_MORPHOLOGY		19	0.250027	0.929852	0.652174	1	1	7025	tags=100%, list=75%, signal=400%
GOBP_ALCOHOL_CATABOLIC_PROCESS	GOBP_ALCOHOL_CATABOLIC_PROCESS		23	0.22508	0.929717	0.612903	1	1	318	tags=13%, list=3%, signal=13%
HP_ARTHRITIS	HP_ARTHRITIS		77	0.176631	0.929097	0.615385	1	1	553	tags=10%, list=6%, signal=11%
GOMF_BETA_TUBULIN_BINDING	GOMF_BETA_TUBULIN_BINDING		21	0.252225	0.928652	0.555556	1	1	6173	tags=95%, list=66%, signal=279%
HP_PEPTIC_ULCER	HP_PEPTIC_ULCER		16	0.283009	0.927826	0.533333	1	1	6716	tags=100%, list=72%, signal=353%
GOBP_MITOCHONDRIAL_CALCIUM_ION_TRANSMEMBRANE_TRANSPORT	GOBP_MITOCHONDRIAL_CALCIUM_ION_TRANSMEMBRANE_TRANSPORT		17	0.25489	0.92749	0.517241	1	1	4761	tags=88%, list=51%, signal=179%
HP_ATROPHY_DEGENERATION_INVOLVING_THE_CORTICOSPINAL_TRACTS	HP_ATROPHY_DEGENERATION_INVOLVING_THE_CORTICOSPINAL_TRACTS		22	0.21749	0.926659	0.518518	1	1	5866	tags=91%, list=63%, signal=243%
GOBP_NUCLEOTIDE_EXCISION_REPAIR_PREINCISION_COMPLEX_ASSEMBLY	GOBP_NUCLEOTIDE_EXCISION_REPAIR_PREINCISION_COMPLEX_ASSEMBLY		22	0.242141	0.924785	0.606061	1	1	6232	tags=95%, list=67%, signal=285%
HP_ABNORMALITY_OF_THE_THORACIC_CAVITY	HP_ABNORMALITY_OF_THE_THORACIC_CAVITY		21	0.241098	0.923732	0.478261	1	1	3026	tags=62%, list=32%, signal=91%
GOCC_CLUSTER_OF_ACTIN_BASED_CELL_PROJECTIONS	GOCC_CLUSTER_OF_ACTIN_BASED_CELL_PROJECTIONS		55	0.185857	0.92349	0.473684	1	1	294	tags=7%, list=3%, signal=7%
GOBP_FATTY_ACID_BIOSYNTHETIC_PROCESS	GOBP_FATTY_ACID_BIOSYNTHETIC_PROCESS		60	0.192968	0.922985	0.533333	1	1	159	tags=5%, list=2%, signal=5%
GOMF_ENDOPEPTIDASE_REGULATOR_ACTIVITY	GOMF_ENDOPEPTIDASE_REGULATOR_ACTIVITY		45	0.198089	0.920374	0.631579	1	1	453	tags=11%, list=5%, signal=12%
GOBP_INNER_MITOCHONDRIAL_MEMBRANE_ORGANIZATION	GOBP_INNER_MITOCHONDRIAL_MEMBRANE_ORGANIZATION		26	0.230158	0.919807	0.64	1	1	6377	tags=96%, list=68%, signal=301%
GOMF_NUCLEAR_LOCALIZATION_SEQUENCE_BINDING	GOMF_NUCLEAR_LOCALIZATION_SEQUENCE_BINDING		15	0.26907	0.919658	0.542857	1	1	6846	tags=100%, list=73%, signal=372%
GOMF_NUCLEOBASE_CONTAINING_COMPOUND_TRANSMEMBRANE_TRANSPORTER_ACTIVITY	GOMF_NUCLEOBASE_CONTAINING_COMPOUND_TRANSMEMBRANE_TRANSPORTER_ACTIVITY		28	0.223227	0.918155	0.55	1	1	298	tags=7%, list=3%, signal=7%
GOBP_RESPONSE_TO_NUTRIENT	GOBP_RESPONSE_TO_NUTRIENT		76	0.18228	0.916565	0.764706	1	1	238	tags=7%, list=3%, signal=7%
GOCC_SECRETORY_GRANULE	GOCC_SECRETORY_GRANULE		332	0.13923	0.915648	0.666667	1	1	422	tags=6%, list=5%, signal=6%
GOMF_AMINO_ACID_BINDING	GOMF_AMINO_ACID_BINDING		19	0.248377	0.914426	0.62069	1	1	786	tags=21%, list=8%, signal=23%
GOCC_PIGMENT_GRANULE	GOCC_PIGMENT_GRANULE		65	0.167979	0.911682	0.5625	1	1	267	tags=5%, list=3%, signal=5%
HP_ABNORMAL_LARGE_INTESTINE_PHYSIOLOGY	HP_ABNORMAL_LARGE_INTESTINE_PHYSIOLOGY		32	0.188619	0.909544	0.666667	1	1	6511	tags=94%, list=70%, signal=307%
GOBP_TRIGLYCERIDE_BIOSYNTHETIC_PROCESS	GOBP_TRIGLYCERIDE_BIOSYNTHETIC_PROCESS		20	0.252097	0.909134	0.633333	1	1	35	tags=5%, list=0%, signal=5%
HP_ABNORMAL_CIRCULATING_CARBOHYDRATE_CONCENTRATION	HP_ABNORMAL_CIRCULATING_CARBOHYDRATE_CONCENTRATION		39	0.183528	0.906233	0.619048	1	1	6690	tags=95%, list=71%, signal=331%
GOCC_POLYSOME	GOCC_POLYSOME		35	0.195158	0.905735	0.464286	1	1	6301	tags=94%, list=67%, signal=287%
GOBP_NEGATIVE_REGULATION_OF_CALCIUM_ION_TRANSMEMBRANE_TRANSPORTER_ACTIVITY	GOBP_NEGATIVE_REGULATION_OF_CALCIUM_ION_TRANSMEMBRANE_TRANSPORTER_ACTIVITY		17	0.249923	0.905707	0.65625	1	1	552	tags=18%, list=6%, signal=19%
GOBP_REGULATION_OF_POSTSYNAPTIC_MEMBRANE_NEUROTRANSMITTER_RECEPTOR_LEVELS	GOBP_REGULATION_OF_POSTSYNAPTIC_MEMBRANE_NEUROTRANSMITTER_RECEPTOR_LEVELS		29	0.200314	0.905644	0.59375	1	1	6917	tags=97%, list=74%, signal=369%
HP_ABNORMALITY_OF_THE_GASTRIC_MUCOSA	HP_ABNORMALITY_OF_THE_GASTRIC_MUCOSA		16	0.249946	0.905393	0.586207	1	1	7025	tags=100%, list=75%, signal=400%
GOCC_CYTOSOLIC_RIBOSOME	GOCC_CYTOSOLIC_RIBOSOME		41	0.20602	0.904701	0.714286	1	1	1909	tags=66%, list=20%, signal=82%
GOBP_MYELOID_CELL_DEVELOPMENT	GOBP_MYELOID_CELL_DEVELOPMENT		29	0.214939	0.904638	0.588235	1	1	8	tags=3%, list=0%, signal=3%
GOBP_NEGATIVE_REGULATION_OF_SUPRAMOLECULAR_FIBER_ORGANIZATION	GOBP_NEGATIVE_REGULATION_OF_SUPRAMOLECULAR_FIBER_ORGANIZATION		76	0.168109	0.902847	0.555556	1	1	323	tags=7%, list=3%, signal=7%
GOBP_PROTEIN_LOCALIZATION_TO_POSTSYNAPSE	GOBP_PROTEIN_LOCALIZATION_TO_POSTSYNAPSE		24	0.217995	0.902692	0.565217	1	1	823	tags=21%, list=9%, signal=23%
GOMF_AMYLOID_BETA_BINDING	GOMF_AMYLOID_BETA_BINDING		34	0.204783	0.902359	0.615385	1	1	1166	tags=29%, list=12%, signal=33%
GOBP_ANTIGEN_PROCESSING_AND_PRESENTATION_OF_PEPTIDE_ANTIGEN	GOBP_ANTIGEN_PROCESSING_AND_PRESENTATION_OF_PEPTIDE_ANTIGEN		102	0.161048	0.90195	0.75	1	1	4530	tags=75%, list=48%, signal=143%
GOBP_ONE_CARBON_METABOLIC_PROCESS	GOBP_ONE_CARBON_METABOLIC_PROCESS		18	0.246082	0.90147	0.636364	1	1	73	tags=6%, list=1%, signal=6%
GOCC_FILOPODIUM	GOCC_FILOPODIUM		57	0.182015	0.901447	0.677419	1	1	760	tags=18%, list=8%, signal=19%
HP_COLOR_VISION_DEFECT	HP_COLOR_VISION_DEFECT		49	0.198772	0.899777	0.625	1	1	575	tags=12%, list=6%, signal=13%
HP_ABNORMALITY_OF_THE_INTRINSIC_PATHWAY	HP_ABNORMALITY_OF_THE_INTRINSIC_PATHWAY		17	0.251318	0.898845	0.648649	1	1	98	tags=6%, list=1%, signal=6%
GOBP_NEGATIVE_REGULATION_OF_PROTEASOMAL_UBIQUITIN_DEPENDENT_PROTEIN_CATABOLIC_PROCESS	GOBP_NEGATIVE_REGULATION_OF_PROTEASOMAL_UBIQUITIN_DEPENDENT_PROTEIN_CATABOLIC_PROCESS		19	0.222654	0.897781	0.636364	1	1	6309	tags=95%, list=67%, signal=290%
GOMF_RIBONUCLEOPROTEIN_COMPLEX_BINDING	GOMF_RIBONUCLEOPROTEIN_COMPLEX_BINDING		92	0.148188	0.897561	0.642857	1	1	6772	tags=93%, list=72%, signal=335%
GOBP_POSITIVE_REGULATION_OF_PROTEIN_EXPORT_FROM_NUCLEUS	GOBP_POSITIVE_REGULATION_OF_PROTEIN_EXPORT_FROM_NUCLEUS		15	0.290435	0.897196	0.590909	1	1	76	tags=7%, list=1%, signal=7%
GOBP_NEGATIVE_REGULATION_OF_ACTIN_FILAMENT_DEPOLYMERIZATION	GOBP_NEGATIVE_REGULATION_OF_ACTIN_FILAMENT_DEPOLYMERIZATION		23	0.21504	0.896971	0.592593	1	1	323	tags=9%, list=3%, signal=9%
GOCC_ACTIN_FILAMENT	GOCC_ACTIN_FILAMENT		65	0.189067	0.896576	0.761905	1	1	356	tags=8%, list=4%, signal=8%
GOBP_POSITIVE_REGULATION_OF_PROTEIN_TARGETING_TO_MEMBRANE	GOBP_POSITIVE_REGULATION_OF_PROTEIN_TARGETING_TO_MEMBRANE		21	0.233242	0.896443	0.62963	1	1	37	tags=5%, list=0%, signal=5%
HP_HYPERLIPIDEMIA	HP_HYPERLIPIDEMIA		45	0.216325	0.894819	0.73913	1	1	340	tags=11%, list=4%, signal=11%
GOMF_UBIQUITIN_LIKE_PROTEIN_CONJUGATING_ENZYME_ACTIVITY	GOMF_UBIQUITIN_LIKE_PROTEIN_CONJUGATING_ENZYME_ACTIVITY		27	0.208387	0.894615	0.588235	1	1	5005	tags=85%, list=53%, signal=183%
GOBP_POSITIVE_REGULATION_OF_MRNA_CATABOLIC_PROCESS	GOBP_POSITIVE_REGULATION_OF_MRNA_CATABOLIC_PROCESS		33	0.216601	0.890463	0.631579	1	1	687	tags=15%, list=7%, signal=16%
GOCC_TIGHT_JUNCTION	GOCC_TIGHT_JUNCTION		59	0.182535	0.890127	0.695652	1	1	549	tags=10%, list=6%, signal=11%
GOBP_REGULATION_OF_INTRINSIC_APOPTOTIC_SIGNALING_PATHWAY_IN_RESPONSE_TO_DNA_DAMAGE	GOBP_REGULATION_OF_INTRINSIC_APOPTOTIC_SIGNALING_PATHWAY_IN_RESPONSE_TO_DNA_DAMAGE		20	0.233623	0.889568	0.6	1	1	52	tags=5%, list=1%, signal=5%
GOBP_NEGATIVE_REGULATION_OF_HEMOPOIESIS	GOBP_NEGATIVE_REGULATION_OF_HEMOPOIESIS		51	0.191494	0.889493	0.619048	1	1	432	tags=10%, list=5%, signal=10%
HP_ABNORMALITY_OF_MALE_INTERNAL_GENITALIA	HP_ABNORMALITY_OF_MALE_INTERNAL_GENITALIA		29	0.208806	0.889484	0.645161	1	1	176	tags=7%, list=2%, signal=7%
GOMF_BASAL_TRANSCRIPTION_MACHINERY_BINDING	GOMF_BASAL_TRANSCRIPTION_MACHINERY_BINDING		38	0.206687	0.888851	0.666667	1	1	6925	tags=97%, list=74%, signal=373%
HP_THYROID_CARCINOMA	HP_THYROID_CARCINOMA		20	0.250053	0.88872	0.677419	1	1	7025	tags=100%, list=75%, signal=400%
GOBP_TRANSCRIPTION_PREINITIATION_COMPLEX_ASSEMBLY	GOBP_TRANSCRIPTION_PREINITIATION_COMPLEX_ASSEMBLY		21	0.227385	0.884827	0.580645	1	1	7237	tags=100%, list=77%, signal=440%
GOMF_TELOMERASE_RNA_BINDING	GOMF_TELOMERASE_RNA_BINDING		18	0.247218	0.88449	0.677419	1	1	7051	tags=100%, list=75%, signal=404%
GOMF_PEPTIDASE_ACTIVATOR_ACTIVITY	GOMF_PEPTIDASE_ACTIVATOR_ACTIVITY		24	0.23474	0.883817	0.678571	1	1	7169	tags=100%, list=77%, signal=426%
HP_ABNORMAL_URINARY_ELECTROLYTE_CONCENTRATION	HP_ABNORMAL_URINARY_ELECTROLYTE_CONCENTRATION		37	0.219329	0.882811	0.666667	1	1	173	tags=5%, list=2%, signal=5%
GOBP_ANTIGEN_PROCESSING_AND_PRESENTATION_OF_PEPTIDE_ANTIGEN_VIA_MHC_CLASS_I	GOBP_ANTIGEN_PROCESSING_AND_PRESENTATION_OF_PEPTIDE_ANTIGEN_VIA_MHC_CLASS_I		54	0.184465	0.882493	0.73913	1	1	4492	tags=80%, list=48%, signal=152%
GOMF_DRUG_BINDING	GOMF_DRUG_BINDING		27	0.224728	0.87839	0.541667	1	1	224	tags=7%, list=2%, signal=8%
GOBP_REGULATION_OF_AMYLOID_PRECURSOR_PROTEIN_CATABOLIC_PROCESS	GOBP_REGULATION_OF_AMYLOID_PRECURSOR_PROTEIN_CATABOLIC_PROCESS		22	0.227684	0.877155	0.703704	1	1	712	tags=23%, list=8%, signal=25%
HP_GOITER	HP_GOITER		20	0.227896	0.876873	0.5	1	1	7232	tags=100%, list=77%, signal=439%
GOBP_POSITIVE_REGULATION_OF_MONONUCLEAR_CELL_MIGRATION	GOBP_POSITIVE_REGULATION_OF_MONONUCLEAR_CELL_MIGRATION		16	0.228957	0.875402	0.588235	1	1	661	tags=19%, list=7%, signal=20%
GOBP_POSITIVE_REGULATION_OF_MYELOID_LEUKOCYTE_DIFFERENTIATION	GOBP_POSITIVE_REGULATION_OF_MYELOID_LEUKOCYTE_DIFFERENTIATION		24	0.227848	0.874446	0.714286	1	1	912	tags=25%, list=10%, signal=28%
GOBP_POSITIVE_REGULATION_OF_GLUCOSE_METABOLIC_PROCESS	GOBP_POSITIVE_REGULATION_OF_GLUCOSE_METABOLIC_PROCESS		15	0.279836	0.873938	0.625	1	1	35	tags=7%, list=0%, signal=7%
GOBP_BLASTOCYST_FORMATION	GOBP_BLASTOCYST_FORMATION		22	0.215155	0.873081	0.580645	1	1	38	tags=5%, list=0%, signal=5%
GOBP_TOXIN_TRANSPORT	GOBP_TOXIN_TRANSPORT		21	0.233578	0.872316	0.653846	1	1	14	tags=5%, list=0%, signal=5%
GOBP_NEGATIVE_REGULATION_OF_INTRINSIC_APOPTOTIC_SIGNALING_PATHWAY_IN_RESPONSE_TO_DNA_DAMAGE	GOBP_NEGATIVE_REGULATION_OF_INTRINSIC_APOPTOTIC_SIGNALING_PATHWAY_IN_RESPONSE_TO_DNA_DAMAGE		18	0.254795	0.870994	0.645161	1	1	553	tags=11%, list=6%, signal=12%
HP_SKIN_VESICLE	HP_SKIN_VESICLE		16	0.260331	0.870763	0.633333	1	1	5611	tags=94%, list=60%, signal=234%
GOBP_PEPTIDYL_ASPARAGINE_MODIFICATION	GOBP_PEPTIDYL_ASPARAGINE_MODIFICATION		17	0.228036	0.869472	0.607143	1	1	7230	tags=100%, list=77%, signal=438%
GOBP_MODULATION_BY_HOST_OF_VIRAL_PROCESS	GOBP_MODULATION_BY_HOST_OF_VIRAL_PROCESS		18	0.226187	0.868713	0.5	1	1	318	tags=11%, list=3%, signal=11%
GOBP_RESPONSE_TO_PROSTAGLANDIN	GOBP_RESPONSE_TO_PROSTAGLANDIN		15	0.262084	0.86758	0.730769	1	1	518	tags=20%, list=6%, signal=21%
GOBP_FATTY_ACID_DERIVATIVE_METABOLIC_PROCESS	GOBP_FATTY_ACID_DERIVATIVE_METABOLIC_PROCESS		28	0.229608	0.866913	0.5	1	1	403	tags=11%, list=4%, signal=11%
GOCC_U2_TYPE_SPLICEOSOMAL_COMPLEX	GOCC_U2_TYPE_SPLICEOSOMAL_COMPLEX		70	0.166689	0.866231	0.733333	1	1	6798	tags=94%, list=73%, signal=342%
GOCC_ER_TO_GOLGI_TRANSPORT_VESICLE_MEMBRANE	GOCC_ER_TO_GOLGI_TRANSPORT_VESICLE_MEMBRANE		24	0.230568	0.866062	0.684211	1	1	446	tags=8%, list=5%, signal=9%
GOBP_NEUTRAL_LIPID_METABOLIC_PROCESS	GOBP_NEUTRAL_LIPID_METABOLIC_PROCESS		55	0.178664	0.865589	0.8	1	1	513	tags=7%, list=5%, signal=8%
GOBP_INORGANIC_ANION_TRANSPORT	GOBP_INORGANIC_ANION_TRANSPORT		67	0.163647	0.86484	0.733333	1	1	408	tags=7%, list=4%, signal=8%
GOBP_MICROTUBULE_NUCLEATION	GOBP_MICROTUBULE_NUCLEATION		17	0.238231	0.863903	0.638889	1	1	5317	tags=88%, list=57%, signal=204%
GOBP_GLUCOSE_CATABOLIC_PROCESS	GOBP_GLUCOSE_CATABOLIC_PROCESS		15	0.233155	0.862576	0.655172	1	1	5702	tags=93%, list=61%, signal=238%
HP_ABNORMALITY_OF_BLOOD_VOLUME_HOMEOSTASIS	HP_ABNORMALITY_OF_BLOOD_VOLUME_HOMEOSTASIS		16	0.256803	0.861517	0.576923	1	1	21	tags=6%, list=0%, signal=6%
HP_LATE_ONSET	HP_LATE_ONSET		16	0.250953	0.861068	0.6	1	1	669	tags=19%, list=7%, signal=20%
GOCC_COPII_COATED_ER_TO_GOLGI_TRANSPORT_VESICLE	GOCC_COPII_COATED_ER_TO_GOLGI_TRANSPORT_VESICLE		43	0.190867	0.859839	0.708333	1	1	115	tags=5%, list=1%, signal=5%
HP_HYPOKALEMIA	HP_HYPOKALEMIA		21	0.232049	0.859576	0.666667	1	1	16	tags=5%, list=0%, signal=5%
GOBP_CELL_ACTIVATION_INVOLVED_IN_IMMUNE_RESPONSE	GOBP_CELL_ACTIVATION_INVOLVED_IN_IMMUNE_RESPONSE		279	0.130962	0.8593	0.727273	1	1	406	tags=6%, list=4%, signal=6%
HP_AORTIC_ANEURYSM	HP_AORTIC_ANEURYSM		76	0.159731	0.859105	0.714286	1	1	176	tags=4%, list=2%, signal=4%
GOBP_ESTABLISHMENT_OF_PROTEIN_LOCALIZATION_TO_MITOCHONDRIAL_MEMBRANE	GOBP_ESTABLISHMENT_OF_PROTEIN_LOCALIZATION_TO_MITOCHONDRIAL_MEMBRANE		41	0.186122	0.858869	0.619048	1	1	6383	tags=93%, list=68%, signal=290%
HP_GENERALIZED_HYPOPIGMENTATION_OF_HAIR	HP_GENERALIZED_HYPOPIGMENTATION_OF_HAIR		23	0.253269	0.857301	0.652174	1	1	23	tags=4%, list=0%, signal=4%
HP_RICKETS	HP_RICKETS		18	0.238018	0.855629	0.6875	1	1	214	tags=11%, list=2%, signal=11%
GOBP_SKELETAL_MUSCLE_CONTRACTION	GOBP_SKELETAL_MUSCLE_CONTRACTION		15	0.270734	0.853815	0.6	1	1	1531	tags=47%, list=16%, signal=56%
HP_PRURITUS	HP_PRURITUS		39	0.200726	0.853093	0.75	1	1	634	tags=13%, list=7%, signal=14%
GOBP_INNATE_IMMUNE_RESPONSE	GOBP_INNATE_IMMUNE_RESPONSE		279	0.132168	0.849212	0.8	1	1	444	tags=7%, list=5%, signal=7%
GOCC_CLATHRIN_COATED_ENDOCYTIC_VESICLE	GOCC_CLATHRIN_COATED_ENDOCYTIC_VESICLE		24	0.218749	0.846795	0.703704	1	1	318	tags=8%, list=3%, signal=9%
HP_MUSCLE_FIBER_ATROPHY	HP_MUSCLE_FIBER_ATROPHY		36	0.16187	0.846778	0.736842	1	1	7356	tags=97%, list=79%, signal=452%
GOBP_REGULATION_OF_CALCIUM_MEDIATED_SIGNALING	GOBP_REGULATION_OF_CALCIUM_MEDIATED_SIGNALING		23	0.209763	0.843645	0.727273	1	1	389	tags=9%, list=4%, signal=9%
HP_ABNORMAL_BLOOD_MONOVALENT_INORGANIC_CATION_CONCENTRATION	HP_ABNORMAL_BLOOD_MONOVALENT_INORGANIC_CATION_CONCENTRATION		39	0.184275	0.842911	0.846154	1	1	398	tags=8%, list=4%, signal=8%
GOBP_GTP_METABOLIC_PROCESS	GOBP_GTP_METABOLIC_PROCESS		15	0.253022	0.84255	0.666667	1	1	6996	tags=100%, list=75%, signal=395%
GOBP_RESPONSE_TO_GLUCAGON	GOBP_RESPONSE_TO_GLUCAGON		16	0.25036	0.841963	0.75	1	1	4316	tags=81%, list=46%, signal=150%
GOBP_SECRETORY_GRANULE_ORGANIZATION	GOBP_SECRETORY_GRANULE_ORGANIZATION		15	0.252414	0.841447	0.724138	1	1	386	tags=13%, list=4%, signal=14%
GOBP_POSITIVE_REGULATION_OF_VIRAL_PROCESS	GOBP_POSITIVE_REGULATION_OF_VIRAL_PROCESS		50	0.172364	0.8411	0.52381	1	1	133	tags=4%, list=1%, signal=4%
HP_LARGE_INTESTINAL_POLYPOSIS	HP_LARGE_INTESTINAL_POLYPOSIS		18	0.206657	0.840772	0.666667	1	1	7430	tags=100%, list=79%, signal=484%
GOMF_PROTEIN_FOLDING_CHAPERONE	GOMF_PROTEIN_FOLDING_CHAPERONE		21	0.233798	0.836985	0.645161	1	1	52	tags=5%, list=1%, signal=5%
HP_ABNORMAL_RETINAL_ARTERY_MORPHOLOGY	HP_ABNORMAL_RETINAL_ARTERY_MORPHOLOGY		25	0.207882	0.836669	0.64	1	1	6658	tags=96%, list=71%, signal=331%
GOBP_MYELOID_LEUKOCYTE_ACTIVATION	GOBP_MYELOID_LEUKOCYTE_ACTIVATION		255	0.134981	0.836373	0.777778	1	1	406	tags=5%, list=4%, signal=6%
GOCC_LYSOSOMAL_LUMEN	GOCC_LYSOSOMAL_LUMEN		44	0.172502	0.83578	0.7	1	1	485	tags=9%, list=5%, signal=10%
GOBP_MYELOID_LEUKOCYTE_MEDIATED_IMMUNITY	GOBP_MYELOID_LEUKOCYTE_MEDIATED_IMMUNITY		222	0.13163	0.835629	0.909091	1	1	256	tags=4%, list=3%, signal=4%
GOBP_NEGATIVE_REGULATION_OF_REACTIVE_OXYGEN_SPECIES_BIOSYNTHETIC_PROCESS	GOBP_NEGATIVE_REGULATION_OF_REACTIVE_OXYGEN_SPECIES_BIOSYNTHETIC_PROCESS		16	0.267887	0.83513	0.666667	1	1	35	tags=6%, list=0%, signal=6%
GOCC_ACROSOMAL_VESICLE	GOCC_ACROSOMAL_VESICLE		35	0.193312	0.834382	0.708333	1	1	690	tags=14%, list=7%, signal=15%
GOBP_RNA_DESTABILIZATION	GOBP_RNA_DESTABILIZATION		23	0.212121	0.834275	0.692308	1	1	7380	tags=100%, list=79%, signal=471%
GOCC_CYTOPLASMIC_REGION	GOCC_CYTOPLASMIC_REGION		123	0.142682	0.834012	0.866667	1	1	316	tags=6%, list=3%, signal=6%
HP_FATIGABLE_WEAKNESS_OF_SKELETAL_MUSCLES	HP_FATIGABLE_WEAKNESS_OF_SKELETAL_MUSCLES		21	0.22931	0.831184	0.75	1	1	669	tags=19%, list=7%, signal=20%
GOBP_REGULATION_OF_DNA_DAMAGE_RESPONSE_SIGNAL_TRANSDUCTION_BY_P53_CLASS_MEDIATOR	GOBP_REGULATION_OF_DNA_DAMAGE_RESPONSE_SIGNAL_TRANSDUCTION_BY_P53_CLASS_MEDIATOR		20	0.231796	0.828482	0.6875	1	1	52	tags=5%, list=1%, signal=5%
GOCC_MYOSIN_COMPLEX	GOCC_MYOSIN_COMPLEX		21	0.236434	0.827876	0.727273	1	1	711	tags=24%, list=8%, signal=26%
GOCC_FICOLIN_1_RICH_GRANULE_LUMEN	GOCC_FICOLIN_1_RICH_GRANULE_LUMEN		66	0.163756	0.827531	0.789474	1	1	256	tags=5%, list=3%, signal=5%
HP_SLOW_SACCADIC_EYE_MOVEMENTS	HP_SLOW_SACCADIC_EYE_MOVEMENTS		22	0.228908	0.826051	0.68	1	1	7223	tags=100%, list=77%, signal=437%
GOMF_PROTEIN_SERINE_KINASE_ACTIVITY	GOMF_PROTEIN_SERINE_KINASE_ACTIVITY		136	0.127518	0.824839	0.933333	1	1	301	tags=4%, list=3%, signal=4%
GOBP_REGULATION_OF_CARDIAC_CONDUCTION	GOBP_REGULATION_OF_CARDIAC_CONDUCTION		25	0.22424	0.824384	0.6	1	1	591	tags=12%, list=6%, signal=13%
HP_MILD_GLOBAL_DEVELOPMENTAL_DELAY	HP_MILD_GLOBAL_DEVELOPMENTAL_DELAY		20	0.208759	0.823	0.677419	1	1	62	tags=5%, list=1%, signal=5%
HP_OPTIC_NERVE_HYPOPLASIA	HP_OPTIC_NERVE_HYPOPLASIA		37	0.159401	0.822789	0.6	1	1	21	tags=3%, list=0%, signal=3%
GOBP_MALE_GAMETE_GENERATION	GOBP_MALE_GAMETE_GENERATION		212	0.149635	0.82237	0.777778	1	1	536	tags=10%, list=6%, signal=11%
GOMF_SCAFFOLD_PROTEIN_BINDING	GOMF_SCAFFOLD_PROTEIN_BINDING		34	0.20551	0.82197	0.772727	1	1	7444	tags=100%, list=80%, signal=486%
GOBP_TYPE_I_INTERFERON_PRODUCTION	GOBP_TYPE_I_INTERFERON_PRODUCTION		70	0.147797	0.821752	0.85	1	1	406	tags=7%, list=4%, signal=7%
GOCC_PLASMA_MEMBRANE_BOUNDED_CELL_PROJECTION_CYTOPLASM	GOCC_PLASMA_MEMBRANE_BOUNDED_CELL_PROJECTION_CYTOPLASM		97	0.148319	0.820128	0.625	1	1	316	tags=6%, list=3%, signal=6%
GOBP_POSITIVE_REGULATION_OF_ESTABLISHMENT_OF_PROTEIN_LOCALIZATION_TO_MITOCHONDRION	GOBP_POSITIVE_REGULATION_OF_ESTABLISHMENT_OF_PROTEIN_LOCALIZATION_TO_MITOCHONDRION		39	0.171879	0.819801	0.761905	1	1	4778	tags=79%, list=51%, signal=162%
GOCC_AZUROPHIL_GRANULE_MEMBRANE	GOCC_AZUROPHIL_GRANULE_MEMBRANE		25	0.200546	0.819224	0.692308	1	1	4296	tags=80%, list=46%, signal=147%
GOBP_INORGANIC_ANION_TRANSMEMBRANE_TRANSPORT	GOBP_INORGANIC_ANION_TRANSMEMBRANE_TRANSPORT		44	0.176582	0.818869	0.761905	1	1	126	tags=5%, list=1%, signal=5%
GOMF_TRANSLATION_REGULATOR_ACTIVITY	GOMF_TRANSLATION_REGULATOR_ACTIVITY		81	0.151312	0.81877	0.782609	1	1	7449	tags=98%, list=80%, signal=473%
HP_ABNORMALITY_OF_FUNDUS_PIGMENTATION	HP_ABNORMALITY_OF_FUNDUS_PIGMENTATION		15	0.267974	0.818293	0.7	1	1	23	tags=7%, list=0%, signal=7%
HP_TYPE_I_DIABETES_MELLITUS	HP_TYPE_I_DIABETES_MELLITUS		17	0.257534	0.8158	0.72	1	1	587	tags=18%, list=6%, signal=19%
GOMF_TRANSLATION_FACTOR_ACTIVITY_RNA_BINDING	GOMF_TRANSLATION_FACTOR_ACTIVITY_RNA_BINDING		59	0.177147	0.815174	0.823529	1	1	7713	tags=100%, list=82%, signal=564%
HP_NEURONAL_LOSS_IN_CENTRAL_NERVOUS_SYSTEM	HP_NEURONAL_LOSS_IN_CENTRAL_NERVOUS_SYSTEM		21	0.20689	0.814951	0.785714	1	1	6732	tags=95%, list=72%, signal=338%
GOBP_T_CELL_MEDIATED_IMMUNITY	GOBP_T_CELL_MEDIATED_IMMUNITY		31	0.213584	0.813693	0.724138	1	1	667	tags=19%, list=7%, signal=21%
HP_TISSUE_ISCHEMIA	HP_TISSUE_ISCHEMIA		44	0.160803	0.813632	0.75	1	1	176	tags=5%, list=2%, signal=5%
GOBP_DNA_METHYLATION	GOBP_DNA_METHYLATION		37	0.18564	0.809947	0.72	1	1	497	tags=11%, list=5%, signal=11%
GOBP_FATTY_ACID_METABOLIC_PROCESS	GOBP_FATTY_ACID_METABOLIC_PROCESS		160	0.134228	0.809213	1	1	1	324	tags=5%, list=3%, signal=5%
HP_ERYTHRODERMA	HP_ERYTHRODERMA		15	0.236299	0.807929	0.722222	1	1	64	tags=7%, list=1%, signal=7%
GOBP_POSITIVE_REGULATION_OF_LAMELLIPODIUM_ORGANIZATION	GOBP_POSITIVE_REGULATION_OF_LAMELLIPODIUM_ORGANIZATION		18	0.21515	0.807085	0.702703	1	1	549	tags=11%, list=6%, signal=12%
GOBP_LONG_CHAIN_FATTY_ACID_METABOLIC_PROCESS	GOBP_LONG_CHAIN_FATTY_ACID_METABOLIC_PROCESS		36	0.190114	0.804003	0.76	1	1	7588	tags=100%, list=81%, signal=526%
GOBP_POSITIVE_REGULATION_OF_DNA_TEMPLATED_TRANSCRIPTION_ELONGATION	GOBP_POSITIVE_REGULATION_OF_DNA_TEMPLATED_TRANSCRIPTION_ELONGATION		20	0.225969	0.803509	0.84	1	1	7250	tags=100%, list=77%, signal=442%
GOCC_APICAL_JUNCTION_COMPLEX	GOCC_APICAL_JUNCTION_COMPLEX		65	0.160583	0.803492	0.85	1	1	549	tags=9%, list=6%, signal=10%
HP_ABNORMAL_RENAL_CORTEX_MORPHOLOGY	HP_ABNORMAL_RENAL_CORTEX_MORPHOLOGY		83	0.148491	0.803396	0.75	1	1	318	tags=5%, list=3%, signal=5%
HP_INCREASED_PROTEINOGENIC_AMINO_ACID_LEVEL_IN_URINE	HP_INCREASED_PROTEINOGENIC_AMINO_ACID_LEVEL_IN_URINE		18	0.222429	0.803206	0.787879	1	1	294	tags=11%, list=3%, signal=11%
GOBP_COTRANSLATIONAL_PROTEIN_TARGETING_TO_MEMBRANE	GOBP_COTRANSLATIONAL_PROTEIN_TARGETING_TO_MEMBRANE		41	0.193364	0.801564	0.888889	1	1	3104	tags=76%, list=33%, signal=113%
GOBP_TOLL_LIKE_RECEPTOR_SIGNALING_PATHWAY	GOBP_TOLL_LIKE_RECEPTOR_SIGNALING_PATHWAY		70	0.156103	0.801539	0.736842	1	1	406	tags=9%, list=4%, signal=9%
HP_ATHETOSIS	HP_ATHETOSIS		22	0.210016	0.798988	0.7	1	1	5994	tags=91%, list=64%, signal=252%
GOBP_LACTATION	GOBP_LACTATION		30	0.211765	0.79887	0.75	1	1	748	tags=17%, list=8%, signal=18%
GOMF_CHAPERONE_BINDING	GOMF_CHAPERONE_BINDING		59	0.167622	0.797477	0.782609	1	1	188	tags=5%, list=2%, signal=5%
GOBP_DEFENSE_RESPONSE_TO_OTHER_ORGANISM	GOBP_DEFENSE_RESPONSE_TO_OTHER_ORGANISM		342	0.112189	0.796626	0.875	1	1	444	tags=6%, list=5%, signal=7%
GOMF_UNFOLDED_PROTEIN_BINDING	GOMF_UNFOLDED_PROTEIN_BINDING		73	0.13967	0.796485	0.882353	1	1	188	tags=4%, list=2%, signal=4%
GOMF_ENZYME_INHIBITOR_ACTIVITY	GOMF_ENZYME_INHIBITOR_ACTIVITY		136	0.121681	0.796308	0.916667	1	1	453	tags=6%, list=5%, signal=6%
GOBP_TYROSINE_PHOSPHORYLATION_OF_STAT_PROTEIN	GOBP_TYROSINE_PHOSPHORYLATION_OF_STAT_PROTEIN		29	0.206111	0.795846	0.72	1	1	504	tags=10%, list=5%, signal=11%
HP_FOCAL_T2_HYPERINTENSE_BRAINSTEM_LESION	HP_FOCAL_T2_HYPERINTENSE_BRAINSTEM_LESION		24	0.195464	0.795258	0.615385	1	1	6258	tags=96%, list=67%, signal=288%
GOBP_GAMETE_GENERATION	GOBP_GAMETE_GENERATION		275	0.125501	0.795063	1	1	1	536	tags=9%, list=6%, signal=9%
HP_ABNORMAL_FULL_FIELD_ELECTRORETINOGRAM	HP_ABNORMAL_FULL_FIELD_ELECTRORETINOGRAM		20	0.216534	0.791047	0.689655	1	1	586	tags=15%, list=6%, signal=16%
HP_DEATH_IN_CHILDHOOD	HP_DEATH_IN_CHILDHOOD		24	0.209681	0.790607	0.722222	1	1	7403	tags=100%, list=79%, signal=477%
GOMF_GLUTAMATE_RECEPTOR_BINDING	GOMF_GLUTAMATE_RECEPTOR_BINDING		24	0.189058	0.78747	0.793103	1	1	647	tags=13%, list=7%, signal=13%
GOBP_REGULATION_OF_OXIDATIVE_STRESS_INDUCED_INTRINSIC_APOPTOTIC_SIGNALING_PATHWAY	GOBP_REGULATION_OF_OXIDATIVE_STRESS_INDUCED_INTRINSIC_APOPTOTIC_SIGNALING_PATHWAY		16	0.225753	0.787175	0.633333	1	1	4742	tags=88%, list=51%, signal=177%
GOMF_CHOLESTEROL_BINDING	GOMF_CHOLESTEROL_BINDING		20	0.211411	0.786084	0.652174	1	1	7386	tags=100%, list=79%, signal=473%
GOMF_CYSTEINE_TYPE_PEPTIDASE_ACTIVITY	GOMF_CYSTEINE_TYPE_PEPTIDASE_ACTIVITY		84	0.142989	0.784175	0.882353	1	1	343	tags=6%, list=4%, signal=6%
HP_PHEOCHROMOCYTOMA	HP_PHEOCHROMOCYTOMA		15	0.237401	0.783338	0.785714	1	1	4671	tags=87%, list=50%, signal=173%
HP_RENAL_INSUFFICIENCY	HP_RENAL_INSUFFICIENCY		168	0.139645	0.7809	1	1	1	553	tags=7%, list=6%, signal=7%
GOBP_ACTIVATION_OF_IMMUNE_RESPONSE	GOBP_ACTIVATION_OF_IMMUNE_RESPONSE		185	0.113873	0.778963	0.625	1	1	205	tags=4%, list=2%, signal=4%
GOBP_AMYLOID_BETA_CLEARANCE	GOBP_AMYLOID_BETA_CLEARANCE		15	0.231694	0.777338	0.666667	1	1	3087	tags=73%, list=33%, signal=109%
GOBP_REGULATION_OF_ESTABLISHMENT_OF_PROTEIN_LOCALIZATION_TO_MITOCHONDRION	GOBP_REGULATION_OF_ESTABLISHMENT_OF_PROTEIN_LOCALIZATION_TO_MITOCHONDRION		42	0.161208	0.776861	0.791667	1	1	4778	tags=79%, list=51%, signal=160%
GOBP_MONOCARBOXYLIC_ACID_METABOLIC_PROCESS	GOBP_MONOCARBOXYLIC_ACID_METABOLIC_PROCESS		274	0.11249	0.775357	1	1	1	324	tags=4%, list=3%, signal=4%
GOBP_PROTON_TRANSMEMBRANE_TRANSPORT	GOBP_PROTON_TRANSMEMBRANE_TRANSPORT		55	0.162133	0.774835	0.909091	1	1	206	tags=4%, list=2%, signal=4%
GOMF_AMINOPEPTIDASE_ACTIVITY	GOMF_AMINOPEPTIDASE_ACTIVITY		20	0.216542	0.774636	0.655172	1	1	70	tags=5%, list=1%, signal=5%
GOMF_SIGNAL_SEQUENCE_BINDING	GOMF_SIGNAL_SEQUENCE_BINDING		32	0.182245	0.774332	0.842105	1	1	3939	tags=75%, list=42%, signal=129%
GOBP_T_CELL_HOMEOSTASIS	GOBP_T_CELL_HOMEOSTASIS		16	0.201465	0.773738	0.791667	1	1	133	tags=6%, list=1%, signal=6%
GOBP_PHOSPHATIDYLETHANOLAMINE_METABOLIC_PROCESS	GOBP_PHOSPHATIDYLETHANOLAMINE_METABOLIC_PROCESS		15	0.242324	0.773356	0.774193	1	1	7096	tags=100%, list=76%, signal=412%
GOBP_POSITIVE_REGULATION_OF_MITOCHONDRIAL_OUTER_MEMBRANE_PERMEABILIZATION_INVOLVED_IN_APOPTOTIC_SIGNALING_PATHWAY	GOBP_POSITIVE_REGULATION_OF_MITOCHONDRIAL_OUTER_MEMBRANE_PERMEABILIZATION_INVOLVED_IN_APOPTOTIC_SIGNALING_PATHWAY		25	0.176144	0.773355	0.777778	1	1	76	tags=4%, list=1%, signal=4%
GOBP_RNA_POLYADENYLATION	GOBP_RNA_POLYADENYLATION		27	0.174838	0.773058	0.8	1	1	7091	tags=96%, list=76%, signal=396%
GOBP_PROTEIN_LOCALIZATION_TO_ENDOPLASMIC_RETICULUM	GOBP_PROTEIN_LOCALIZATION_TO_ENDOPLASMIC_RETICULUM		61	0.147169	0.77285	0.857143	1	1	4037	tags=79%, list=43%, signal=137%
HP_BACK_PAIN	HP_BACK_PAIN		32	0.179516	0.772132	0.806452	1	1	1905	tags=41%, list=20%, signal=51%
GOBP_NEGATIVE_REGULATION_OF_PROTEIN_CONTAINING_COMPLEX_DISASSEMBLY	GOBP_NEGATIVE_REGULATION_OF_PROTEIN_CONTAINING_COMPLEX_DISASSEMBLY		41	0.167072	0.771843	0.647059	1	1	323	tags=7%, list=3%, signal=8%
GOCC_PHAGOCYTIC_VESICLE_MEMBRANE	GOCC_PHAGOCYTIC_VESICLE_MEMBRANE		28	0.18288	0.771643	0.8	1	1	7654	tags=100%, list=82%, signal=546%
GOMF_REGULATORY_RNA_BINDING	GOMF_REGULATORY_RNA_BINDING		23	0.198064	0.771568	0.92	1	1	497	tags=13%, list=5%, signal=14%
GOCC_SPECIFIC_GRANULE	GOCC_SPECIFIC_GRANULE		56	0.168348	0.770508	0.772727	1	1	396	tags=7%, list=4%, signal=7%
GOBP_REGULATION_OF_PROTEIN_DEPOLYMERIZATION	GOBP_REGULATION_OF_PROTEIN_DEPOLYMERIZATION		43	0.165697	0.770343	0.791667	1	1	323	tags=7%, list=3%, signal=7%
GOBP_GLYCOSYL_COMPOUND_METABOLIC_PROCESS	GOBP_GLYCOSYL_COMPOUND_METABOLIC_PROCESS		70	0.13602	0.770212	0.8	1	1	73	tags=3%, list=1%, signal=3%
HP_ABNORMAL_MEAN_CORPUSCULAR_VOLUME	HP_ABNORMAL_MEAN_CORPUSCULAR_VOLUME		17	0.215837	0.769661	0.8	1	1	7344	tags=100%, list=78%, signal=463%
HP_SUPRANUCLEAR_GAZE_PALSY	HP_SUPRANUCLEAR_GAZE_PALSY		21	0.194904	0.769208	0.818182	1	1	6716	tags=95%, list=72%, signal=336%
HP_ECTROPION	HP_ECTROPION		21	0.203714	0.768942	0.791667	1	1	64	tags=5%, list=1%, signal=5%
GOBP_CELLULAR_AMINO_ACID_METABOLIC_PROCESS	GOBP_CELLULAR_AMINO_ACID_METABOLIC_PROCESS		170	0.138566	0.768751	1	1	1	403	tags=6%, list=4%, signal=6%
GOMF_MRNA_3_UTR_BINDING	GOMF_MRNA_3_UTR_BINDING		63	0.162732	0.767644	0.863636	1	1	7564	tags=98%, list=81%, signal=509%
GOBP_NEGATIVE_REGULATION_OF_REACTIVE_OXYGEN_SPECIES_METABOLIC_PROCESS	GOBP_NEGATIVE_REGULATION_OF_REACTIVE_OXYGEN_SPECIES_METABOLIC_PROCESS		29	0.172888	0.765843	0.821429	1	1	35	tags=3%, list=0%, signal=3%
GOBP_B_CELL_RECEPTOR_SIGNALING_PATHWAY	GOBP_B_CELL_RECEPTOR_SIGNALING_PATHWAY		21	0.208954	0.765804	0.75	1	1	182	tags=10%, list=2%, signal=10%
GOBP_PROTEIN_LOCALIZATION_TO_SYNAPSE	GOBP_PROTEIN_LOCALIZATION_TO_SYNAPSE		44	0.166977	0.76469	0.761905	1	1	647	tags=14%, list=7%, signal=15%
HP_DILATATION_OF_THE_CEREBRAL_ARTERY	HP_DILATATION_OF_THE_CEREBRAL_ARTERY		22	0.213453	0.764514	0.785714	1	1	21	tags=5%, list=0%, signal=5%
GOMF_EXORIBONUCLEASE_ACTIVITY	GOMF_EXORIBONUCLEASE_ACTIVITY		27	0.180605	0.763736	0.892857	1	1	38	tags=4%, list=0%, signal=4%
GOBP_ANTIGEN_PROCESSING_AND_PRESENTATION	GOBP_ANTIGEN_PROCESSING_AND_PRESENTATION		122	0.125131	0.76325	0.8	1	1	445	tags=6%, list=5%, signal=6%
HP_RECTAL_PROLAPSE	HP_RECTAL_PROLAPSE		17	0.213854	0.762092	0.84	1	1	5926	tags=94%, list=63%, signal=256%
GOMF_OXIDOREDUCTASE_ACTIVITY	GOMF_OXIDOREDUCTASE_ACTIVITY		313	0.122239	0.761255	1	1	1	280	tags=4%, list=3%, signal=4%
GOBP_PROTEIN_INSERTION_INTO_MITOCHONDRIAL_MEMBRANE_INVOLVED_IN_APOPTOTIC_SIGNALING_PATHWAY	GOBP_PROTEIN_INSERTION_INTO_MITOCHONDRIAL_MEMBRANE_INVOLVED_IN_APOPTOTIC_SIGNALING_PATHWAY		22	0.202585	0.761073	0.772727	1	1	550	tags=9%, list=6%, signal=10%
GOBP_CYTOPLASMIC_TRANSLATION	GOBP_CYTOPLASMIC_TRANSLATION		52	0.159613	0.760266	0.851852	1	1	7875	tags=100%, list=84%, signal=626%
GOBP_REGULATION_OF_PROTEIN_TARGETING_TO_MEMBRANE	GOBP_REGULATION_OF_PROTEIN_TARGETING_TO_MEMBRANE		24	0.200887	0.759786	0.809524	1	1	37	tags=4%, list=0%, signal=4%
HP_MYOCARDIAL_INFARCTION	HP_MYOCARDIAL_INFARCTION		34	0.18994	0.759752	0.708333	1	1	269	tags=6%, list=3%, signal=6%
GOBP_REGULATION_OF_DNA_TEMPLATED_TRANSCRIPTION_IN_RESPONSE_TO_STRESS	GOBP_REGULATION_OF_DNA_TEMPLATED_TRANSCRIPTION_IN_RESPONSE_TO_STRESS		78	0.145892	0.759186	0.947368	1	1	4584	tags=78%, list=49%, signal=152%
HP_ABNORMAL_RENAL_MEDULLA_MORPHOLOGY	HP_ABNORMAL_RENAL_MEDULLA_MORPHOLOGY		30	0.186895	0.757137	0.73913	1	1	16	tags=3%, list=0%, signal=3%
GOBP_NUCLEOTIDE_EXCISION_REPAIR_PREINCISION_COMPLEX_STABILIZATION	GOBP_NUCLEOTIDE_EXCISION_REPAIR_PREINCISION_COMPLEX_STABILIZATION		16	0.217419	0.756165	0.8	1	1	7329	tags=100%, list=78%, signal=460%
HP_BROAD_NECK	HP_BROAD_NECK		15	0.237502	0.755921	0.703704	1	1	96	tags=7%, list=1%, signal=7%
GOBP_RESPONSE_TO_OSMOTIC_STRESS	GOBP_RESPONSE_TO_OSMOTIC_STRESS		37	0.17306	0.755673	0.928571	1	1	313	tags=5%, list=3%, signal=6%
HP_CEREBRAL_INCLUSION_BODIES	HP_CEREBRAL_INCLUSION_BODIES		23	0.192847	0.754386	0.833333	1	1	7560	tags=100%, list=81%, signal=518%
GOCC_CYTOPLASMIC_STRESS_GRANULE	GOCC_CYTOPLASMIC_STRESS_GRANULE		49	0.171373	0.754156	0.857143	1	1	7765	tags=100%, list=83%, signal=583%
GOBP_REGULATION_OF_MICROTUBULE_BASED_PROCESS	GOBP_REGULATION_OF_MICROTUBULE_BASED_PROCESS		121	0.123968	0.754062	1	1	1	384	tags=5%, list=4%, signal=5%
HP_ABNORMALITY_OF_CORNEAL_STROMA	HP_ABNORMALITY_OF_CORNEAL_STROMA		33	0.183249	0.753925	0.791667	1	1	549	tags=9%, list=6%, signal=10%
HP_ABNORMALITY_OF_THE_MUSCULATURE_OF_THE_HAND	HP_ABNORMALITY_OF_THE_MUSCULATURE_OF_THE_HAND		38	0.157306	0.753309	0.888889	1	1	397	tags=8%, list=4%, signal=8%
GOBP_AMINE_BIOSYNTHETIC_PROCESS	GOBP_AMINE_BIOSYNTHETIC_PROCESS		18	0.228896	0.752508	0.757576	1	1	762	tags=22%, list=8%, signal=24%
GOBP_LIMBIC_SYSTEM_DEVELOPMENT	GOBP_LIMBIC_SYSTEM_DEVELOPMENT		48	0.159601	0.750631	0.866667	1	1	316	tags=8%, list=3%, signal=9%
GOMF_RNA_HELICASE_ACTIVITY	GOMF_RNA_HELICASE_ACTIVITY		51	0.15051	0.744716	0.809524	1	1	7591	tags=98%, list=81%, signal=515%
GOBP_MATERNAL_PROCESS_INVOLVED_IN_FEMALE_PREGNANCY	GOBP_MATERNAL_PROCESS_INVOLVED_IN_FEMALE_PREGNANCY		20	0.209536	0.74389	0.807692	1	1	573	tags=15%, list=6%, signal=16%
GOBP_FC_RECEPTOR_SIGNALING_PATHWAY	GOBP_FC_RECEPTOR_SIGNALING_PATHWAY		108	0.129208	0.743813	0.882353	1	1	457	tags=5%, list=5%, signal=5%
GOBP_GERM_CELL_DEVELOPMENT	GOBP_GERM_CELL_DEVELOPMENT		105	0.132735	0.742289	1	1	1	513	tags=9%, list=5%, signal=9%
HP_PLANTAR_HYPERKERATOSIS	HP_PLANTAR_HYPERKERATOSIS		19	0.194126	0.74197	0.851852	1	1	64	tags=5%, list=1%, signal=5%
HP_GLOMERULAR_SCLEROSIS	HP_GLOMERULAR_SCLEROSIS		41	0.159438	0.73967	0.875	1	1	16	tags=2%, list=0%, signal=2%
GOBP_REGULATION_OF_CELLULAR_AMINE_METABOLIC_PROCESS	GOBP_REGULATION_OF_CELLULAR_AMINE_METABOLIC_PROCESS		47	0.159631	0.739245	0.777778	1	1	4432	tags=79%, list=47%, signal=149%
HP_ACHILLES_TENDON_CONTRACTURE	HP_ACHILLES_TENDON_CONTRACTURE		16	0.208111	0.73871	0.794118	1	1	7416	tags=100%, list=79%, signal=480%
HP_FATIGUE	HP_FATIGUE		158	0.117158	0.738687	0.9375	1	1	587	tags=9%, list=6%, signal=9%
GOBP_REGULATION_OF_GLUCONEOGENESIS	GOBP_REGULATION_OF_GLUCONEOGENESIS		22	0.191846	0.736926	0.833333	1	1	73	tags=5%, list=1%, signal=5%
GOMF_HYDRO_LYASE_ACTIVITY	GOMF_HYDRO_LYASE_ACTIVITY		21	0.188203	0.734091	0.764706	1	1	3385	tags=71%, list=36%, signal=112%
HP_THICKENED_CALVARIA	HP_THICKENED_CALVARIA		16	0.209501	0.733991	0.815789	1	1	7403	tags=100%, list=79%, signal=477%
HP_LANGUAGE_IMPAIRMENT	HP_LANGUAGE_IMPAIRMENT		28	0.166917	0.733319	0.821429	1	1	7803	tags=100%, list=83%, signal=599%
GOBP_ACTIN_NUCLEATION	GOBP_ACTIN_NUCLEATION		26	0.162597	0.731824	0.8	1	1	7843	tags=100%, list=84%, signal=615%
HP_LONG_FOOT	HP_LONG_FOOT		19	0.193189	0.731237	0.814815	1	1	340	tags=11%, list=4%, signal=11%
HP_NEPHROLITHIASIS	HP_NEPHROLITHIASIS		45	0.172617	0.731088	0.952381	1	1	294	tags=7%, list=3%, signal=7%
GOBP_TRIGLYCERIDE_METABOLIC_PROCESS	GOBP_TRIGLYCERIDE_METABOLIC_PROCESS		39	0.170212	0.729805	0.821429	1	1	513	tags=8%, list=5%, signal=8%
HP_ABNORMALITY_OF_THE_INTERVERTEBRAL_DISK	HP_ABNORMALITY_OF_THE_INTERVERTEBRAL_DISK		25	0.172717	0.72892	0.818182	1	1	61	tags=4%, list=1%, signal=4%
GOCC_GOLGI_CISTERNA	GOCC_GOLGI_CISTERNA		58	0.156914	0.727369	0.882353	1	1	138	tags=3%, list=1%, signal=3%
GOMF_MOLECULAR_CARRIER_ACTIVITY	GOMF_MOLECULAR_CARRIER_ACTIVITY		40	0.160078	0.727289	0.933333	1	1	5844	tags=88%, list=62%, signal=232%
GOBP_COPII_COATED_VESICLE_BUDDING	GOBP_COPII_COATED_VESICLE_BUDDING		47	0.146118	0.726667	0.8	1	1	6134	tags=89%, list=66%, signal=258%
GOBP_ORGANIC_ACID_CATABOLIC_PROCESS	GOBP_ORGANIC_ACID_CATABOLIC_PROCESS		116	0.132238	0.726206	1	1	1	403	tags=6%, list=4%, signal=6%
HP_FACIAL_HYPOTONIA	HP_FACIAL_HYPOTONIA		17	0.22611	0.724567	0.714286	1	1	7248	tags=100%, list=77%, signal=442%
GOBP_REGULATION_OF_LAMELLIPODIUM_ASSEMBLY	GOBP_REGULATION_OF_LAMELLIPODIUM_ASSEMBLY		18	0.216924	0.724134	0.821429	1	1	549	tags=11%, list=6%, signal=12%
GOBP_NEGATIVE_REGULATION_OF_DEPHOSPHORYLATION	GOBP_NEGATIVE_REGULATION_OF_DEPHOSPHORYLATION		56	0.154171	0.723554	0.9	1	1	673	tags=11%, list=7%, signal=11%
GOBP_SINGLE_FERTILIZATION	GOBP_SINGLE_FERTILIZATION		38	0.154785	0.723268	0.8	1	1	342	tags=8%, list=4%, signal=8%
HP_UPPER_LIMB_AMYOTROPHY	HP_UPPER_LIMB_AMYOTROPHY		21	0.188296	0.720294	0.777778	1	1	5994	tags=90%, list=64%, signal=251%
GOMF_TRANSLATION_REGULATOR_ACTIVITY_NUCLEIC_ACID_BINDING	GOMF_TRANSLATION_REGULATOR_ACTIVITY_NUCLEIC_ACID_BINDING		68	0.142299	0.71674	0.952381	1	1	7449	tags=97%, list=80%, signal=472%
GOBP_OLIGOSACCHARIDE_METABOLIC_PROCESS	GOBP_OLIGOSACCHARIDE_METABOLIC_PROCESS		28	0.169072	0.715613	0.888889	1	1	828	tags=14%, list=9%, signal=16%
GOMF_CARBOXY_LYASE_ACTIVITY	GOMF_CARBOXY_LYASE_ACTIVITY		17	0.189821	0.714709	0.8	1	1	6379	tags=94%, list=68%, signal=295%
GOBP_POLY_A_PLUS_MRNA_EXPORT_FROM_NUCLEUS	GOBP_POLY_A_PLUS_MRNA_EXPORT_FROM_NUCLEUS		15	0.18753	0.714693	0.814815	1	1	6219	tags=93%, list=66%, signal=278%
GOBP_RESPONSE_TO_ANTIBIOTIC	GOBP_RESPONSE_TO_ANTIBIOTIC		20	0.19985	0.713638	0.888889	1	1	7494	tags=100%, list=80%, signal=500%
GOCC_ACTOMYOSIN	GOCC_ACTOMYOSIN		37	0.146186	0.713588	0.826087	1	1	6350	tags=89%, list=68%, signal=276%
GOMF_TRANSLATION_INITIATION_FACTOR_ACTIVITY	GOMF_TRANSLATION_INITIATION_FACTOR_ACTIVITY		35	0.176691	0.710449	0.73913	1	1	7713	tags=100%, list=82%, signal=566%
GOBP_PROTEIN_LOCALIZATION_TO_LYSOSOME	GOBP_PROTEIN_LOCALIZATION_TO_LYSOSOME		30	0.150989	0.710352	0.724138	1	1	92	tags=3%, list=1%, signal=3%
GOBP_RESPIRATORY_ELECTRON_TRANSPORT_CHAIN	GOBP_RESPIRATORY_ELECTRON_TRANSPORT_CHAIN		57	0.152017	0.708956	0.944444	1	1	4799	tags=77%, list=51%, signal=157%
GOMF_OXIDOREDUCTASE_ACTIVITY_ACTING_ON_NAD_P_H	GOMF_OXIDOREDUCTASE_ACTIVITY_ACTING_ON_NAD_P_H		43	0.157898	0.708825	0.884615	1	1	7350	tags=98%, list=79%, signal=452%
GOBP_NEGATIVE_REGULATION_OF_UBIQUITIN_DEPENDENT_PROTEIN_CATABOLIC_PROCESS	GOBP_NEGATIVE_REGULATION_OF_UBIQUITIN_DEPENDENT_PROTEIN_CATABOLIC_PROCESS		27	0.186376	0.708665	0.78125	1	1	3663	tags=74%, list=39%, signal=121%
HP_ABNORMAL_AORTIC_VALVE_MORPHOLOGY	HP_ABNORMAL_AORTIC_VALVE_MORPHOLOGY		87	0.126449	0.70863	0.944444	1	1	61	tags=2%, list=1%, signal=2%
GOCC_CUL3_RING_UBIQUITIN_LIGASE_COMPLEX	GOCC_CUL3_RING_UBIQUITIN_LIGASE_COMPLEX		28	0.160381	0.708269	0.863636	1	1	7864	tags=100%, list=84%, signal=623%
HP_ABNORMALITY_OF_LATERAL_VENTRICLE	HP_ABNORMALITY_OF_LATERAL_VENTRICLE		56	0.141024	0.708006	0.954545	1	1	6470	tags=91%, list=69%, signal=293%
HP_BASAL_CELL_CARCINOMA	HP_BASAL_CELL_CARCINOMA		26	0.152681	0.70736	0.814815	1	1	1275	tags=35%, list=14%, signal=40%
GOBP_RNA_PHOSPHODIESTER_BOND_HYDROLYSIS_EXONUCLEOLYTIC	GOBP_RNA_PHOSPHODIESTER_BOND_HYDROLYSIS_EXONUCLEOLYTIC		31	0.16264	0.707014	0.821429	1	1	38	tags=3%, list=0%, signal=3%
GOBP_PROTEIN_O_LINKED_GLYCOSYLATION	GOBP_PROTEIN_O_LINKED_GLYCOSYLATION		48	0.154503	0.70672	0.846154	1	1	586	tags=13%, list=6%, signal=13%
GOBP_TOLL_LIKE_RECEPTOR_4_SIGNALING_PATHWAY	GOBP_TOLL_LIKE_RECEPTOR_4_SIGNALING_PATHWAY		18	0.186638	0.705444	0.806452	1	1	406	tags=11%, list=4%, signal=12%
HP_VASCULAR_DILATATION	HP_VASCULAR_DILATATION		107	0.119091	0.705379	1	1	1	176	tags=3%, list=2%, signal=3%
GOCC_PODOSOME	GOCC_PODOSOME		15	0.202632	0.704288	0.866667	1	1	7467	tags=100%, list=80%, signal=493%
GOBP_HYDROGEN_PEROXIDE_METABOLIC_PROCESS	GOBP_HYDROGEN_PEROXIDE_METABOLIC_PROCESS		15	0.214122	0.703042	0.90625	1	1	132	tags=7%, list=1%, signal=7%
HP_PTERYGIUM	HP_PTERYGIUM		19	0.199695	0.702976	0.866667	1	1	485	tags=11%, list=5%, signal=11%
GOBP_AMINE_METABOLIC_PROCESS	GOBP_AMINE_METABOLIC_PROCESS		84	0.133678	0.700833	0.857143	1	1	5175	tags=81%, list=55%, signal=179%
GOCC_SPLICEOSOMAL_COMPLEX	GOCC_SPLICEOSOMAL_COMPLEX		142	0.12003	0.699488	0.928571	1	1	7965	tags=99%, list=85%, signal=651%
GOBP_RESPONSE_TO_ARSENIC_CONTAINING_SUBSTANCE	GOBP_RESPONSE_TO_ARSENIC_CONTAINING_SUBSTANCE		21	0.179575	0.699003	0.923077	1	1	313	tags=10%, list=3%, signal=10%
HP_ABNORMAL_NEPHRON_MORPHOLOGY	HP_ABNORMAL_NEPHRON_MORPHOLOGY		99	0.124432	0.697252	0.947368	1	1	318	tags=4%, list=3%, signal=4%
GOBP_PHOSPHATIDYLINOSITOL_PHOSPHORYLATION	GOBP_PHOSPHATIDYLINOSITOL_PHOSPHORYLATION		24	0.160206	0.696943	0.888889	1	1	7865	tags=100%, list=84%, signal=624%
GOBP_NUCLEAR_TRANSCRIBED_MRNA_CATABOLIC_PROCESS_DEADENYLATION_DEPENDENT_DECAY	GOBP_NUCLEAR_TRANSCRIBED_MRNA_CATABOLIC_PROCESS_DEADENYLATION_DEPENDENT_DECAY		50	0.147838	0.696498	0.888889	1	1	574	tags=8%, list=6%, signal=8%
GOBP_GLUCAN_BIOSYNTHETIC_PROCESS	GOBP_GLUCAN_BIOSYNTHETIC_PROCESS		22	0.171468	0.695759	0.892857	1	1	5705	tags=86%, list=61%, signal=221%
GOCC_PHAGOCYTIC_VESICLE	GOCC_PHAGOCYTIC_VESICLE		53	0.133003	0.695288	0.85	1	1	256	tags=6%, list=3%, signal=6%
GOBP_PHOSPHATIDIC_ACID_METABOLIC_PROCESS	GOBP_PHOSPHATIDIC_ACID_METABOLIC_PROCESS		22	0.183459	0.695281	0.84	1	1	6795	tags=95%, list=73%, signal=347%
HP_GONOSOMAL_INHERITANCE	HP_GONOSOMAL_INHERITANCE		105	0.129564	0.694391	1	1	1	5750	tags=86%, list=61%, signal=220%
GOBP_NEGATIVE_REGULATION_OF_GENE_SILENCING	GOBP_NEGATIVE_REGULATION_OF_GENE_SILENCING		16	0.192765	0.691472	0.787879	1	1	4785	tags=81%, list=51%, signal=166%
GOBP_TRANSLATIONAL_INITIATION	GOBP_TRANSLATIONAL_INITIATION		88	0.135454	0.69145	0.928571	1	1	6516	tags=92%, list=70%, signal=300%
HP_MUSCLE_STIFFNESS	HP_MUSCLE_STIFFNESS		45	0.150817	0.691131	0.862069	1	1	823	tags=18%, list=9%, signal=19%
GOCC_VESICLE_COAT	GOCC_VESICLE_COAT		31	0.16455	0.690121	0.833333	1	1	7192	tags=97%, list=77%, signal=416%
GOBP_GLYCOSYL_COMPOUND_BIOSYNTHETIC_PROCESS	GOBP_GLYCOSYL_COMPOUND_BIOSYNTHETIC_PROCESS		27	0.174826	0.689971	0.866667	1	1	7729	tags=100%, list=83%, signal=572%
HP_CENTRAL_APNEA	HP_CENTRAL_APNEA		19	0.189841	0.688174	0.75	1	1	814	tags=21%, list=9%, signal=23%
GOBP_ANTIGEN_RECEPTOR_MEDIATED_SIGNALING_PATHWAY	GOBP_ANTIGEN_RECEPTOR_MEDIATED_SIGNALING_PATHWAY		115	0.116683	0.686408	1	1	1	182	tags=3%, list=2%, signal=4%
GOBP_PURINE_NUCLEOSIDE_METABOLIC_PROCESS	GOBP_PURINE_NUCLEOSIDE_METABOLIC_PROCESS		34	0.139669	0.685041	0.851852	1	1	73	tags=3%, list=1%, signal=3%
HP_TOE_WALKING	HP_TOE_WALKING		28	0.158935	0.684713	0.769231	1	1	7234	tags=96%, list=77%, signal=423%
GOMF_RIBONUCLEASE_ACTIVITY	GOMF_RIBONUCLEASE_ACTIVITY		65	0.129964	0.683472	0.9375	1	1	101	tags=3%, list=1%, signal=3%
HP_NEOPLASM_OF_THE_PITUITARY_GLAND	HP_NEOPLASM_OF_THE_PITUITARY_GLAND		25	0.168872	0.683457	0.866667	1	1	1849	tags=44%, list=20%, signal=55%
GOCC_MULTIVESICULAR_BODY	GOCC_MULTIVESICULAR_BODY		27	0.167169	0.683347	0.814815	1	1	52	tags=4%, list=1%, signal=4%
HP_PITUITARY_ADENOMA	HP_PITUITARY_ADENOMA		16	0.2125	0.681079	0.833333	1	1	1200	tags=38%, list=13%, signal=43%
HP_ABNORMAL_RENAL_TUBULE_MORPHOLOGY	HP_ABNORMAL_RENAL_TUBULE_MORPHOLOGY		44	0.141638	0.678776	0.913044	1	1	16	tags=2%, list=0%, signal=2%
HP_ABNORMAL_SIZE_OF_PITUITARY_GLAND	HP_ABNORMAL_SIZE_OF_PITUITARY_GLAND		15	0.181642	0.678763	0.888889	1	1	6148	tags=93%, list=66%, signal=271%
GOCC_AZUROPHIL_GRANULE_LUMEN	GOCC_AZUROPHIL_GRANULE_LUMEN		40	0.147925	0.674424	0.909091	1	1	396	tags=5%, list=4%, signal=5%
GOBP_DIACYLGLYCEROL_METABOLIC_PROCESS	GOBP_DIACYLGLYCEROL_METABOLIC_PROCESS		15	0.219574	0.674314	0.903226	1	1	117	tags=7%, list=1%, signal=7%
HP_PROXIMAL_TUBULOPATHY	HP_PROXIMAL_TUBULOPATHY		27	0.178607	0.673749	0.904762	1	1	6258	tags=93%, list=67%, signal=278%
GOBP_ASPARTATE_FAMILY_AMINO_ACID_METABOLIC_PROCESS	GOBP_ASPARTATE_FAMILY_AMINO_ACID_METABOLIC_PROCESS		28	0.166806	0.673387	0.846154	1	1	73	tags=4%, list=1%, signal=4%
GOBP_MULTICELLULAR_ORGANISMAL_MOVEMENT	GOBP_MULTICELLULAR_ORGANISMAL_MOVEMENT		20	0.196144	0.673372	0.84	1	1	747	tags=15%, list=8%, signal=16%
HP_CHRONIC_KIDNEY_DISEASE	HP_CHRONIC_KIDNEY_DISEASE		68	0.126702	0.672824	1	1	1	179	tags=4%, list=2%, signal=4%
GOBP_FC_EPSILON_RECEPTOR_SIGNALING_PATHWAY	GOBP_FC_EPSILON_RECEPTOR_SIGNALING_PATHWAY		71	0.141508	0.672727	0.777778	1	1	4492	tags=79%, list=48%, signal=150%
GOBP_MEIOTIC_CHROMOSOME_SEGREGATION	GOBP_MEIOTIC_CHROMOSOME_SEGREGATION		37	0.158491	0.672232	0.923077	1	1	536	tags=8%, list=6%, signal=9%
GOMF_NAD_BINDING	GOMF_NAD_BINDING		28	0.150828	0.672218	0.941176	1	1	6630	tags=93%, list=71%, signal=317%
GOMF_ATPASE_ACTIVATOR_ACTIVITY	GOMF_ATPASE_ACTIVATOR_ACTIVITY		16	0.18211	0.672103	0.75	1	1	7659	tags=100%, list=82%, signal=549%
GOBP_NEGATIVE_REGULATION_OF_RESPONSE_TO_BIOTIC_STIMULUS	GOBP_NEGATIVE_REGULATION_OF_RESPONSE_TO_BIOTIC_STIMULUS		42	0.148913	0.669978	0.857143	1	1	334	tags=7%, list=4%, signal=7%
GOBP_SERINE_FAMILY_AMINO_ACID_METABOLIC_PROCESS	GOBP_SERINE_FAMILY_AMINO_ACID_METABOLIC_PROCESS		23	0.182663	0.669812	0.818182	1	1	845	tags=17%, list=9%, signal=19%
GOCC_LAMELLIPODIUM	GOCC_LAMELLIPODIUM		109	0.110756	0.668725	0.941176	1	1	457	tags=6%, list=5%, signal=6%
HP_PAPILLEDEMA	HP_PAPILLEDEMA		26	0.178015	0.66847	1	1	1	6945	tags=96%, list=74%, signal=371%
GOBP_ACTIN_FILAMENT_ORGANIZATION	GOBP_ACTIN_FILAMENT_ORGANIZATION		219	0.108377	0.668298	1	1	1	527	tags=6%, list=6%, signal=6%
GOCC_SMALL_NUCLEAR_RIBONUCLEOPROTEIN_COMPLEX	GOCC_SMALL_NUCLEAR_RIBONUCLEOPROTEIN_COMPLEX		50	0.131354	0.668294	0.863636	1	1	6026	tags=88%, list=64%, signal=246%
GOBP_T_CELL_RECEPTOR_SIGNALING_PATHWAY	GOBP_T_CELL_RECEPTOR_SIGNALING_PATHWAY		98	0.117035	0.666204	1	1	1	176	tags=3%, list=2%, signal=3%
GOBP_AMYLOID_PRECURSOR_PROTEIN_CATABOLIC_PROCESS	GOBP_AMYLOID_PRECURSOR_PROTEIN_CATABOLIC_PROCESS		31	0.153368	0.665966	0.75	1	1	712	tags=16%, list=8%, signal=17%
GOMF_RIBOSOME_BINDING	GOMF_RIBOSOME_BINDING		37	0.143592	0.665222	0.962963	1	1	8022	tags=100%, list=86%, signal=696%
GOBP_UBIQUITIN_DEPENDENT_PROTEIN_CATABOLIC_PROCESS_VIA_THE_MULTIVESICULAR_BODY_SORTING_PATHWAY	GOBP_UBIQUITIN_DEPENDENT_PROTEIN_CATABOLIC_PROCESS_VIA_THE_MULTIVESICULAR_BODY_SORTING_PATHWAY		16	0.200407	0.665045	0.9375	1	1	7488	tags=100%, list=80%, signal=499%
GOBP_ORGANIC_ACID_METABOLIC_PROCESS	GOBP_ORGANIC_ACID_METABOLIC_PROCESS		479	0.094978	0.664313	1	1	1	361	tags=4%, list=4%, signal=4%
HP_ABNORMAL_CALCIUM_PHOSPHATE_REGULATING_HORMONE_LEVEL	HP_ABNORMAL_CALCIUM_PHOSPHATE_REGULATING_HORMONE_LEVEL		20	0.150458	0.662009	0.846154	1	1	618	tags=10%, list=7%, signal=11%
HP_RETINAL_ARTERIOLAR_TORTUOSITY	HP_RETINAL_ARTERIOLAR_TORTUOSITY		17	0.181291	0.659245	0.857143	1	1	6511	tags=94%, list=70%, signal=308%
HP_RHABDOMYOLYSIS	HP_RHABDOMYOLYSIS		16	0.188316	0.659028	0.758621	1	1	7601	tags=100%, list=81%, signal=531%
GOBP_ACTIN_FILAMENT_DEPOLYMERIZATION	GOBP_ACTIN_FILAMENT_DEPOLYMERIZATION		32	0.15785	0.656936	0.916667	1	1	323	tags=6%, list=3%, signal=6%
GOBP_NEGATIVE_REGULATION_OF_DNA_METABOLIC_PROCESS	GOBP_NEGATIVE_REGULATION_OF_DNA_METABOLIC_PROCESS		66	0.132358	0.654968	0.925926	1	1	238	tags=5%, list=3%, signal=5%
GOMF_PDZ_DOMAIN_BINDING	GOMF_PDZ_DOMAIN_BINDING		42	0.141921	0.654029	0.88	1	1	668	tags=10%, list=7%, signal=10%
HP_CARDIOMEGALY	HP_CARDIOMEGALY		56	0.132414	0.653088	1	1	1	189	tags=4%, list=2%, signal=4%
GOMF_ACTIN_FILAMENT_BINDING	GOMF_ACTIN_FILAMENT_BINDING		105	0.129669	0.652011	1	1	1	527	tags=9%, list=6%, signal=9%
HP_ABNORMAL_SUBARACHNOID_SPACE_MORPHOLOGY	HP_ABNORMAL_SUBARACHNOID_SPACE_MORPHOLOGY		61	0.120038	0.650631	1	1	1	760	tags=11%, list=8%, signal=12%
GOBP_PATTERN_RECOGNITION_RECEPTOR_SIGNALING_PATHWAY	GOBP_PATTERN_RECOGNITION_RECEPTOR_SIGNALING_PATHWAY		97	0.105855	0.649639	1	1	1	406	tags=6%, list=4%, signal=6%
GOBP_POSITIVE_REGULATION_OF_ACTIN_FILAMENT_POLYMERIZATION	GOBP_POSITIVE_REGULATION_OF_ACTIN_FILAMENT_POLYMERIZATION		42	0.135837	0.649018	0.956522	1	1	8095	tags=100%, list=86%, signal=736%
HP_RAPIDLY_PROGRESSIVE	HP_RAPIDLY_PROGRESSIVE		15	0.191921	0.647791	0.857143	1	1	6498	tags=93%, list=69%, signal=305%
GOBP_CELLULAR_MODIFIED_AMINO_ACID_METABOLIC_PROCESS	GOBP_CELLULAR_MODIFIED_AMINO_ACID_METABOLIC_PROCESS		89	0.120042	0.647345	1	1	1	513	tags=7%, list=5%, signal=7%
GOBP_RAC_PROTEIN_SIGNAL_TRANSDUCTION	GOBP_RAC_PROTEIN_SIGNAL_TRANSDUCTION		24	0.165988	0.646918	0.888889	1	1	7811	tags=100%, list=83%, signal=602%
HP_TYPICAL_ABSENCE_SEIZURE	HP_TYPICAL_ABSENCE_SEIZURE		27	0.180456	0.646809	0.863636	1	1	730	tags=19%, list=8%, signal=20%
HP_LOWER_LIMB_HYPERTONIA	HP_LOWER_LIMB_HYPERTONIA		19	0.188376	0.646268	0.911765	1	1	7601	tags=100%, list=81%, signal=531%
GOBP_NON_MOTILE_CILIUM_ASSEMBLY	GOBP_NON_MOTILE_CILIUM_ASSEMBLY		33	0.157612	0.645733	0.861111	1	1	7252	tags=97%, list=77%, signal=429%
HP_ABNORMAL_HAIR_WHORL	HP_ABNORMAL_HAIR_WHORL		21	0.169473	0.64419	0.9	1	1	6945	tags=95%, list=74%, signal=368%
GOBP_FC_RECEPTOR_MEDIATED_STIMULATORY_SIGNALING_PATHWAY	GOBP_FC_RECEPTOR_MEDIATED_STIMULATORY_SIGNALING_PATHWAY		49	0.139664	0.641467	0.947368	1	1	145	tags=4%, list=2%, signal=4%
GOBP_SULFUR_COMPOUND_METABOLIC_PROCESS	GOBP_SULFUR_COMPOUND_METABOLIC_PROCESS		181	0.102634	0.641218	1	1	1	403	tags=6%, list=4%, signal=6%
GOCC_U2_TYPE_CATALYTIC_STEP_2_SPLICEOSOME	GOCC_U2_TYPE_CATALYTIC_STEP_2_SPLICEOSOME		26	0.152769	0.638964	0.962963	1	1	6610	tags=92%, list=71%, signal=313%
GOBP_POSITIVE_REGULATION_OF_TOR_SIGNALING	GOBP_POSITIVE_REGULATION_OF_TOR_SIGNALING		23	0.165221	0.63872	0.884615	1	1	7818	tags=100%, list=84%, signal=605%
GOBP_REGULATION_OF_TYPE_I_INTERFERON_MEDIATED_SIGNALING_PATHWAY	GOBP_REGULATION_OF_TYPE_I_INTERFERON_MEDIATED_SIGNALING_PATHWAY		18	0.179286	0.638103	0.923077	1	1	6075	tags=94%, list=65%, signal=268%
GOBP_AMYLOID_BETA_METABOLIC_PROCESS	GOBP_AMYLOID_BETA_METABOLIC_PROCESS		29	0.155627	0.637036	0.866667	1	1	712	tags=14%, list=8%, signal=15%
GOMF_PEPTIDASE_REGULATOR_ACTIVITY	GOMF_PEPTIDASE_REGULATOR_ACTIVITY		64	0.142644	0.63574	1	1	1	453	tags=8%, list=5%, signal=8%
HP_TONIC_SEIZURE	HP_TONIC_SEIZURE		38	0.14225	0.634104	0.913044	1	1	969	tags=24%, list=10%, signal=26%
GOBP_REGULATION_OF_VOLTAGE_GATED_CALCIUM_CHANNEL_ACTIVITY	GOBP_REGULATION_OF_VOLTAGE_GATED_CALCIUM_CHANNEL_ACTIVITY		20	0.168139	0.633973	0.888889	1	1	552	tags=15%, list=6%, signal=16%
GOBP_EXTRACELLULAR_MATRIX_DISASSEMBLY	GOBP_EXTRACELLULAR_MATRIX_DISASSEMBLY		33	0.148744	0.633014	0.904762	1	1	857	tags=18%, list=9%, signal=20%
GOBP_ENERGY_DERIVATION_BY_OXIDATION_OF_ORGANIC_COMPOUNDS	GOBP_ENERGY_DERIVATION_BY_OXIDATION_OF_ORGANIC_COMPOUNDS		143	0.108834	0.632784	1	1	1	681	tags=8%, list=7%, signal=9%
GOMF_DISORDERED_DOMAIN_SPECIFIC_BINDING	GOMF_DISORDERED_DOMAIN_SPECIFIC_BINDING		18	0.19532	0.632225	0.954545	1	1	6247	tags=94%, list=67%, signal=283%
GOBP_ARP2_3_COMPLEX_MEDIATED_ACTIN_NUCLEATION	GOBP_ARP2_3_COMPLEX_MEDIATED_ACTIN_NUCLEATION		21	0.162509	0.629917	0.846154	1	1	7843	tags=100%, list=84%, signal=615%
GOBP_I_KAPPAB_KINASE_NF_KAPPAB_SIGNALING	GOBP_I_KAPPAB_KINASE_NF_KAPPAB_SIGNALING		132	0.114349	0.628998	1	1	1	440	tags=5%, list=5%, signal=5%
GOMF_THIOLESTER_HYDROLASE_ACTIVITY	GOMF_THIOLESTER_HYDROLASE_ACTIVITY		17	0.174296	0.627729	0.931034	1	1	5110	tags=82%, list=55%, signal=181%
GOBP_REGULATION_OF_MITOCHONDRIAL_OUTER_MEMBRANE_PERMEABILIZATION_INVOLVED_IN_APOPTOTIC_SIGNALING_PATHWAY	GOBP_REGULATION_OF_MITOCHONDRIAL_OUTER_MEMBRANE_PERMEABILIZATION_INVOLVED_IN_APOPTOTIC_SIGNALING_PATHWAY		30	0.149621	0.626681	0.90625	1	1	76	tags=3%, list=1%, signal=3%
HP_HYPEROSTOSIS	HP_HYPEROSTOSIS		24	0.14816	0.626316	1	1	1	5951	tags=88%, list=64%, signal=240%
GOCC_ACTIN_FILAMENT_BUNDLE	GOCC_ACTIN_FILAMENT_BUNDLE		37	0.131474	0.625506	1	1	1	8135	tags=100%, list=87%, signal=760%
GOBP_REGULATION_OF_ACTIN_FILAMENT_LENGTH	GOBP_REGULATION_OF_ACTIN_FILAMENT_LENGTH		87	0.122201	0.624609	1	1	1	323	tags=3%, list=3%, signal=4%
HP_CHOLELITHIASIS	HP_CHOLELITHIASIS		31	0.131972	0.623837	1	1	1	6716	tags=94%, list=72%, signal=330%
GOBP_CELLULAR_RESPONSE_TO_KETONE	GOBP_CELLULAR_RESPONSE_TO_KETONE		46	0.143947	0.623447	0.88	1	1	567	tags=11%, list=6%, signal=12%
HP_EPISODIC_ABDOMINAL_PAIN	HP_EPISODIC_ABDOMINAL_PAIN		18	0.16744	0.621751	0.962963	1	1	6658	tags=94%, list=71%, signal=326%
GOMF_MOTOR_ACTIVITY	GOMF_MOTOR_ACTIVITY		59	0.120891	0.619566	0.962963	1	1	711	tags=12%, list=8%, signal=13%
HP_FETAL_DISTRESS	HP_FETAL_DISTRESS		27	0.157258	0.619497	0.956522	1	1	7893	tags=100%, list=84%, signal=635%
GOBP_REGULATION_OF_MICROTUBULE_DEPOLYMERIZATION	GOBP_REGULATION_OF_MICROTUBULE_DEPOLYMERIZATION		15	0.184733	0.618135	0.9	1	1	860	tags=20%, list=9%, signal=22%
GOCC_ORGANELLE_INNER_MEMBRANE	GOCC_ORGANELLE_INNER_MEMBRANE		321	0.0879809	0.617948	1	1	1	271	tags=3%, list=3%, signal=3%
HP_ABNORMAL_AORTIC_VALVE_CUSP_MORPHOLOGY	HP_ABNORMAL_AORTIC_VALVE_CUSP_MORPHOLOGY		52	0.121247	0.617642	0.954545	1	1	21	tags=2%, list=0%, signal=2%
GOCC_AZUROPHIL_GRANULE	GOCC_AZUROPHIL_GRANULE		69	0.115189	0.616992	1	1	1	7238	tags=94%, list=77%, signal=412%
GOBP_CYTOPLASMIC_TRANSLATIONAL_INITIATION	GOBP_CYTOPLASMIC_TRANSLATIONAL_INITIATION		19	0.176389	0.616254	0.896552	1	1	7713	tags=100%, list=82%, signal=567%
GOBP_LAMELLIPODIUM_ASSEMBLY	GOBP_LAMELLIPODIUM_ASSEMBLY		37	0.139409	0.6148	0.857143	1	1	236	tags=5%, list=3%, signal=6%
GOBP_VESICLE_TARGETING	GOBP_VESICLE_TARGETING		59	0.131515	0.614381	0.952381	1	1	2780	tags=54%, list=30%, signal=77%
GOBP_NEGATIVE_REGULATION_OF_CELLULAR_AMIDE_METABOLIC_PROCESS	GOBP_NEGATIVE_REGULATION_OF_CELLULAR_AMIDE_METABOLIC_PROCESS		91	0.113391	0.614367	1	1	1	6774	tags=91%, list=72%, signal=327%
GOBP_SARCOPLASMIC_RETICULUM_CALCIUM_ION_TRANSPORT	GOBP_SARCOPLASMIC_RETICULUM_CALCIUM_ION_TRANSPORT		16	0.189097	0.614012	0.875	1	1	618	tags=19%, list=7%, signal=20%
GOBP_CELLULAR_BIOGENIC_AMINE_METABOLIC_PROCESS	GOBP_CELLULAR_BIOGENIC_AMINE_METABOLIC_PROCESS		43	0.139146	0.613236	1	1	1	1109	tags=26%, list=12%, signal=29%
GOCC_ENDOCYTIC_VESICLE_MEMBRANE	GOCC_ENDOCYTIC_VESICLE_MEMBRANE		63	0.12507	0.613139	1	1	1	318	tags=5%, list=3%, signal=5%
GOBP_GOLGI_TO_VACUOLE_TRANSPORT	GOBP_GOLGI_TO_VACUOLE_TRANSPORT		15	0.192789	0.612974	0.884615	1	1	7559	tags=100%, list=81%, signal=518%
HP_ACUTE_LYMPHOBLASTIC_LEUKEMIA	HP_ACUTE_LYMPHOBLASTIC_LEUKEMIA		17	0.187266	0.61089	0.888889	1	1	7611	tags=100%, list=81%, signal=534%
GOBP_POSITIVE_REGULATION_OF_PROTEIN_TARGETING_TO_MITOCHONDRION	GOBP_POSITIVE_REGULATION_OF_PROTEIN_TARGETING_TO_MITOCHONDRION		20	0.169729	0.609235	0.833333	1	1	3596	tags=75%, list=38%, signal=122%
GOBP_REGULATION_OF_GLUCOSE_IMPORT	GOBP_REGULATION_OF_GLUCOSE_IMPORT		28	0.148168	0.609196	0.875	1	1	6467	tags=93%, list=69%, signal=299%
GOBP_POSITIVE_REGULATION_OF_ATPASE_ACTIVITY	GOBP_POSITIVE_REGULATION_OF_ATPASE_ACTIVITY		37	0.139307	0.609098	0.869565	1	1	35	tags=3%, list=0%, signal=3%
GOCC_GOLGI_ASSOCIATED_VESICLE	GOCC_GOLGI_ASSOCIATED_VESICLE		46	0.125668	0.607812	0.952381	1	1	6766	tags=96%, list=72%, signal=343%
GOBP_AEROBIC_RESPIRATION	GOBP_AEROBIC_RESPIRATION		47	0.123973	0.604416	0.964286	1	1	3986	tags=70%, list=43%, signal=122%
GOCC_GOLGI_STACK	GOCC_GOLGI_STACK		78	0.114853	0.602349	0.958333	1	1	138	tags=3%, list=1%, signal=3%
HP_IMPAIRED_TANDEM_GAIT	HP_IMPAIRED_TANDEM_GAIT		17	0.161798	0.601703	0.863636	1	1	7849	tags=100%, list=84%, signal=618%
GOMF_ANDROGEN_RECEPTOR_BINDING	GOMF_ANDROGEN_RECEPTOR_BINDING		21	0.155867	0.601143	0.95	1	1	6192	tags=90%, list=66%, signal=267%
HP_DYSGRAPHIA	HP_DYSGRAPHIA		28	0.149305	0.600134	0.928571	1	1	712	tags=14%, list=8%, signal=15%
GOCC_LATERAL_PLASMA_MEMBRANE	GOCC_LATERAL_PLASMA_MEMBRANE		39	0.132961	0.599607	1	1	1	185	tags=5%, list=2%, signal=5%
GOCC_AP_TYPE_MEMBRANE_COAT_ADAPTOR_COMPLEX	GOCC_AP_TYPE_MEMBRANE_COAT_ADAPTOR_COMPLEX		21	0.156541	0.59898	0.962963	1	1	6031	tags=90%, list=64%, signal=254%
HP_ABNORMALITY_OF_THE_SENSE_OF_SMELL	HP_ABNORMALITY_OF_THE_SENSE_OF_SMELL		51	0.122588	0.596378	1	1	1	21	tags=2%, list=0%, signal=2%
GOBP_REGULATION_OF_PROTEIN_TARGETING_TO_MITOCHONDRION	GOBP_REGULATION_OF_PROTEIN_TARGETING_TO_MITOCHONDRION		22	0.160437	0.596137	1	1	1	3596	tags=73%, list=38%, signal=118%
GOBP_RNA_PHOSPHODIESTER_BOND_HYDROLYSIS_ENDONUCLEOLYTIC	GOBP_RNA_PHOSPHODIESTER_BOND_HYDROLYSIS_ENDONUCLEOLYTIC		52	0.129945	0.593287	1	1	1	497	tags=8%, list=5%, signal=8%
GOBP_REGULATION_OF_ATPASE_ACTIVITY	GOBP_REGULATION_OF_ATPASE_ACTIVITY		49	0.112974	0.590901	1	1	1	35	tags=2%, list=0%, signal=2%
GOMF_MRNA_BINDING	GOMF_MRNA_BINDING		186	0.0923973	0.590018	1	1	1	6873	tags=90%, list=73%, signal=331%
HP_GASTROINTESTINAL_CARCINOMA	HP_GASTROINTESTINAL_CARCINOMA		31	0.129375	0.58935	0.933333	1	1	552	tags=10%, list=6%, signal=10%
HP_NEOPLASM_OF_THE_ADRENAL_GLAND	HP_NEOPLASM_OF_THE_ADRENAL_GLAND		20	0.163004	0.588684	0.956522	1	1	5887	tags=90%, list=63%, signal=242%
GOBP_TERMINATION_OF_RNA_POLYMERASE_II_TRANSCRIPTION	GOBP_TERMINATION_OF_RNA_POLYMERASE_II_TRANSCRIPTION		27	0.145346	0.587856	0.933333	1	1	7091	tags=96%, list=76%, signal=396%
GOBP_PROTEIN_FOLDING	GOBP_PROTEIN_FOLDING		145	0.0915108	0.586996	1	1	1	8142	tags=99%, list=87%, signal=745%
GOBP_RIBONUCLEOPROTEIN_COMPLEX_SUBUNIT_ORGANIZATION	GOBP_RIBONUCLEOPROTEIN_COMPLEX_SUBUNIT_ORGANIZATION		133	0.101609	0.586944	1	1	1	7723	tags=97%, list=82%, signal=546%
GOCC_TELOMERASE_HOLOENZYME_COMPLEX	GOCC_TELOMERASE_HOLOENZYME_COMPLEX		20	0.169878	0.586391	0.862069	1	1	7774	tags=100%, list=83%, signal=588%
GOBP_REGULATION_OF_NEURONAL_SYNAPTIC_PLASTICITY	GOBP_REGULATION_OF_NEURONAL_SYNAPTIC_PLASTICITY		21	0.159723	0.58092	0.923077	1	1	706	tags=19%, list=8%, signal=21%
HP_MEMORY_IMPAIRMENT	HP_MEMORY_IMPAIRMENT		62	0.122441	0.580624	0.944444	1	1	825	tags=16%, list=9%, signal=18%
GOBP_CELLULAR_RESPIRATION	GOBP_CELLULAR_RESPIRATION		102	0.109385	0.580341	1	1	1	4799	tags=75%, list=51%, signal=151%
GOMF_ATPASE_BINDING	GOMF_ATPASE_BINDING		50	0.111512	0.577172	1	1	1	5279	tags=82%, list=56%, signal=187%
GOMF_NF_KAPPAB_BINDING	GOMF_NF_KAPPAB_BINDING		18	0.176049	0.577019	1	1	1	7716	tags=100%, list=82%, signal=568%
GOBP_GENERATION_OF_PRECURSOR_METABOLITES_AND_ENERGY	GOBP_GENERATION_OF_PRECURSOR_METABOLITES_AND_ENERGY		259	0.0901397	0.573897	1	1	1	513	tags=5%, list=5%, signal=5%
HP_ABNORMALITY_OF_THE_COAGULATION_CASCADE	HP_ABNORMALITY_OF_THE_COAGULATION_CASCADE		52	0.124975	0.57261	1	1	1	552	tags=8%, list=6%, signal=8%
HP_GASTROSTOMY_TUBE_FEEDING_IN_INFANCY	HP_GASTROSTOMY_TUBE_FEEDING_IN_INFANCY		69	0.102012	0.57061	1	1	1	8413	tags=100%, list=90%, signal=979%
GOMF_CALCIUM_DEPENDENT_PROTEIN_BINDING	GOMF_CALCIUM_DEPENDENT_PROTEIN_BINDING		25	0.14181	0.570482	0.966667	1	1	1882	tags=48%, list=20%, signal=60%
GOCC_CELL_CORTEX_REGION	GOCC_CELL_CORTEX_REGION		26	0.140307	0.57002	0.863636	1	1	115	tags=4%, list=1%, signal=4%
GOBP_NADP_METABOLIC_PROCESS	GOBP_NADP_METABOLIC_PROCESS		22	0.134622	0.569587	0.909091	1	1	6379	tags=91%, list=68%, signal=285%
HP_PULMONARY_ARTERY_STENOSIS	HP_PULMONARY_ARTERY_STENOSIS		31	0.138238	0.569443	0.947368	1	1	4210	tags=74%, list=45%, signal=134%
HP_NEPHRITIS	HP_NEPHRITIS		20	0.149499	0.568999	0.958333	1	1	176	tags=5%, list=2%, signal=5%
HP_CENTRALLY_NUCLEATED_SKELETAL_MUSCLE_FIBERS	HP_CENTRALLY_NUCLEATED_SKELETAL_MUSCLE_FIBERS		18	0.157557	0.568957	1	1	1	2968	tags=61%, list=32%, signal=89%
GOBP_MITOCHONDRIAL_OUTER_MEMBRANE_PERMEABILIZATION	GOBP_MITOCHONDRIAL_OUTER_MEMBRANE_PERMEABILIZATION		37	0.127312	0.567716	1	1	1	76	tags=3%, list=1%, signal=3%
GOCC_SCF_UBIQUITIN_LIGASE_COMPLEX	GOCC_SCF_UBIQUITIN_LIGASE_COMPLEX		35	0.128048	0.567595	0.961538	1	1	5515	tags=83%, list=59%, signal=201%
GOMF_RNA_POLYMERASE_CORE_ENZYME_BINDING	GOMF_RNA_POLYMERASE_CORE_ENZYME_BINDING		27	0.139368	0.567528	0.928571	1	1	8060	tags=100%, list=86%, signal=717%
GOBP_NUCLEAR_TRANSCRIBED_MRNA_CATABOLIC_PROCESS	GOBP_NUCLEAR_TRANSCRIBED_MRNA_CATABOLIC_PROCESS		116	0.102785	0.566773	1	1	1	1877	tags=41%, list=20%, signal=51%
GOBP_POSITIVE_REGULATION_OF_INTRACELLULAR_PROTEIN_TRANSPORT	GOBP_POSITIVE_REGULATION_OF_INTRACELLULAR_PROTEIN_TRANSPORT		111	0.0939532	0.566613	0.9375	1	1	76	tags=2%, list=1%, signal=2%
HP_ABNORMAL_TRICUSPID_VALVE_MORPHOLOGY	HP_ABNORMAL_TRICUSPID_VALVE_MORPHOLOGY		21	0.141955	0.566057	0.965517	1	1	8035	tags=100%, list=86%, signal=704%
GOCC_RIBONUCLEOPROTEIN_GRANULE	GOCC_RIBONUCLEOPROTEIN_GRANULE		136	0.083817	0.562369	1	1	1	7765	tags=97%, list=83%, signal=561%
GOMF_INTRAMOLECULAR_OXIDOREDUCTASE_ACTIVITY	GOMF_INTRAMOLECULAR_OXIDOREDUCTASE_ACTIVITY		27	0.152009	0.56236	1	1	1	7942	tags=100%, list=85%, signal=657%
GOCC_FILAMENTOUS_ACTIN	GOCC_FILAMENTOUS_ACTIN		19	0.138293	0.561613	0.966667	1	1	185	tags=5%, list=2%, signal=5%
GOBP_PROTEIN_DEPOLYMERIZATION	GOBP_PROTEIN_DEPOLYMERIZATION		62	0.111626	0.560005	0.96	1	1	323	tags=5%, list=3%, signal=5%
GOCC_ORGANELLE_MEMBRANE_CONTACT_SITE	GOCC_ORGANELLE_MEMBRANE_CONTACT_SITE		20	0.144529	0.559873	0.961538	1	1	1967	tags=45%, list=21%, signal=57%
HP_HEMIANOPIA	HP_HEMIANOPIA		17	0.154183	0.559396	1	1	1	4193	tags=76%, list=45%, signal=138%
HP_POOR_COORDINATION	HP_POOR_COORDINATION		16	0.153435	0.558648	0.964286	1	1	7927	tags=100%, list=85%, signal=651%
GOBP_ACTIVATION_OF_CYSTEINE_TYPE_ENDOPEPTIDASE_ACTIVITY_INVOLVED_IN_APOPTOTIC_PROCESS	GOBP_ACTIVATION_OF_CYSTEINE_TYPE_ENDOPEPTIDASE_ACTIVITY_INVOLVED_IN_APOPTOTIC_PROCESS		42	0.129747	0.554071	0.909091	1	1	584	tags=10%, list=6%, signal=10%
GOMF_MANGANESE_ION_BINDING	GOMF_MANGANESE_ION_BINDING		35	0.122579	0.553873	1	1	1	586	tags=9%, list=6%, signal=9%
GOCC_MEMBRANE_COAT	GOCC_MEMBRANE_COAT		53	0.109169	0.552509	0.947368	1	1	7192	tags=94%, list=77%, signal=405%
GOMF_THYROID_HORMONE_RECEPTOR_BINDING	GOMF_THYROID_HORMONE_RECEPTOR_BINDING		20	0.167148	0.551761	1	1	1	6004	tags=90%, list=64%, signal=250%
GOCC_PEPTIDASE_COMPLEX	GOCC_PEPTIDASE_COMPLEX		64	0.103165	0.551499	1	1	1	6286	tags=89%, list=67%, signal=269%
GOBP_RIBOSOME_ASSEMBLY	GOBP_RIBOSOME_ASSEMBLY		42	0.11314	0.551257	1	1	1	7745	tags=98%, list=83%, signal=563%
HP_RIMMED_VACUOLES	HP_RIMMED_VACUOLES		19	0.146339	0.551248	1	1	1	2881	tags=58%, list=31%, signal=83%
GOBP_POSITIVE_REGULATION_OF_PLASMA_MEMBRANE_BOUNDED_CELL_PROJECTION_ASSEMBLY	GOBP_POSITIVE_REGULATION_OF_PLASMA_MEMBRANE_BOUNDED_CELL_PROJECTION_ASSEMBLY		50	0.117444	0.551236	1	1	1	549	tags=8%, list=6%, signal=8%
GOCC_VACUOLE	GOCC_VACUOLE		371	0.0817047	0.549653	1	1	1	316	tags=3%, list=3%, signal=3%
HP_CONGENITAL_NYSTAGMUS	HP_CONGENITAL_NYSTAGMUS		16	0.161781	0.549121	0.904762	1	1	7849	tags=100%, list=84%, signal=618%
HP_GENU_VARUM	HP_GENU_VARUM		28	0.144129	0.548802	0.956522	1	1	339	tags=7%, list=4%, signal=7%
HP_DECREASED_MUSCLE_MASS	HP_DECREASED_MUSCLE_MASS		25	0.13663	0.548776	0.971429	1	1	513	tags=12%, list=5%, signal=13%
GOBP_INTERLEUKIN_1_MEDIATED_SIGNALING_PATHWAY	GOBP_INTERLEUKIN_1_MEDIATED_SIGNALING_PATHWAY		66	0.103337	0.546987	1	1	1	4823	tags=79%, list=52%, signal=161%
HP_ACUTE_MYELOID_LEUKEMIA	HP_ACUTE_MYELOID_LEUKEMIA		26	0.131403	0.544642	1	1	1	6950	tags=96%, list=74%, signal=372%
GOBP_REGULATION_OF_ALTERNATIVE_MRNA_SPLICING_VIA_SPLICEOSOME	GOBP_REGULATION_OF_ALTERNATIVE_MRNA_SPLICING_VIA_SPLICEOSOME		32	0.12283	0.543694	1	1	1	8215	tags=100%, list=88%, signal=813%
GOBP_NEGATIVE_REGULATION_OF_JNK_CASCADE	GOBP_NEGATIVE_REGULATION_OF_JNK_CASCADE		21	0.138919	0.542555	0.967742	1	1	176	tags=5%, list=2%, signal=5%
GOBP_MULTIVESICULAR_BODY_ORGANIZATION	GOBP_MULTIVESICULAR_BODY_ORGANIZATION		23	0.126459	0.542472	0.96	1	1	8180	tags=100%, list=87%, signal=790%
GOBP_POSITIVE_REGULATION_OF_MEMBRANE_PERMEABILITY	GOBP_POSITIVE_REGULATION_OF_MEMBRANE_PERMEABILITY		42	0.115688	0.53856	0.904762	1	1	76	tags=2%, list=1%, signal=2%
GOBP_NUCLEOSIDE_BISPHOSPHATE_METABOLIC_PROCESS	GOBP_NUCLEOSIDE_BISPHOSPHATE_METABOLIC_PROCESS		61	0.106385	0.538504	1	1	1	4109	tags=69%, list=44%, signal=122%
GOMF_MISFOLDED_PROTEIN_BINDING	GOMF_MISFOLDED_PROTEIN_BINDING		16	0.147336	0.537353	0.965517	1	1	7984	tags=100%, list=85%, signal=678%
GOCC_MICROTUBULE_ASSOCIATED_COMPLEX	GOCC_MICROTUBULE_ASSOCIATED_COMPLEX		83	0.0986292	0.537164	1	1	1	339	tags=4%, list=4%, signal=4%
HP_CELLULAR_IMMUNODEFICIENCY	HP_CELLULAR_IMMUNODEFICIENCY		25	0.139766	0.536964	1	1	1	8056	tags=100%, list=86%, signal=715%
GOCC_ACTIN_CYTOSKELETON	GOCC_ACTIN_CYTOSKELETON		240	0.0840222	0.531995	1	1	1	457	tags=5%, list=5%, signal=5%
GOBP_REGULATION_OF_PROTEIN_DEACETYLATION	GOBP_REGULATION_OF_PROTEIN_DEACETYLATION		25	0.133019	0.531272	1	1	1	8119	tags=100%, list=87%, signal=751%
GOBP_ACTIN_POLYMERIZATION_OR_DEPOLYMERIZATION	GOBP_ACTIN_POLYMERIZATION_OR_DEPOLYMERIZATION		101	0.103302	0.527306	1	1	1	117	tags=2%, list=1%, signal=2%
GOBP_REGULATION_OF_PROTEIN_TARGETING	GOBP_REGULATION_OF_PROTEIN_TARGETING		47	0.124488	0.526358	1	1	1	37	tags=2%, list=0%, signal=2%
HP_DISTAL_UPPER_LIMB_AMYOTROPHY	HP_DISTAL_UPPER_LIMB_AMYOTROPHY		15	0.144752	0.524133	1	1	1	8008	tags=100%, list=86%, signal=690%
GOBP_POSITIVE_REGULATION_OF_UBIQUITIN_PROTEIN_TRANSFERASE_ACTIVITY	GOBP_POSITIVE_REGULATION_OF_UBIQUITIN_PROTEIN_TRANSFERASE_ACTIVITY		22	0.127409	0.521789	1	1	1	8171	tags=100%, list=87%, signal=784%
GOBP_ALTERNATIVE_MRNA_SPLICING_VIA_SPLICEOSOME	GOBP_ALTERNATIVE_MRNA_SPLICING_VIA_SPLICEOSOME		42	0.111588	0.521745	0.956522	1	1	8321	tags=100%, list=89%, signal=895%
GOBP_MITOCHONDRIAL_MEMBRANE_ORGANIZATION	GOBP_MITOCHONDRIAL_MEMBRANE_ORGANIZATION		85	0.0995942	0.521304	0.941176	1	1	6383	tags=88%, list=68%, signal=275%
HP_SELF_INJURIOUS_BEHAVIOR	HP_SELF_INJURIOUS_BEHAVIOR		75	0.103799	0.519148	1	1	1	969	tags=17%, list=10%, signal=19%
HP_IMPAIRED_SOCIAL_INTERACTIONS	HP_IMPAIRED_SOCIAL_INTERACTIONS		72	0.104735	0.516643	0.941176	1	1	6258	tags=89%, list=67%, signal=266%
HP_DEATH_IN_EARLY_ADULTHOOD	HP_DEATH_IN_EARLY_ADULTHOOD		20	0.145124	0.514957	0.925926	1	1	536	tags=10%, list=6%, signal=11%
GOBP_LAMELLIPODIUM_ORGANIZATION	GOBP_LAMELLIPODIUM_ORGANIZATION		47	0.109405	0.513722	1	1	1	236	tags=4%, list=3%, signal=4%
GOBP_REGULATION_OF_PROTEIN_POLYMERIZATION	GOBP_REGULATION_OF_PROTEIN_POLYMERIZATION		110	0.090646	0.513533	1	1	1	117	tags=2%, list=1%, signal=2%
GOBP_PROTEIN_KINASE_A_SIGNALING	GOBP_PROTEIN_KINASE_A_SIGNALING		16	0.146373	0.511723	0.972973	1	1	7993	tags=100%, list=85%, signal=683%
GOBP_ORGANIC_CYCLIC_COMPOUND_CATABOLIC_PROCESS	GOBP_ORGANIC_CYCLIC_COMPOUND_CATABOLIC_PROCESS		342	0.072383	0.510989	1	1	1	101	tags=1%, list=1%, signal=1%
HP_ATONIC_SEIZURE	HP_ATONIC_SEIZURE		41	0.114094	0.509172	0.956522	1	1	935	tags=20%, list=10%, signal=22%
GOBP_PROTEIN_EXIT_FROM_ENDOPLASMIC_RETICULUM	GOBP_PROTEIN_EXIT_FROM_ENDOPLASMIC_RETICULUM		29	0.12452	0.501276	0.928571	1	1	7469	tags=97%, list=80%, signal=476%
GOBP_RNA_CATABOLIC_PROCESS	GOBP_RNA_CATABOLIC_PROCESS		244	0.0712391	0.49987	1	1	1	7425	tags=94%, list=79%, signal=442%
GOBP_AUTOPHAGY_OF_MITOCHONDRION	GOBP_AUTOPHAGY_OF_MITOCHONDRION		44	0.115675	0.498171	1	1	1	3317	tags=61%, list=35%, signal=95%
GOBP_VESICLE_TARGETING_TO_FROM_OR_WITHIN_GOLGI	GOBP_VESICLE_TARGETING_TO_FROM_OR_WITHIN_GOLGI		47	0.108973	0.49629	1	1	1	7414	tags=96%, list=79%, signal=458%
GOBP_BIOLOGICAL_PROCESS_INVOLVED_IN_INTERACTION_WITH_SYMBIONT	GOBP_BIOLOGICAL_PROCESS_INVOLVED_IN_INTERACTION_WITH_SYMBIONT		38	0.102829	0.495537	1	1	1	318	tags=5%, list=3%, signal=5%
GOBP_ORGANELLE_DISASSEMBLY	GOBP_ORGANELLE_DISASSEMBLY		65	0.0918514	0.494259	1	1	1	6891	tags=92%, list=74%, signal=347%
GOBP_MRNA_CLEAVAGE	GOBP_MRNA_CLEAVAGE		15	0.152027	0.494093	0.972222	1	1	7940	tags=100%, list=85%, signal=657%
GOBP_EXOCYTIC_PROCESS	GOBP_EXOCYTIC_PROCESS		42	0.111168	0.490516	0.965517	1	1	649	tags=12%, list=7%, signal=13%
GOBP_VIRION_ASSEMBLY	GOBP_VIRION_ASSEMBLY		29	0.130868	0.487934	1	1	1	7488	tags=97%, list=80%, signal=481%
GOMF_CARBON_CARBON_LYASE_ACTIVITY	GOMF_CARBON_CARBON_LYASE_ACTIVITY		25	0.128307	0.486266	0.96875	1	1	8163	tags=100%, list=87%, signal=779%
GOCC_IMMUNOLOGICAL_SYNAPSE	GOCC_IMMUNOLOGICAL_SYNAPSE		18	0.140435	0.48565	0.956522	1	1	6290	tags=89%, list=67%, signal=270%
HP_ABNORMALITY_OF_COAGULATION	HP_ABNORMALITY_OF_COAGULATION		90	0.0886946	0.483477	1	1	1	403	tags=4%, list=4%, signal=5%
GOBP_REGULATION_OF_LAMELLIPODIUM_ORGANIZATION	GOBP_REGULATION_OF_LAMELLIPODIUM_ORGANIZATION		25	0.140236	0.482958	1	1	1	117	tags=4%, list=1%, signal=4%
HP_DEMENTIA	HP_DEMENTIA		79	0.0972348	0.481961	1	1	1	318	tags=5%, list=3%, signal=5%
HP_SHORT_CHIN	HP_SHORT_CHIN		21	0.117821	0.481902	1	1	1	7250	tags=95%, list=77%, signal=421%
HP_NEOPLASM_OF_THE_EYE	HP_NEOPLASM_OF_THE_EYE		28	0.111849	0.478919	1	1	1	8317	tags=100%, list=89%, signal=893%
HP_FLUSHING	HP_FLUSHING		15	0.144601	0.478622	1	1	1	4671	tags=80%, list=50%, signal=159%
HP_DEEP_PHILTRUM	HP_DEEP_PHILTRUM		33	0.112659	0.47829	0.948718	1	1	8310	tags=100%, list=89%, signal=887%
GOBP_RECEPTOR_LOCALIZATION_TO_SYNAPSE	GOBP_RECEPTOR_LOCALIZATION_TO_SYNAPSE		30	0.12328	0.478092	1	1	1	6917	tags=93%, list=74%, signal=356%
GOBP_VESICLE_BUDDING_FROM_MEMBRANE	GOBP_VESICLE_BUDDING_FROM_MEMBRANE		66	0.0964758	0.477289	1	1	1	3739	tags=65%, list=40%, signal=108%
GOBP_VIRAL_GENE_EXPRESSION	GOBP_VIRAL_GENE_EXPRESSION		111	0.0805317	0.476754	1	1	1	8616	tags=100%, list=92%, signal=1240%
GOMF_14_3_3_PROTEIN_BINDING	GOMF_14_3_3_PROTEIN_BINDING		23	0.131277	0.473096	1	1	1	8135	tags=100%, list=87%, signal=761%
HP_INCREASED_CSF_LACTATE	HP_INCREASED_CSF_LACTATE		54	0.0952996	0.472136	1	1	1	71	tags=2%, list=1%, signal=2%
GOBP_NEGATIVE_REGULATION_OF_RESPONSE_TO_DNA_DAMAGE_STIMULUS	GOBP_NEGATIVE_REGULATION_OF_RESPONSE_TO_DNA_DAMAGE_STIMULUS		53	0.0974755	0.468755	1	1	1	52	tags=2%, list=1%, signal=2%
GOBP_VESICLE_DOCKING_INVOLVED_IN_EXOCYTOSIS	GOBP_VESICLE_DOCKING_INVOLVED_IN_EXOCYTOSIS		24	0.118889	0.466156	1	1	1	445	tags=8%, list=5%, signal=9%
HP_ABNORMALITY_OF_PROTHROMBIN	HP_ABNORMALITY_OF_PROTHROMBIN		20	0.116125	0.464933	1	1	1	1029	tags=25%, list=11%, signal=28%
GOMF_CORE_PROMOTER_SEQUENCE_SPECIFIC_DNA_BINDING	GOMF_CORE_PROMOTER_SEQUENCE_SPECIFIC_DNA_BINDING		27	0.105003	0.464885	1	1	1	3155	tags=59%, list=34%, signal=89%
HP_PATELLAR_DISLOCATION	HP_PATELLAR_DISLOCATION		35	0.0964317	0.464111	1	1	1	5866	tags=86%, list=63%, signal=229%
GOBP_POSITIVE_REGULATION_OF_FILOPODIUM_ASSEMBLY	GOBP_POSITIVE_REGULATION_OF_FILOPODIUM_ASSEMBLY		18	0.138963	0.463002	0.904762	1	1	7076	tags=94%, list=76%, signal=386%
GOBP_MAINTENANCE_OF_PROTEIN_LOCATION_IN_CELL	GOBP_MAINTENANCE_OF_PROTEIN_LOCATION_IN_CELL		30	0.126447	0.461846	1	1	1	8181	tags=100%, list=87%, signal=790%
GOMF_LYASE_ACTIVITY	GOMF_LYASE_ACTIVITY		80	0.0861656	0.461579	1	1	1	668	tags=9%, list=7%, signal=9%
GOCC_ESCRT_COMPLEX	GOCC_ESCRT_COMPLEX		19	0.126405	0.460628	0.970588	1	1	8180	tags=100%, list=87%, signal=790%
HP_GLIOMA	HP_GLIOMA		27	0.109672	0.452241	1	1	1	536	tags=7%, list=6%, signal=8%
GOBP_REGULATION_OF_MITOCHONDRIAL_MEMBRANE_PERMEABILITY	GOBP_REGULATION_OF_MITOCHONDRIAL_MEMBRANE_PERMEABILITY		48	0.0973752	0.448816	1	1	1	76	tags=2%, list=1%, signal=2%
HP_MULTIPLE_RENAL_CYSTS	HP_MULTIPLE_RENAL_CYSTS		25	0.115562	0.448367	0.966667	1	1	8282	tags=100%, list=88%, signal=865%
GOBP_SYNAPTIC_VESICLE_RECYCLING	GOBP_SYNAPTIC_VESICLE_RECYCLING		37	0.103485	0.447003	1	1	1	597	tags=11%, list=6%, signal=12%
GOBP_POSITIVE_REGULATION_OF_INTRACELLULAR_TRANSPORT	GOBP_POSITIVE_REGULATION_OF_INTRACELLULAR_TRANSPORT		133	0.0770627	0.445	1	1	1	76	tags=2%, list=1%, signal=1%
GOBP_POSITIVE_REGULATION_OF_ANION_TRANSMEMBRANE_TRANSPORT	GOBP_POSITIVE_REGULATION_OF_ANION_TRANSMEMBRANE_TRANSPORT		24	0.113893	0.441076	1	1	1	549	tags=13%, list=6%, signal=13%
HP_WIDENED_SUBARACHNOID_SPACE	HP_WIDENED_SUBARACHNOID_SPACE		43	0.089647	0.436025	1	1	1	730	tags=12%, list=8%, signal=13%
GOBP_ESTABLISHMENT_OF_PROTEIN_LOCALIZATION_TO_MEMBRANE	GOBP_ESTABLISHMENT_OF_PROTEIN_LOCALIZATION_TO_MEMBRANE		202	0.0736548	0.434538	1	1	1	96	tags=1%, list=1%, signal=1%
GOBP_PROTEIN_INSERTION_INTO_MEMBRANE	GOBP_PROTEIN_INSERTION_INTO_MEMBRANE		56	0.086251	0.43335	1	1	1	76	tags=2%, list=1%, signal=2%
GOBP_REGULATION_OF_UBIQUITIN_PROTEIN_TRANSFERASE_ACTIVITY	GOBP_REGULATION_OF_UBIQUITIN_PROTEIN_TRANSFERASE_ACTIVITY		34	0.098199	0.432669	1	1	1	8445	tags=100%, list=90%, signal=1017%
HP_ENLARGED_THORAX	HP_ENLARGED_THORAX		31	0.101271	0.430034	1	1	1	7495	tags=97%, list=80%, signal=484%
GOBP_MODULATION_BY_HOST_OF_SYMBIONT_PROCESS	GOBP_MODULATION_BY_HOST_OF_SYMBIONT_PROCESS		35	0.10935	0.429922	1	1	1	318	tags=6%, list=3%, signal=6%
GOBP_CHOLESTEROL_EFFLUX	GOBP_CHOLESTEROL_EFFLUX		16	0.121014	0.429175	1	1	1	8230	tags=100%, list=88%, signal=826%
GOCC_MITOCHONDRIAL_PROTEIN_CONTAINING_COMPLEX	GOCC_MITOCHONDRIAL_PROTEIN_CONTAINING_COMPLEX		171	0.0692263	0.428623	1	1	1	6383	tags=86%, list=68%, signal=265%
HP_FOCAL_MOTOR_SEIZURE	HP_FOCAL_MOTOR_SEIZURE		41	0.0996558	0.426961	0.962963	1	1	730	tags=12%, list=8%, signal=13%
GOBP_ENDOPLASMIC_RETICULUM_TO_CYTOSOL_TRANSPORT	GOBP_ENDOPLASMIC_RETICULUM_TO_CYTOSOL_TRANSPORT		21	0.110481	0.424682	1	1	1	8329	tags=100%, list=89%, signal=904%
GOBP_POSITIVE_REGULATION_OF_GLUCOSE_IMPORT	GOBP_POSITIVE_REGULATION_OF_GLUCOSE_IMPORT		17	0.11381	0.415343	1	1	1	3256	tags=59%, list=35%, signal=90%
GOBP_NADH_METABOLIC_PROCESS	GOBP_NADH_METABOLIC_PROCESS		18	0.121065	0.410673	1	1	1	1991	tags=44%, list=21%, signal=56%
HP_PROGRESSIVE_VISUAL_LOSS	HP_PROGRESSIVE_VISUAL_LOSS		42	0.0865037	0.408587	1	1	1	6354	tags=88%, list=68%, signal=273%
GOBP_CELLULAR_PROTEIN_CATABOLIC_PROCESS	GOBP_CELLULAR_PROTEIN_CATABOLIC_PROCESS		437	0.0490476	0.407589	1	1	1	318	tags=2%, list=3%, signal=2%
HP_LEUKOENCEPHALOPATHY	HP_LEUKOENCEPHALOPATHY		123	0.0678991	0.407585	1	1	1	7741	tags=95%, list=83%, signal=542%
GOBP_REGULATION_OF_MRNA_CATABOLIC_PROCESS	GOBP_REGULATION_OF_MRNA_CATABOLIC_PROCESS		135	0.0744893	0.402299	1	1	1	7564	tags=95%, list=81%, signal=487%
HP_AUTISM	HP_AUTISM		87	0.0724365	0.396604	1	1	1	6095	tags=85%, list=65%, signal=241%
GOBP_PROTEIN_QUALITY_CONTROL_FOR_MISFOLDED_OR_INCOMPLETELY_SYNTHESIZED_PROTEINS	GOBP_PROTEIN_QUALITY_CONTROL_FOR_MISFOLDED_OR_INCOMPLETELY_SYNTHESIZED_PROTEINS		15	0.118564	0.389776	1	1	1	5102	tags=80%, list=54%, signal=176%
HP_HAMARTOMA_OF_THE_EYE	HP_HAMARTOMA_OF_THE_EYE		18	0.111729	0.38265	1	1	1	8317	tags=100%, list=89%, signal=894%
HP_X_LINKED_RECESSIVE_INHERITANCE	HP_X_LINKED_RECESSIVE_INHERITANCE		78	0.0725246	0.377588	1	1	1	5712	tags=82%, list=61%, signal=209%
HP_NEOPLASM_OF_THE_LARGE_INTESTINE	HP_NEOPLASM_OF_THE_LARGE_INTESTINE		53	0.0856171	0.376601	1	1	1	552	tags=8%, list=6%, signal=8%
GOBP_PROTEIN_POLYUBIQUITINATION	GOBP_PROTEIN_POLYUBIQUITINATION		198	0.0607893	0.37557	1	1	1	7317	tags=93%, list=78%, signal=416%
GOBP_THIOESTER_METABOLIC_PROCESS	GOBP_THIOESTER_METABOLIC_PROCESS		47	0.0771441	0.374934	1	1	1	6084	tags=85%, list=65%, signal=242%
HP_PSEUDOBULBAR_SIGNS	HP_PSEUDOBULBAR_SIGNS		20	0.102893	0.354282	1	1	1	269	tags=5%, list=3%, signal=5%
GOBP_TRANSCRIPTION_ELONGATION_FROM_RNA_POLYMERASE_II_PROMOTER	GOBP_TRANSCRIPTION_ELONGATION_FROM_RNA_POLYMERASE_II_PROMOTER		59	0.0668603	0.353936	1	1	1	8739	tags=100%, list=93%, signal=1493%
HP_NAUSEA	HP_NAUSEA		37	0.0714835	0.349339	1	1	1	6534	tags=89%, list=70%, signal=294%
HP_RENAL_TUBULAR_DYSFUNCTION	HP_RENAL_TUBULAR_DYSFUNCTION		47	0.0643184	0.314228	1	1	1	6997	tags=91%, list=75%, signal=360%
GOBP_ALPHA_AMINO_ACID_BIOSYNTHETIC_PROCESS	GOBP_ALPHA_AMINO_ACID_BIOSYNTHETIC_PROCESS		40	0.0690502	0.311413	1	1	1	361	tags=5%, list=4%, signal=5%
GOBP_ENDOPLASMIC_RETICULUM_TO_GOLGI_VESICLE_MEDIATED_TRANSPORT	GOBP_ENDOPLASMIC_RETICULUM_TO_GOLGI_VESICLE_MEDIATED_TRANSPORT		117	0.0484953	0.239804	1	1	1	5912	tags=83%, list=63%, signal=222%

## Sheet: GSEA YKL-5-124 negative
NAME	GS<br> follow link to MSigDB	GS DETAILS	SIZE	ES	NES	NOM p-val	FDR q-val	FWER p-val	RANK AT MAX	LEADING EDGE
GOBP_ACETYL_COA_METABOLIC_PROCESS	GOBP_ACETYL_COA_METABOLIC_PROCESS		19	-0.182829	-0.621369	0.84	1	1	1352	tags=16%, list=14%, signal=18%
GOBP_ACIDIC_AMINO_ACID_TRANSPORT	GOBP_ACIDIC_AMINO_ACID_TRANSPORT		34	-0.351364	-1.2728	0.166667	0.67889	1	537	tags=21%, list=6%, signal=22%
GOBP_ACTIN_FILAMENT_BASED_MOVEMENT	GOBP_ACTIN_FILAMENT_BASED_MOVEMENT		64	-0.271868	-1.1209	0.337662	0.893779	1	977	tags=16%, list=10%, signal=17%
GOBP_ACTIN_FILAMENT_BASED_PROCESS	GOBP_ACTIN_FILAMENT_BASED_PROCESS		377	-0.134247	-0.731586	0.956989	1	1	1724	tags=15%, list=18%, signal=18%
GOBP_ACTIN_FILAMENT_BUNDLE_ORGANIZATION	GOBP_ACTIN_FILAMENT_BUNDLE_ORGANIZATION		83	-0.17792	-0.802168	0.76	1	1	1411	tags=16%, list=15%, signal=18%
GOBP_ACTIN_MEDIATED_CELL_CONTRACTION	GOBP_ACTIN_MEDIATED_CELL_CONTRACTION		49	-0.279306	-1.17531	0.253333	0.832009	1	1404	tags=20%, list=15%, signal=24%
GOBP_ACTION_POTENTIAL	GOBP_ACTION_POTENTIAL		60	-0.317098	-1.36265	0.0609756	0.541127	1	2918	tags=43%, list=31%, signal=63%
GOBP_ACTIVATION_OF_GTPASE_ACTIVITY	GOBP_ACTIVATION_OF_GTPASE_ACTIVITY		48	-0.282176	-1.15757	0.243243	0.853389	1	4123	tags=58%, list=44%, signal=104%
GOBP_ACTIVATION_OF_JUN_KINASE_ACTIVITY	GOBP_ACTIVATION_OF_JUN_KINASE_ACTIVITY		21	-0.429787	-1.44427	0.0533333	0.414841	1	2310	tags=43%, list=25%, signal=57%
GOBP_ACTIVATION_OF_MAPK_ACTIVITY	GOBP_ACTIVATION_OF_MAPK_ACTIVITY		79	-0.384656	-1.72764	0	0.11198	1	1131	tags=27%, list=12%, signal=30%
GOBP_ACTIVATION_OF_MAPKK_ACTIVITY	GOBP_ACTIVATION_OF_MAPKK_ACTIVITY		29	-0.43384	-1.49538	0.0487805	0.340612	1	2310	tags=41%, list=25%, signal=55%
GOBP_ACTIVATION_OF_PROTEIN_KINASE_ACTIVITY	GOBP_ACTIVATION_OF_PROTEIN_KINASE_ACTIVITY		168	-0.36724	-1.758	0	0.0921616	1	2340	tags=39%, list=25%, signal=51%
GOBP_ACTIVATION_OF_PROTEIN_KINASE_B_ACTIVITY	GOBP_ACTIVATION_OF_PROTEIN_KINASE_B_ACTIVITY		16	-0.470049	-1.47645	0.0923077	0.371833	1	1950	tags=38%, list=21%, signal=47%
GOBP_ACTIVIN_RECEPTOR_SIGNALING_PATHWAY	GOBP_ACTIVIN_RECEPTOR_SIGNALING_PATHWAY		15	-0.656009	-1.958	0.0151515	0.0302171	0.85	483	tags=40%, list=5%, signal=42%
GOBP_ACTOMYOSIN_STRUCTURE_ORGANIZATION	GOBP_ACTOMYOSIN_STRUCTURE_ORGANIZATION		90	-0.176425	-0.772119	0.821429	1	1	3703	tags=37%, list=40%, signal=60%
GOBP_ADAPTIVE_THERMOGENESIS	GOBP_ADAPTIVE_THERMOGENESIS		78	-0.274805	-1.22857	0.173333	0.7605	1	2131	tags=29%, list=23%, signal=38%
GOBP_ADENYLATE_CYCLASE_ACTIVATING_G_PROTEIN_COUPLED_RECEPTOR_SIGNALING_PATHWAY	GOBP_ADENYLATE_CYCLASE_ACTIVATING_G_PROTEIN_COUPLED_RECEPTOR_SIGNALING_PATHWAY	Details ...	52	-0.513864	-2.21179	0	0.00411178	0.05	874	tags=35%, list=9%, signal=38%
GOBP_ADENYLATE_CYCLASE_INHIBITING_G_PROTEIN_COUPLED_RECEPTOR_SIGNALING_PATHWAY	GOBP_ADENYLATE_CYCLASE_INHIBITING_G_PROTEIN_COUPLED_RECEPTOR_SIGNALING_PATHWAY		40	-0.407697	-1.6611	0.025	0.149384	1	2096	tags=43%, list=22%, signal=55%
GOBP_ADENYLATE_CYCLASE_MODULATING_G_PROTEIN_COUPLED_RECEPTOR_SIGNALING_PATHWAY	GOBP_ADENYLATE_CYCLASE_MODULATING_G_PROTEIN_COUPLED_RECEPTOR_SIGNALING_PATHWAY		89	-0.43679	-2.04325	0	0.0152021	0.43	1839	tags=39%, list=20%, signal=48%
GOBP_ADHERENS_JUNCTION_ORGANIZATION	GOBP_ADHERENS_JUNCTION_ORGANIZATION		37	-0.203605	-0.771487	0.802632	1	1	5764	tags=73%, list=62%, signal=189%
GOBP_ADIPOSE_TISSUE_DEVELOPMENT	GOBP_ADIPOSE_TISSUE_DEVELOPMENT		24	-0.497468	-1.71971	0.0149254	0.11598	1	579	tags=25%, list=6%, signal=27%
GOBP_ADULT_BEHAVIOR	GOBP_ADULT_BEHAVIOR		58	-0.402232	-1.68041	0	0.13711	1	1864	tags=31%, list=20%, signal=39%
GOBP_ADULT_LOCOMOTORY_BEHAVIOR	GOBP_ADULT_LOCOMOTORY_BEHAVIOR		34	-0.409722	-1.51789	0.0133333	0.301266	1	1793	tags=29%, list=19%, signal=36%
GOBP_AGING	GOBP_AGING		142	-0.170582	-0.834531	0.744186	1	1	2647	tags=27%, list=28%, signal=38%
GOBP_ALCOHOL_BIOSYNTHETIC_PROCESS	GOBP_ALCOHOL_BIOSYNTHETIC_PROCESS		75	-0.241508	-1.08678	0.35	0.925523	1	1977	tags=21%, list=21%, signal=27%
GOBP_ALCOHOL_METABOLIC_PROCESS	GOBP_ALCOHOL_METABOLIC_PROCESS		157	-0.230704	-1.18362	0.154762	0.823877	1	2165	tags=24%, list=23%, signal=31%
GOBP_ALPHA_BETA_T_CELL_ACTIVATION	GOBP_ALPHA_BETA_T_CELL_ACTIVATION		52	-0.348483	-1.44694	0.0731707	0.412833	1	1852	tags=31%, list=20%, signal=38%
GOBP_ALPHA_BETA_T_CELL_DIFFERENTIATION	GOBP_ALPHA_BETA_T_CELL_DIFFERENTIATION		40	-0.386032	-1.47641	0.0843373	0.37126	1	1852	tags=33%, list=20%, signal=40%
GOBP_AMEBOIDAL_TYPE_CELL_MIGRATION	GOBP_AMEBOIDAL_TYPE_CELL_MIGRATION		213	-0.321824	-1.64829	0	0.160566	1	1868	tags=27%, list=20%, signal=33%
GOBP_AMIDE_BIOSYNTHETIC_PROCESS	GOBP_AMIDE_BIOSYNTHETIC_PROCESS		457	-0.118047	-0.632947	1	1	1	5410	tags=54%, list=58%, signal=122%
GOBP_AMINE_TRANSPORT	GOBP_AMINE_TRANSPORT		40	-0.466376	-1.80433	0	0.073593	1	1185	tags=35%, list=13%, signal=40%
GOBP_AMINO_ACID_ACTIVATION	GOBP_AMINO_ACID_ACTIVATION		22	-0.315134	-1.07541	0.384615	0.934761	1	5392	tags=77%, list=58%, signal=182%
GOBP_AMINO_ACID_TRANSMEMBRANE_TRANSPORT	GOBP_AMINO_ACID_TRANSMEMBRANE_TRANSPORT		47	-0.251425	-0.992756	0.458333	1	1	633	tags=13%, list=7%, signal=14%
GOBP_AMINO_ACID_TRANSPORT	GOBP_AMINO_ACID_TRANSPORT		71	-0.26033	-1.13452	0.230769	0.880159	1	3730	tags=52%, list=40%, signal=86%
GOBP_AMINO_SUGAR_METABOLIC_PROCESS	GOBP_AMINO_SUGAR_METABOLIC_PROCESS		26	-0.228928	-0.808505	0.75	1	1	3588	tags=54%, list=38%, signal=87%
GOBP_AMINOGLYCAN_BIOSYNTHETIC_PROCESS	GOBP_AMINOGLYCAN_BIOSYNTHETIC_PROCESS		59	-0.289687	-1.19424	0.195122	0.812027	1	1643	tags=27%, list=18%, signal=33%
GOBP_AMINOGLYCAN_CATABOLIC_PROCESS	GOBP_AMINOGLYCAN_CATABOLIC_PROCESS		26	-0.290208	-0.983655	0.506329	1	1	3798	tags=62%, list=41%, signal=103%
GOBP_AMINOGLYCAN_METABOLIC_PROCESS	GOBP_AMINOGLYCAN_METABOLIC_PROCESS		83	-0.301778	-1.33961	0.0493827	0.575996	1	1682	tags=29%, list=18%, signal=35%
GOBP_AMYLOID_PRECURSOR_PROTEIN_METABOLIC_PROCESS	GOBP_AMYLOID_PRECURSOR_PROTEIN_METABOLIC_PROCESS		40	-0.175916	-0.705497	0.843373	1	1	2607	tags=30%, list=28%, signal=41%
GOBP_ANAPHASE_PROMOTING_COMPLEX_DEPENDENT_CATABOLIC_PROCESS	GOBP_ANAPHASE_PROMOTING_COMPLEX_DEPENDENT_CATABOLIC_PROCESS		65	-0.119464	-0.525135	1	1	1	7816	tags=91%, list=83%, signal=546%
GOBP_ANATOMICAL_STRUCTURE_FORMATION_INVOLVED_IN_MORPHOGENESIS	GOBP_ANATOMICAL_STRUCTURE_FORMATION_INVOLVED_IN_MORPHOGENESIS		491	-0.291055	-1.58019	0	0.232057	1	2160	tags=31%, list=23%, signal=38%
GOBP_ANATOMICAL_STRUCTURE_HOMEOSTASIS	GOBP_ANATOMICAL_STRUCTURE_HOMEOSTASIS		230	-0.23155	-1.18803	0.147368	0.819965	1	2548	tags=31%, list=27%, signal=42%
GOBP_ANATOMICAL_STRUCTURE_MATURATION	GOBP_ANATOMICAL_STRUCTURE_MATURATION		92	-0.254234	-1.22214	0.135802	0.768896	1	1836	tags=27%, list=20%, signal=33%
GOBP_ANDROGEN_RECEPTOR_SIGNALING_PATHWAY	GOBP_ANDROGEN_RECEPTOR_SIGNALING_PATHWAY		25	-0.202588	-0.70401	0.835616	1	1	3365	tags=36%, list=36%, signal=56%
GOBP_ANGIOGENESIS_INVOLVED_IN_WOUND_HEALING	GOBP_ANGIOGENESIS_INVOLVED_IN_WOUND_HEALING		15	-0.588281	-1.62864	0	0.179885	1	1876	tags=53%, list=20%, signal=67%
GOBP_ANIMAL_ORGAN_FORMATION	GOBP_ANIMAL_ORGAN_FORMATION		29	-0.544421	-1.92224	0	0.0389319	0.97	1249	tags=45%, list=13%, signal=52%
GOBP_ANIMAL_ORGAN_MORPHOGENESIS	GOBP_ANIMAL_ORGAN_MORPHOGENESIS		498	-0.285331	-1.56967	0	0.243128	1	2489	tags=34%, list=27%, signal=43%
GOBP_ANIMAL_ORGAN_REGENERATION	GOBP_ANIMAL_ORGAN_REGENERATION		47	-0.28819	-1.08177	0.356164	0.929805	1	1839	tags=32%, list=20%, signal=40%
GOBP_ANION_TRANSMEMBRANE_TRANSPORT	GOBP_ANION_TRANSMEMBRANE_TRANSPORT		247	-0.17011	-0.870077	0.777778	1	1	2950	tags=32%, list=32%, signal=45%
GOBP_ANOIKIS	GOBP_ANOIKIS		17	-0.468949	-1.42759	0.08	0.430907	1	2654	tags=59%, list=28%, signal=82%
GOBP_ANTERIOR_POSTERIOR_AXIS_SPECIFICATION	GOBP_ANTERIOR_POSTERIOR_AXIS_SPECIFICATION		21	-0.53469	-1.77818	0	0.0825033	1	903	tags=38%, list=10%, signal=42%
GOBP_ANTERIOR_POSTERIOR_PATTERN_SPECIFICATION	GOBP_ANTERIOR_POSTERIOR_PATTERN_SPECIFICATION		92	-0.401859	-1.81797	0	0.0672111	1	1919	tags=36%, list=20%, signal=45%
GOBP_ANTEROGRADE_AXONAL_TRANSPORT	GOBP_ANTEROGRADE_AXONAL_TRANSPORT		29	-0.137673	-0.463889	1	1	1	1952	tags=21%, list=21%, signal=26%
GOBP_AORTA_DEVELOPMENT	GOBP_AORTA_DEVELOPMENT		31	-0.423426	-1.55211	0.0416667	0.259654	1	3122	tags=55%, list=33%, signal=82%
GOBP_AORTA_MORPHOGENESIS	GOBP_AORTA_MORPHOGENESIS		19	-0.526527	-1.6771	0.0384615	0.13835	1	3122	tags=68%, list=33%, signal=102%
GOBP_AORTIC_VALVE_MORPHOGENESIS	GOBP_AORTIC_VALVE_MORPHOGENESIS		20	-0.573605	-1.82802	0	0.0639009	1	2429	tags=65%, list=26%, signal=88%
GOBP_APICAL_JUNCTION_ASSEMBLY	GOBP_APICAL_JUNCTION_ASSEMBLY		36	-0.250206	-0.944334	0.567901	1	1	542	tags=14%, list=6%, signal=15%
GOBP_APOPTOTIC_CELL_CLEARANCE	GOBP_APOPTOTIC_CELL_CLEARANCE		20	-0.394682	-1.34584	0.150685	0.566295	1	2954	tags=45%, list=32%, signal=66%
GOBP_APOPTOTIC_MITOCHONDRIAL_CHANGES	GOBP_APOPTOTIC_MITOCHONDRIAL_CHANGES		71	-0.191117	-0.849893	0.618421	1	1	1850	tags=18%, list=20%, signal=23%
GOBP_APOPTOTIC_PROCESS_INVOLVED_IN_DEVELOPMENT	GOBP_APOPTOTIC_PROCESS_INVOLVED_IN_DEVELOPMENT		20	-0.358017	-1.16454	0.273973	0.850004	1	1757	tags=35%, list=19%, signal=43%
GOBP_APOPTOTIC_SIGNALING_PATHWAY	GOBP_APOPTOTIC_SIGNALING_PATHWAY		308	-0.234493	-1.28963	0.0111111	0.652717	1	1876	tags=22%, list=20%, signal=27%
GOBP_APPENDAGE_DEVELOPMENT	GOBP_APPENDAGE_DEVELOPMENT		86	-0.308147	-1.35357	0.0519481	0.558018	1	4079	tags=56%, list=44%, signal=98%
GOBP_APPENDAGE_MORPHOGENESIS	GOBP_APPENDAGE_MORPHOGENESIS		73	-0.327811	-1.40289	0.0657895	0.475911	1	3996	tags=58%, list=43%, signal=100%
GOBP_ARTERY_DEVELOPMENT	GOBP_ARTERY_DEVELOPMENT		49	-0.399618	-1.58684	0.037037	0.227259	1	1917	tags=37%, list=20%, signal=46%
GOBP_ARTERY_MORPHOGENESIS	GOBP_ARTERY_MORPHOGENESIS		35	-0.471442	-1.69313	0.0119048	0.126705	1	1849	tags=43%, list=20%, signal=53%
GOBP_ASSOCIATIVE_LEARNING	GOBP_ASSOCIATIVE_LEARNING		38	-0.282787	-1.06337	0.405063	0.948292	1	381	tags=13%, list=4%, signal=14%
GOBP_ASTROCYTE_DEVELOPMENT	GOBP_ASTROCYTE_DEVELOPMENT		18	-0.378412	-1.18719	0.272727	0.821363	1	2639	tags=44%, list=28%, signal=62%
GOBP_ASTROCYTE_DIFFERENTIATION	GOBP_ASTROCYTE_DIFFERENTIATION		35	-0.363398	-1.41133	0.0632911	0.462154	1	2639	tags=46%, list=28%, signal=63%
GOBP_ATP_BIOSYNTHETIC_PROCESS	GOBP_ATP_BIOSYNTHETIC_PROCESS		18	-0.333801	-1.06553	0.375	0.946745	1	1344	tags=28%, list=14%, signal=32%
GOBP_ATP_DEPENDENT_CHROMATIN_REMODELING	GOBP_ATP_DEPENDENT_CHROMATIN_REMODELING		53	-0.264995	-1.0643	0.432432	0.946442	1	3445	tags=47%, list=37%, signal=74%
GOBP_ATP_METABOLIC_PROCESS	GOBP_ATP_METABOLIC_PROCESS		151	-0.0934646	-0.464324	1	1	1	1355	tags=11%, list=14%, signal=13%
GOBP_ATRIOVENTRICULAR_VALVE_DEVELOPMENT	GOBP_ATRIOVENTRICULAR_VALVE_DEVELOPMENT		19	-0.541625	-1.79525	0	0.076057	1	2365	tags=58%, list=25%, signal=77%
GOBP_ATTACHMENT_OF_SPINDLE_MICROTUBULES_TO_KINETOCHORE	GOBP_ATTACHMENT_OF_SPINDLE_MICROTUBULES_TO_KINETOCHORE		23	-0.293412	-1.03154	0.416667	0.978949	1	3822	tags=57%, list=41%, signal=95%
GOBP_AUTONOMIC_NERVOUS_SYSTEM_DEVELOPMENT	GOBP_AUTONOMIC_NERVOUS_SYSTEM_DEVELOPMENT		24	-0.348767	-1.18125	0.260274	0.824145	1	2852	tags=50%, list=30%, signal=72%
GOBP_AUTOPHAGOSOME_MATURATION	GOBP_AUTOPHAGOSOME_MATURATION		21	-0.356432	-1.1705	0.228571	0.838023	1	3590	tags=57%, list=38%, signal=92%
GOBP_AUTOPHAGOSOME_ORGANIZATION	GOBP_AUTOPHAGOSOME_ORGANIZATION		53	-0.169536	-0.690011	0.876543	1	1	6156	tags=74%, list=66%, signal=214%
GOBP_AXIS_ELONGATION	GOBP_AXIS_ELONGATION		16	-0.605547	-1.88686	0	0.0490184	0.99	462	tags=38%, list=5%, signal=39%
GOBP_AXIS_SPECIFICATION	GOBP_AXIS_SPECIFICATION		40	-0.416202	-1.51833	0.0125	0.301514	1	2463	tags=45%, list=26%, signal=61%
GOBP_AXO_DENDRITIC_TRANSPORT	GOBP_AXO_DENDRITIC_TRANSPORT		38	-0.15818	-0.592392	0.897436	1	1	2201	tags=24%, list=24%, signal=31%
GOBP_AXON_DEVELOPMENT	GOBP_AXON_DEVELOPMENT		263	-0.233119	-1.22613	0.0967742	0.763352	1	1900	tags=23%, list=20%, signal=28%
GOBP_AXON_EXTENSION	GOBP_AXON_EXTENSION		57	-0.299607	-1.23252	0.175	0.752788	1	2287	tags=30%, list=24%, signal=39%
GOBP_AXONEME_ASSEMBLY	GOBP_AXONEME_ASSEMBLY		29	-0.331684	-1.21846	0.240506	0.770895	1	730	tags=24%, list=8%, signal=26%
GOBP_B_CELL_ACTIVATION	GOBP_B_CELL_ACTIVATION		106	-0.243885	-1.17305	0.22619	0.835445	1	2338	tags=34%, list=25%, signal=45%
GOBP_B_CELL_ACTIVATION_INVOLVED_IN_IMMUNE_RESPONSE	GOBP_B_CELL_ACTIVATION_INVOLVED_IN_IMMUNE_RESPONSE		35	-0.295774	-1.15815	0.293333	0.854831	1	4233	tags=66%, list=45%, signal=120%
GOBP_B_CELL_DIFFERENTIATION	GOBP_B_CELL_DIFFERENTIATION		52	-0.378924	-1.48485	0.0135135	0.356589	1	2118	tags=42%, list=23%, signal=54%
GOBP_B_CELL_PROLIFERATION	GOBP_B_CELL_PROLIFERATION		29	-0.249662	-0.868808	0.632353	1	1	36	tags=7%, list=0%, signal=7%
GOBP_BASE_EXCISION_REPAIR	GOBP_BASE_EXCISION_REPAIR		29	-0.48002	-1.64376	0	0.164802	1	3412	tags=69%, list=36%, signal=108%
GOBP_BEHAVIOR	GOBP_BEHAVIOR		252	-0.328269	-1.70618	0	0.120782	1	1086	tags=21%, list=12%, signal=24%
GOBP_BETA_CATENIN_TCF_COMPLEX_ASSEMBLY	GOBP_BETA_CATENIN_TCF_COMPLEX_ASSEMBLY		25	-0.339054	-1.18614	0.210526	0.821606	1	3918	tags=52%, list=42%, signal=89%
GOBP_BILE_ACID_METABOLIC_PROCESS	GOBP_BILE_ACID_METABOLIC_PROCESS		16	-0.273295	-0.823369	0.838235	1	1	2143	tags=38%, list=23%, signal=49%
GOBP_BIOMINERALIZATION	GOBP_BIOMINERALIZATION		68	-0.371285	-1.64631	0.0125	0.162585	1	1754	tags=35%, list=19%, signal=43%
GOBP_BLASTOCYST_DEVELOPMENT	GOBP_BLASTOCYST_DEVELOPMENT		54	-0.205869	-0.889998	0.555556	1	1	1182	tags=20%, list=13%, signal=23%
GOBP_BLOOD_VESSEL_ENDOTHELIAL_CELL_MIGRATION	GOBP_BLOOD_VESSEL_ENDOTHELIAL_CELL_MIGRATION		59	-0.351269	-1.48459	0.0493827	0.356806	1	684	tags=22%, list=7%, signal=24%
GOBP_BLOOD_VESSEL_ENDOTHELIAL_CELL_PROLIFERATION_INVOLVED_IN_SPROUTING_ANGIOGENESIS	GOBP_BLOOD_VESSEL_ENDOTHELIAL_CELL_PROLIFERATION_INVOLVED_IN_SPROUTING_ANGIOGENESIS		15	-0.670642	-2.09307	0	0.00956859	0.22	862	tags=53%, list=9%, signal=59%
GOBP_BLOOD_VESSEL_MORPHOGENESIS	GOBP_BLOOD_VESSEL_MORPHOGENESIS		272	-0.31676	-1.59326	0	0.222198	1	1919	tags=31%, list=20%, signal=37%
GOBP_BLOOD_VESSEL_REMODELING	GOBP_BLOOD_VESSEL_REMODELING		17	-0.501127	-1.60043	0.0422535	0.212416	1	1264	tags=41%, list=14%, signal=48%
GOBP_BODY_MORPHOGENESIS	GOBP_BODY_MORPHOGENESIS		29	-0.315046	-1.12291	0.308824	0.889976	1	4061	tags=52%, list=43%, signal=91%
GOBP_BONE_DEVELOPMENT	GOBP_BONE_DEVELOPMENT		97	-0.187132	-0.866765	0.670588	1	1	1500	tags=18%, list=16%, signal=21%
GOBP_BONE_GROWTH	GOBP_BONE_GROWTH		15	-0.301181	-0.929351	0.565217	1	1	1629	tags=27%, list=17%, signal=32%
GOBP_BONE_MINERALIZATION	GOBP_BONE_MINERALIZATION		50	-0.421677	-1.74468	0	0.10132	1	1336	tags=36%, list=14%, signal=42%
GOBP_BONE_MORPHOGENESIS	GOBP_BONE_MORPHOGENESIS		47	-0.347252	-1.44225	0.0933333	0.417528	1	1629	tags=30%, list=17%, signal=36%
GOBP_BONE_REMODELING	GOBP_BONE_REMODELING		42	-0.361202	-1.4668	0.0263158	0.383275	1	2045	tags=36%, list=22%, signal=45%
GOBP_BONE_RESORPTION	GOBP_BONE_RESORPTION		26	-0.486822	-1.66165	0.0384615	0.149795	1	2492	tags=50%, list=27%, signal=68%
GOBP_BRAIN_MORPHOGENESIS	GOBP_BRAIN_MORPHOGENESIS		20	-0.284825	-0.93101	0.586667	1	1	1004	tags=20%, list=11%, signal=22%
GOBP_BRANCHING_INVOLVED_IN_BLOOD_VESSEL_MORPHOGENESIS	GOBP_BRANCHING_INVOLVED_IN_BLOOD_VESSEL_MORPHOGENESIS		19	-0.34743	-1.12702	0.410959	0.890415	1	1580	tags=32%, list=17%, signal=38%
GOBP_BRANCHING_MORPHOGENESIS_OF_AN_EPITHELIAL_TUBE	GOBP_BRANCHING_MORPHOGENESIS_OF_AN_EPITHELIAL_TUBE		67	-0.441296	-1.98756	0	0.0265795	0.75	1410	tags=34%, list=15%, signal=40%
GOBP_BROWN_FAT_CELL_DIFFERENTIATION	GOBP_BROWN_FAT_CELL_DIFFERENTIATION		21	-0.600038	-1.93526	0	0.0353871	0.91	1527	tags=52%, list=16%, signal=62%
GOBP_C21_STEROID_HORMONE_METABOLIC_PROCESS	GOBP_C21_STEROID_HORMONE_METABOLIC_PROCESS		16	-0.313386	-0.945345	0.519481	1	1	336	tags=13%, list=4%, signal=13%
GOBP_CALCINEURIN_MEDIATED_SIGNALING	GOBP_CALCINEURIN_MEDIATED_SIGNALING		24	-0.254253	-0.924763	0.571429	1	1	3657	tags=42%, list=39%, signal=68%
GOBP_CALCIUM_DEPENDENT_CELL_CELL_ADHESION_VIA_PLASMA_MEMBRANE_CELL_ADHESION_MOLECULES	GOBP_CALCIUM_DEPENDENT_CELL_CELL_ADHESION_VIA_PLASMA_MEMBRANE_CELL_ADHESION_MOLECULES		21	-0.522654	-1.76084	0.012987	0.0910097	1	1416	tags=43%, list=15%, signal=50%
GOBP_CALCIUM_ION_IMPORT	GOBP_CALCIUM_ION_IMPORT		37	-0.171927	-0.657679	0.909091	1	1	2882	tags=30%, list=31%, signal=43%
GOBP_CALCIUM_ION_REGULATED_EXOCYTOSIS	GOBP_CALCIUM_ION_REGULATED_EXOCYTOSIS		32	-0.199725	-0.729205	0.826087	1	1	3619	tags=41%, list=39%, signal=66%
GOBP_CALCIUM_ION_TRANSMEMBRANE_TRANSPORT	GOBP_CALCIUM_ION_TRANSMEMBRANE_TRANSPORT		130	-0.140966	-0.64411	0.956522	1	1	371	tags=5%, list=4%, signal=6%
GOBP_CALCIUM_ION_TRANSPORT	GOBP_CALCIUM_ION_TRANSPORT		170	-0.157128	-0.801524	0.824176	1	1	764	tags=9%, list=8%, signal=10%
GOBP_CALCIUM_ION_TRANSPORT_INTO_CYTOSOL	GOBP_CALCIUM_ION_TRANSPORT_INTO_CYTOSOL		59	-0.211015	-0.88652	0.709302	1	1	432	tags=10%, list=5%, signal=11%
GOBP_CALCIUM_MEDIATED_SIGNALING	GOBP_CALCIUM_MEDIATED_SIGNALING		74	-0.314248	-1.40057	0.060241	0.476499	1	652	tags=18%, list=7%, signal=19%
GOBP_CAMERA_TYPE_EYE_DEVELOPMENT	GOBP_CAMERA_TYPE_EYE_DEVELOPMENT		154	-0.321145	-1.63503	0	0.172841	1	2330	tags=35%, list=25%, signal=46%
GOBP_CAMERA_TYPE_EYE_MORPHOGENESIS	GOBP_CAMERA_TYPE_EYE_MORPHOGENESIS		62	-0.362706	-1.4705	0.0253165	0.379252	1	2209	tags=44%, list=24%, signal=57%
GOBP_CAMP_MEDIATED_SIGNALING	GOBP_CAMP_MEDIATED_SIGNALING		28	-0.389399	-1.41532	0.119048	0.455417	1	1126	tags=25%, list=12%, signal=28%
GOBP_CANONICAL_WNT_SIGNALING_PATHWAY	GOBP_CANONICAL_WNT_SIGNALING_PATHWAY		200	-0.239272	-1.21295	0.091954	0.779603	1	1787	tags=22%, list=19%, signal=27%
GOBP_CARBOHYDRATE_BIOSYNTHETIC_PROCESS	GOBP_CARBOHYDRATE_BIOSYNTHETIC_PROCESS		95	-0.188433	-0.846275	0.7	1	1	1643	tags=19%, list=18%, signal=23%
GOBP_CARBOHYDRATE_CATABOLIC_PROCESS	GOBP_CARBOHYDRATE_CATABOLIC_PROCESS		99	-0.106247	-0.495042	1	1	1	4950	tags=52%, list=53%, signal=108%
GOBP_CARBOHYDRATE_DERIVATIVE_BIOSYNTHETIC_PROCESS	GOBP_CARBOHYDRATE_DERIVATIVE_BIOSYNTHETIC_PROCESS		340	-0.151964	-0.819543	0.793814	1	1	4257	tags=44%, list=45%, signal=77%
GOBP_CARBOHYDRATE_DERIVATIVE_CATABOLIC_PROCESS	GOBP_CARBOHYDRATE_DERIVATIVE_CATABOLIC_PROCESS		92	-0.266529	-1.19697	0.207317	0.811197	1	3551	tags=49%, list=38%, signal=78%
GOBP_CARBOHYDRATE_DERIVATIVE_TRANSPORT	GOBP_CARBOHYDRATE_DERIVATIVE_TRANSPORT		42	-0.198723	-0.788735	0.779221	1	1	2866	tags=31%, list=31%, signal=44%
GOBP_CARBOHYDRATE_HOMEOSTASIS	GOBP_CARBOHYDRATE_HOMEOSTASIS		105	-0.152255	-0.701096	0.906977	1	1	2044	tags=18%, list=22%, signal=23%
GOBP_CARBOHYDRATE_METABOLIC_PROCESS	GOBP_CARBOHYDRATE_METABOLIC_PROCESS		308	-0.178735	-0.953722	0.644444	1	1	1923	tags=21%, list=21%, signal=25%
GOBP_CARBOHYDRATE_TRANSMEMBRANE_TRANSPORT	GOBP_CARBOHYDRATE_TRANSMEMBRANE_TRANSPORT		52	-0.220382	-0.885438	0.693333	1	1	1469	tags=19%, list=16%, signal=23%
GOBP_CARBOHYDRATE_TRANSPORT	GOBP_CARBOHYDRATE_TRANSPORT		73	-0.167149	-0.721665	0.876405	1	1	3415	tags=38%, list=36%, signal=60%
GOBP_CARBOXYLIC_ACID_TRANSPORT	GOBP_CARBOXYLIC_ACID_TRANSPORT		113	-0.193839	-0.885909	0.717647	1	1	3658	tags=47%, list=39%, signal=76%
GOBP_CARDIAC_ATRIUM_DEVELOPMENT	GOBP_CARDIAC_ATRIUM_DEVELOPMENT		20	-0.571859	-1.87895	0	0.049794	1	646	tags=40%, list=7%, signal=43%
GOBP_CARDIAC_ATRIUM_MORPHOGENESIS	GOBP_CARDIAC_ATRIUM_MORPHOGENESIS		17	-0.517483	-1.55425	0.0246914	0.256789	1	646	tags=35%, list=7%, signal=38%
GOBP_CARDIAC_CELL_DEVELOPMENT	GOBP_CARDIAC_CELL_DEVELOPMENT		35	-0.352707	-1.28538	0.192308	0.658244	1	3883	tags=60%, list=41%, signal=102%
GOBP_CARDIAC_CHAMBER_DEVELOPMENT	GOBP_CARDIAC_CHAMBER_DEVELOPMENT		84	-0.42418	-1.92595	0	0.0380362	0.95	3122	tags=55%, list=33%, signal=81%
GOBP_CARDIAC_CHAMBER_MORPHOGENESIS	GOBP_CARDIAC_CHAMBER_MORPHOGENESIS		63	-0.461461	-1.96124	0	0.0306483	0.85	3122	tags=60%, list=33%, signal=90%
GOBP_CARDIAC_CONDUCTION	GOBP_CARDIAC_CONDUCTION		66	-0.194984	-0.824759	0.747126	1	1	975	tags=14%, list=10%, signal=15%
GOBP_CARDIAC_EPITHELIAL_TO_MESENCHYMAL_TRANSITION	GOBP_CARDIAC_EPITHELIAL_TO_MESENCHYMAL_TRANSITION	Details ...	24	-0.648116	-2.16745	0	0.00819533	0.11	1149	tags=54%, list=12%, signal=62%
GOBP_CARDIAC_MUSCLE_CELL_ACTION_POTENTIAL	GOBP_CARDIAC_MUSCLE_CELL_ACTION_POTENTIAL		34	-0.274102	-1.01531	0.486111	0.995344	1	3360	tags=47%, list=36%, signal=73%
GOBP_CARDIAC_MUSCLE_CELL_ACTION_POTENTIAL_INVOLVED_IN_CONTRACTION	GOBP_CARDIAC_MUSCLE_CELL_ACTION_POTENTIAL_INVOLVED_IN_CONTRACTION		20	-0.310814	-1.01087	0.465753	0.998699	1	2618	tags=45%, list=28%, signal=62%
GOBP_CARDIAC_MUSCLE_CELL_CONTRACTION	GOBP_CARDIAC_MUSCLE_CELL_CONTRACTION		32	-0.243679	-0.937288	0.561644	1	1	975	tags=19%, list=10%, signal=21%
GOBP_CARDIAC_MUSCLE_CELL_DIFFERENTIATION	GOBP_CARDIAC_MUSCLE_CELL_DIFFERENTIATION		46	-0.37275	-1.44293	0.0759494	0.416548	1	2508	tags=41%, list=27%, signal=56%
GOBP_CARDIAC_MUSCLE_CELL_MEMBRANE_REPOLARIZATION	GOBP_CARDIAC_MUSCLE_CELL_MEMBRANE_REPOLARIZATION		15	-0.294155	-0.948207	0.538462	1	1	2618	tags=47%, list=28%, signal=65%
GOBP_CARDIAC_MUSCLE_CELL_PROLIFERATION	GOBP_CARDIAC_MUSCLE_CELL_PROLIFERATION		27	-0.532073	-1.93615	0	0.0357622	0.91	1757	tags=52%, list=19%, signal=64%
GOBP_CARDIAC_MUSCLE_CONTRACTION	GOBP_CARDIAC_MUSCLE_CONTRACTION		53	-0.252301	-1.06559	0.324675	0.947016	1	1404	tags=23%, list=15%, signal=26%
GOBP_CARDIAC_MUSCLE_TISSUE_DEVELOPMENT	GOBP_CARDIAC_MUSCLE_TISSUE_DEVELOPMENT		94	-0.414494	-1.85973	0	0.0519538	1	2508	tags=46%, list=27%, signal=62%
GOBP_CARDIAC_MUSCLE_TISSUE_MORPHOGENESIS	GOBP_CARDIAC_MUSCLE_TISSUE_MORPHOGENESIS		31	-0.530623	-1.8781	0	0.0494711	1	2388	tags=58%, list=26%, signal=78%
GOBP_CARDIAC_SEPTUM_DEVELOPMENT	GOBP_CARDIAC_SEPTUM_DEVELOPMENT		60	-0.420975	-1.6923	0	0.127096	1	2587	tags=47%, list=28%, signal=64%
GOBP_CARDIAC_SEPTUM_MORPHOGENESIS	GOBP_CARDIAC_SEPTUM_MORPHOGENESIS		42	-0.459594	-1.75766	0	0.0919787	1	2483	tags=50%, list=27%, signal=68%
GOBP_CARDIAC_VENTRICLE_DEVELOPMENT	GOBP_CARDIAC_VENTRICLE_DEVELOPMENT		64	-0.433453	-1.85494	0	0.053076	1	2388	tags=45%, list=26%, signal=60%
GOBP_CARDIAC_VENTRICLE_MORPHOGENESIS	GOBP_CARDIAC_VENTRICLE_MORPHOGENESIS		35	-0.482032	-1.76975	0.0136986	0.0878962	1	3619	tags=69%, list=39%, signal=111%
GOBP_CARDIOCYTE_DIFFERENTIATION	GOBP_CARDIOCYTE_DIFFERENTIATION		62	-0.414794	-1.67529	0	0.139621	1	1919	tags=39%, list=20%, signal=48%
GOBP_CARTILAGE_DEVELOPMENT	GOBP_CARTILAGE_DEVELOPMENT		88	-0.345279	-1.57027	0	0.242467	1	1724	tags=30%, list=18%, signal=36%
GOBP_CARTILAGE_DEVELOPMENT_INVOLVED_IN_ENDOCHONDRAL_BONE_MORPHOGENESIS	GOBP_CARTILAGE_DEVELOPMENT_INVOLVED_IN_ENDOCHONDRAL_BONE_MORPHOGENESIS		15	-0.355911	-1.06923	0.391892	0.943777	1	1629	tags=33%, list=17%, signal=40%
GOBP_CATECHOL_CONTAINING_COMPOUND_METABOLIC_PROCESS	GOBP_CATECHOL_CONTAINING_COMPOUND_METABOLIC_PROCESS		20	-0.209675	-0.70151	0.820896	1	1	569	tags=10%, list=6%, signal=11%
GOBP_CATECHOLAMINE_SECRETION	GOBP_CATECHOLAMINE_SECRETION		25	-0.433912	-1.45823	0.0945946	0.391764	1	1185	tags=36%, list=13%, signal=41%
GOBP_CATION_TRANSMEMBRANE_TRANSPORT	GOBP_CATION_TRANSMEMBRANE_TRANSPORT		364	-0.172701	-0.940108	0.659574	1	1	997	tags=13%, list=11%, signal=14%
GOBP_CATION_TRANSPORT	GOBP_CATION_TRANSPORT		470	-0.208044	-1.19073	0.114583	0.813486	1	997	tags=15%, list=11%, signal=16%
GOBP_CD4_POSITIVE_ALPHA_BETA_T_CELL_ACTIVATION	GOBP_CD4_POSITIVE_ALPHA_BETA_T_CELL_ACTIVATION		33	-0.413459	-1.45864	0.0365854	0.391971	1	1852	tags=36%, list=20%, signal=45%
GOBP_CD4_POSITIVE_ALPHA_BETA_T_CELL_DIFFERENTIATION	GOBP_CD4_POSITIVE_ALPHA_BETA_T_CELL_DIFFERENTIATION		27	-0.340106	-1.22354	0.2	0.766677	1	1852	tags=33%, list=20%, signal=41%
GOBP_CELL_ADHESION_MEDIATED_BY_INTEGRIN	GOBP_CELL_ADHESION_MEDIATED_BY_INTEGRIN		28	-0.317805	-1.05099	0.472973	0.960938	1	1955	tags=32%, list=21%, signal=41%
GOBP_CELL_AGING	GOBP_CELL_AGING		46	-0.22898	-0.913138	0.541667	1	1	4698	tags=54%, list=50%, signal=109%
GOBP_CELL_CELL_ADHESION	GOBP_CELL_CELL_ADHESION		363	-0.270619	-1.48541	0	0.356336	1	1898	tags=30%, list=20%, signal=36%
GOBP_CELL_CELL_ADHESION_MEDIATED_BY_CADHERIN	GOBP_CELL_CELL_ADHESION_MEDIATED_BY_CADHERIN		18	-0.250257	-0.808022	0.736111	1	1	575	tags=17%, list=6%, signal=18%
GOBP_CELL_CELL_ADHESION_VIA_PLASMA_MEMBRANE_ADHESION_MOLECULES	GOBP_CELL_CELL_ADHESION_VIA_PLASMA_MEMBRANE_ADHESION_MOLECULES		110	-0.37546	-1.79773	0.0116279	0.0758922	1	1898	tags=37%, list=20%, signal=46%
GOBP_CELL_CELL_JUNCTION_ASSEMBLY	GOBP_CELL_CELL_JUNCTION_ASSEMBLY		66	-0.200876	-0.840856	0.730769	1	1	2205	tags=26%, list=24%, signal=33%
GOBP_CELL_CELL_JUNCTION_ORGANIZATION	GOBP_CELL_CELL_JUNCTION_ORGANIZATION		95	-0.217088	-1.00604	0.451219	1	1	2205	tags=26%, list=24%, signal=34%
GOBP_CELL_CELL_SIGNALING_BY_WNT	GOBP_CELL_CELL_SIGNALING_BY_WNT		297	-0.207923	-1.07885	0.308511	0.930372	1	1788	tags=20%, list=19%, signal=24%
GOBP_CELL_CHEMOTAXIS	GOBP_CELL_CHEMOTAXIS		85	-0.345061	-1.59435	0.0133333	0.221208	1	430	tags=19%, list=5%, signal=20%
GOBP_CELL_COMMUNICATION_INVOLVED_IN_CARDIAC_CONDUCTION	GOBP_CELL_COMMUNICATION_INVOLVED_IN_CARDIAC_CONDUCTION		23	-0.278252	-0.974782	0.493827	1	1	4751	tags=61%, list=51%, signal=123%
GOBP_CELL_CYCLE_ARREST	GOBP_CELL_CYCLE_ARREST		146	-0.226865	-1.07151	0.333333	0.940764	1	3688	tags=49%, list=39%, signal=79%
GOBP_CELL_CYCLE_CHECKPOINT	GOBP_CELL_CYCLE_CHECKPOINT		145	-0.215813	-1.03787	0.423529	0.97452	1	4539	tags=57%, list=48%, signal=109%
GOBP_CELL_CYCLE_DNA_REPLICATION	GOBP_CELL_CYCLE_DNA_REPLICATION		52	-0.393641	-1.50806	0.0526316	0.318421	1	3752	tags=62%, list=40%, signal=102%
GOBP_CELL_CYCLE_G1_S_PHASE_TRANSITION	GOBP_CELL_CYCLE_G1_S_PHASE_TRANSITION		168	-0.228323	-1.14239	0.244186	0.872358	1	4823	tags=60%, list=52%, signal=121%
GOBP_CELL_CYCLE_G2_M_PHASE_TRANSITION	GOBP_CELL_CYCLE_G2_M_PHASE_TRANSITION		179	-0.162992	-0.82209	0.77907	1	1	5655	tags=62%, list=60%, signal=154%
GOBP_CELL_CYCLE_PHASE_TRANSITION	GOBP_CELL_CYCLE_PHASE_TRANSITION		395	-0.170893	-0.917986	0.757895	1	1	5368	tags=60%, list=57%, signal=134%
GOBP_CELL_DEATH_IN_RESPONSE_TO_OXIDATIVE_STRESS	GOBP_CELL_DEATH_IN_RESPONSE_TO_OXIDATIVE_STRESS		40	-0.287927	-1.17909	0.236111	0.826061	1	2823	tags=33%, list=30%, signal=46%
GOBP_CELL_DIFFERENTIATION_IN_SPINAL_CORD	GOBP_CELL_DIFFERENTIATION_IN_SPINAL_CORD		17	-0.388686	-1.20318	0.246575	0.798051	1	3619	tags=59%, list=39%, signal=96%
GOBP_CELL_DIFFERENTIATION_INVOLVED_IN_KIDNEY_DEVELOPMENT	GOBP_CELL_DIFFERENTIATION_INVOLVED_IN_KIDNEY_DEVELOPMENT		31	-0.306202	-1.07023	0.373333	0.942738	1	3122	tags=48%, list=33%, signal=72%
GOBP_CELL_DIVISION	GOBP_CELL_DIVISION		369	-0.209399	-1.14613	0.180851	0.868853	1	4363	tags=51%, list=47%, signal=91%
GOBP_CELL_FATE_COMMITMENT	GOBP_CELL_FATE_COMMITMENT		103	-0.397737	-1.84086	0	0.0592886	1	1751	tags=39%, list=19%, signal=47%
GOBP_CELL_FATE_COMMITMENT_INVOLVED_IN_FORMATION_OF_PRIMARY_GERM_LAYER	GOBP_CELL_FATE_COMMITMENT_INVOLVED_IN_FORMATION_OF_PRIMARY_GERM_LAYER		15	-0.630431	-1.83934	0	0.0585683	1	1751	tags=60%, list=19%, signal=74%
GOBP_CELL_FATE_DETERMINATION	GOBP_CELL_FATE_DETERMINATION		15	-0.556293	-1.71086	0.012987	0.117689	1	1919	tags=53%, list=20%, signal=67%
GOBP_CELL_FATE_SPECIFICATION	GOBP_CELL_FATE_SPECIFICATION		43	-0.436472	-1.72611	0.012987	0.112818	1	2852	tags=58%, list=30%, signal=83%
GOBP_CELL_GROWTH	GOBP_CELL_GROWTH		233	-0.243765	-1.28396	0.0659341	0.657587	1	2726	tags=32%, list=29%, signal=44%
GOBP_CELL_JUNCTION_ASSEMBLY	GOBP_CELL_JUNCTION_ASSEMBLY		214	-0.266528	-1.33211	0.0681818	0.588772	1	1580	tags=22%, list=17%, signal=26%
GOBP_CELL_JUNCTION_MAINTENANCE	GOBP_CELL_JUNCTION_MAINTENANCE		16	-0.239832	-0.739497	0.810127	1	1	4629	tags=63%, list=49%, signal=123%
GOBP_CELL_JUNCTION_ORGANIZATION	GOBP_CELL_JUNCTION_ORGANIZATION		349	-0.236122	-1.28554	0.0215054	0.658325	1	2033	tags=25%, list=22%, signal=31%
GOBP_CELL_MATRIX_ADHESION	GOBP_CELL_MATRIX_ADHESION		88	-0.318121	-1.43535	0.037037	0.419686	1	3398	tags=48%, list=36%, signal=74%
GOBP_CELL_MATURATION	GOBP_CELL_MATURATION		68	-0.19551	-0.849893	0.69863	1	1	994	tags=15%, list=11%, signal=16%
GOBP_CELL_MIGRATION_INVOLVED_IN_SPROUTING_ANGIOGENESIS	GOBP_CELL_MIGRATION_INVOLVED_IN_SPROUTING_ANGIOGENESIS		23	-0.39048	-1.33311	0.134146	0.586657	1	592	tags=22%, list=6%, signal=23%
GOBP_CELL_MORPHOGENESIS	GOBP_CELL_MORPHOGENESIS		497	-0.195104	-1.04531	0.383838	0.963375	1	1900	tags=20%, list=20%, signal=24%
GOBP_CELL_MORPHOGENESIS_INVOLVED_IN_DIFFERENTIATION	GOBP_CELL_MORPHOGENESIS_INVOLVED_IN_DIFFERENTIATION		361	-0.194525	-1.03975	0.375	0.972267	1	1900	tags=20%, list=20%, signal=25%
GOBP_CELL_MORPHOGENESIS_INVOLVED_IN_NEURON_DIFFERENTIATION	GOBP_CELL_MORPHOGENESIS_INVOLVED_IN_NEURON_DIFFERENTIATION		294	-0.205201	-1.08605	0.28125	0.924617	1	1324	tags=16%, list=14%, signal=18%
GOBP_CELL_PART_MORPHOGENESIS	GOBP_CELL_PART_MORPHOGENESIS		353	-0.175458	-0.943373	0.652174	1	1	1959	tags=20%, list=21%, signal=24%
GOBP_CELL_PROJECTION_ASSEMBLY	GOBP_CELL_PROJECTION_ASSEMBLY		311	-0.177678	-0.965846	0.553191	1	1	3348	tags=36%, list=36%, signal=55%
GOBP_CELL_RECOGNITION	GOBP_CELL_RECOGNITION		50	-0.298746	-1.21425	0.1875	0.777472	1	1753	tags=28%, list=19%, signal=34%
GOBP_CELL_REDOX_HOMEOSTASIS	GOBP_CELL_REDOX_HOMEOSTASIS		18	-0.338351	-1.15848	0.276923	0.854791	1	2443	tags=33%, list=26%, signal=45%
GOBP_CELL_SUBSTRATE_ADHESION	GOBP_CELL_SUBSTRATE_ADHESION		149	-0.245416	-1.17985	0.16129	0.826328	1	3893	tags=47%, list=42%, signal=79%
GOBP_CELL_SUBSTRATE_JUNCTION_ORGANIZATION	GOBP_CELL_SUBSTRATE_JUNCTION_ORGANIZATION		54	-0.312518	-1.30776	0.151899	0.626153	1	3257	tags=43%, list=35%, signal=65%
GOBP_CELL_SURFACE_RECEPTOR_SIGNALING_PATHWAY_INVOLVED_IN_CELL_CELL_SIGNALING	GOBP_CELL_SURFACE_RECEPTOR_SIGNALING_PATHWAY_INVOLVED_IN_CELL_CELL_SIGNALING		340	-0.244081	-1.29562	0.0425532	0.643385	1	2084	tags=24%, list=22%, signal=30%
GOBP_CELL_SURFACE_RECEPTOR_SIGNALING_PATHWAY_INVOLVED_IN_HEART_DEVELOPMENT	GOBP_CELL_SURFACE_RECEPTOR_SIGNALING_PATHWAY_INVOLVED_IN_HEART_DEVELOPMENT	Details ...	21	-0.708701	-2.30001	0	0	0	1027	tags=57%, list=11%, signal=64%
GOBP_CELL_VOLUME_HOMEOSTASIS	GOBP_CELL_VOLUME_HOMEOSTASIS		15	-0.244088	-0.781376	0.733333	1	1	5709	tags=73%, list=61%, signal=188%
GOBP_CELLULAR_ALDEHYDE_METABOLIC_PROCESS	GOBP_CELLULAR_ALDEHYDE_METABOLIC_PROCESS		30	-0.24666	-0.864176	0.652174	1	1	1992	tags=27%, list=21%, signal=34%
GOBP_CELLULAR_AMINO_ACID_BIOSYNTHETIC_PROCESS	GOBP_CELLULAR_AMINO_ACID_BIOSYNTHETIC_PROCESS		40	-0.0690532	-0.261969	1	1	1	3779	tags=33%, list=40%, signal=54%
GOBP_CELLULAR_CARBOHYDRATE_BIOSYNTHETIC_PROCESS	GOBP_CELLULAR_CARBOHYDRATE_BIOSYNTHETIC_PROCESS		38	-0.146391	-0.549287	0.974026	1	1	1305	tags=13%, list=14%, signal=15%
GOBP_CELLULAR_CARBOHYDRATE_METABOLIC_PROCESS	GOBP_CELLULAR_CARBOHYDRATE_METABOLIC_PROCESS		139	-0.267277	-1.29777	0.0588235	0.641654	1	1390	tags=22%, list=15%, signal=25%
GOBP_CELLULAR_COMPONENT_ASSEMBLY_INVOLVED_IN_MORPHOGENESIS	GOBP_CELLULAR_COMPONENT_ASSEMBLY_INVOLVED_IN_MORPHOGENESIS		36	-0.205996	-0.816281	0.703704	1	1	3795	tags=44%, list=41%, signal=74%
GOBP_CELLULAR_COMPONENT_DISASSEMBLY	GOBP_CELLULAR_COMPONENT_DISASSEMBLY		344	-0.0761751	-0.420265	1	1	1	5215	tags=49%, list=56%, signal=106%
GOBP_CELLULAR_COMPONENT_DISASSEMBLY_INVOLVED_IN_EXECUTION_PHASE_OF_APOPTOSIS	GOBP_CELLULAR_COMPONENT_DISASSEMBLY_INVOLVED_IN_EXECUTION_PHASE_OF_APOPTOSIS		16	-0.220849	-0.670648	0.826087	1	1	4451	tags=50%, list=48%, signal=95%
GOBP_CELLULAR_COMPONENT_MAINTENANCE	GOBP_CELLULAR_COMPONENT_MAINTENANCE		31	-0.112821	-0.408749	1	1	1	5956	tags=68%, list=64%, signal=186%
GOBP_CELLULAR_COMPONENT_MORPHOGENESIS	GOBP_CELLULAR_COMPONENT_MORPHOGENESIS		383	-0.173896	-0.938289	0.631579	1	1	1959	tags=20%, list=21%, signal=24%
GOBP_CELLULAR_GLUCOSE_HOMEOSTASIS	GOBP_CELLULAR_GLUCOSE_HOMEOSTASIS		68	-0.163528	-0.677552	0.871795	1	1	3253	tags=31%, list=35%, signal=47%
GOBP_CELLULAR_HOMEOSTASIS	GOBP_CELLULAR_HOMEOSTASIS		394	-0.233319	-1.25	0.0531915	0.723959	1	2044	tags=25%, list=22%, signal=30%
GOBP_CELLULAR_HORMONE_METABOLIC_PROCESS	GOBP_CELLULAR_HORMONE_METABOLIC_PROCESS		44	-0.271734	-1.02934	0.4375	0.98201	1	626	tags=14%, list=7%, signal=15%
GOBP_CELLULAR_ION_HOMEOSTASIS	GOBP_CELLULAR_ION_HOMEOSTASIS		252	-0.283054	-1.52436	0	0.292813	1	1849	tags=27%, list=20%, signal=33%
GOBP_CELLULAR_IRON_ION_HOMEOSTASIS	GOBP_CELLULAR_IRON_ION_HOMEOSTASIS		26	-0.331981	-1.16404	0.265823	0.849583	1	4156	tags=65%, list=44%, signal=117%
GOBP_CELLULAR_KETONE_METABOLIC_PROCESS	GOBP_CELLULAR_KETONE_METABOLIC_PROCESS		133	-0.152927	-0.72902	0.934066	1	1	2138	tags=23%, list=23%, signal=29%
GOBP_CELLULAR_LIPID_CATABOLIC_PROCESS	GOBP_CELLULAR_LIPID_CATABOLIC_PROCESS		103	-0.123089	-0.563975	0.97619	1	1	3290	tags=29%, list=35%, signal=44%
GOBP_CELLULAR_LIPID_METABOLIC_PROCESS	GOBP_CELLULAR_LIPID_METABOLIC_PROCESS		471	-0.109531	-0.591331	1	1	1	2165	tags=19%, list=23%, signal=23%
GOBP_CELLULAR_METABOLIC_COMPOUND_SALVAGE	GOBP_CELLULAR_METABOLIC_COMPOUND_SALVAGE		21	-0.249722	-0.836228	0.679487	1	1	3514	tags=43%, list=38%, signal=68%
GOBP_CELLULAR_MODIFIED_AMINO_ACID_BIOSYNTHETIC_PROCESS	GOBP_CELLULAR_MODIFIED_AMINO_ACID_BIOSYNTHETIC_PROCESS		31	-0.172657	-0.641677	0.930556	1	1	818	tags=10%, list=9%, signal=11%
GOBP_CELLULAR_MONOVALENT_INORGANIC_CATION_HOMEOSTASIS	GOBP_CELLULAR_MONOVALENT_INORGANIC_CATION_HOMEOSTASIS		46	-0.224207	-0.921269	0.54054	1	1	3157	tags=35%, list=34%, signal=52%
GOBP_CELLULAR_PIGMENTATION	GOBP_CELLULAR_PIGMENTATION		31	-0.198406	-0.71439	0.808824	1	1	2543	tags=32%, list=27%, signal=44%
GOBP_CELLULAR_PROCESS_INVOLVED_IN_REPRODUCTION_IN_MULTICELLULAR_ORGANISM	GOBP_CELLULAR_PROCESS_INVOLVED_IN_REPRODUCTION_IN_MULTICELLULAR_ORGANISM		147	-0.129378	-0.612622	0.978261	1	1	830	tags=10%, list=9%, signal=10%
GOBP_CELLULAR_PROTEIN_COMPLEX_DISASSEMBLY	GOBP_CELLULAR_PROTEIN_COMPLEX_DISASSEMBLY		157	-0.0900192	-0.457315	1	1	1	6951	tags=78%, list=74%, signal=297%
GOBP_CELLULAR_PROTEIN_CONTAINING_COMPLEX_LOCALIZATION	GOBP_CELLULAR_PROTEIN_CONTAINING_COMPLEX_LOCALIZATION		15	-0.40949	-1.1829	0.333333	0.8244	1	4023	tags=73%, list=43%, signal=128%
GOBP_CELLULAR_RESPONSE_TO_ABIOTIC_STIMULUS	GOBP_CELLULAR_RESPONSE_TO_ABIOTIC_STIMULUS		159	-0.220991	-1.05866	0.397727	0.952625	1	3070	tags=36%, list=33%, signal=53%
GOBP_CELLULAR_RESPONSE_TO_ACID_CHEMICAL	GOBP_CELLULAR_RESPONSE_TO_ACID_CHEMICAL		40	-0.333545	-1.32048	0.162162	0.602083	1	2719	tags=40%, list=29%, signal=56%
GOBP_CELLULAR_RESPONSE_TO_ALCOHOL	GOBP_CELLULAR_RESPONSE_TO_ALCOHOL		47	-0.211943	-0.817958	0.820513	1	1	825	tags=13%, list=9%, signal=14%
GOBP_CELLULAR_RESPONSE_TO_AMYLOID_BETA	GOBP_CELLULAR_RESPONSE_TO_AMYLOID_BETA		15	-0.283227	-0.823762	0.730769	1	1	728	tags=13%, list=8%, signal=14%
GOBP_CELLULAR_RESPONSE_TO_ARSENIC_CONTAINING_SUBSTANCE	GOBP_CELLULAR_RESPONSE_TO_ARSENIC_CONTAINING_SUBSTANCE		16	-0.183626	-0.537502	0.957746	1	1	3730	tags=44%, list=40%, signal=73%
GOBP_CELLULAR_RESPONSE_TO_BIOTIC_STIMULUS	GOBP_CELLULAR_RESPONSE_TO_BIOTIC_STIMULUS		90	-0.234187	-1.05984	0.419753	0.950878	1	613	tags=12%, list=7%, signal=13%
GOBP_CELLULAR_RESPONSE_TO_CADMIUM_ION	GOBP_CELLULAR_RESPONSE_TO_CADMIUM_ION		15	-0.448238	-1.3693	0.126761	0.530524	1	1002	tags=27%, list=11%, signal=30%
GOBP_CELLULAR_RESPONSE_TO_CALCIUM_ION	GOBP_CELLULAR_RESPONSE_TO_CALCIUM_ION		38	-0.216079	-0.788251	0.75	1	1	1100	tags=16%, list=12%, signal=18%
GOBP_CELLULAR_RESPONSE_TO_CAMP	GOBP_CELLULAR_RESPONSE_TO_CAMP		23	-0.312496	-1.04655	0.371795	0.96285	1	5250	tags=78%, list=56%, signal=178%
GOBP_CELLULAR_RESPONSE_TO_CARBOHYDRATE_STIMULUS	GOBP_CELLULAR_RESPONSE_TO_CARBOHYDRATE_STIMULUS		66	-0.152842	-0.690647	0.932432	1	1	3253	tags=30%, list=35%, signal=46%
GOBP_CELLULAR_RESPONSE_TO_CHEMICAL_STRESS	GOBP_CELLULAR_RESPONSE_TO_CHEMICAL_STRESS		175	-0.204206	-1.03228	0.449438	0.978435	1	2045	tags=22%, list=22%, signal=27%
GOBP_CELLULAR_RESPONSE_TO_CORTICOSTEROID_STIMULUS	GOBP_CELLULAR_RESPONSE_TO_CORTICOSTEROID_STIMULUS		29	-0.30425	-1.09808	0.324675	0.921916	1	1983	tags=34%, list=21%, signal=44%
GOBP_CELLULAR_RESPONSE_TO_DRUG	GOBP_CELLULAR_RESPONSE_TO_DRUG		33	-0.161748	-0.570163	0.954545	1	1	3693	tags=36%, list=39%, signal=60%
GOBP_CELLULAR_RESPONSE_TO_ESTRADIOL_STIMULUS	GOBP_CELLULAR_RESPONSE_TO_ESTRADIOL_STIMULUS		19	-0.44174	-1.44202	0.0735294	0.41744	1	3842	tags=79%, list=41%, signal=134%
GOBP_CELLULAR_RESPONSE_TO_EXTERNAL_STIMULUS	GOBP_CELLULAR_RESPONSE_TO_EXTERNAL_STIMULUS		143	-0.201291	-0.962932	0.568182	1	1	2993	tags=34%, list=32%, signal=50%
GOBP_CELLULAR_RESPONSE_TO_EXTRACELLULAR_STIMULUS	GOBP_CELLULAR_RESPONSE_TO_EXTRACELLULAR_STIMULUS		118	-0.164307	-0.797177	0.88	1	1	4303	tags=49%, list=46%, signal=90%
GOBP_CELLULAR_RESPONSE_TO_FATTY_ACID	GOBP_CELLULAR_RESPONSE_TO_FATTY_ACID		20	-0.300974	-0.989395	0.45	1	1	3386	tags=50%, list=36%, signal=78%
GOBP_CELLULAR_RESPONSE_TO_GAMMA_RADIATION	GOBP_CELLULAR_RESPONSE_TO_GAMMA_RADIATION		18	-0.290472	-0.998176	0.5	1	1	3070	tags=44%, list=33%, signal=66%
GOBP_CELLULAR_RESPONSE_TO_GLUCOSE_STARVATION	GOBP_CELLULAR_RESPONSE_TO_GLUCOSE_STARVATION		30	-0.323495	-1.11694	0.30137	0.895979	1	4122	tags=60%, list=44%, signal=107%
GOBP_CELLULAR_RESPONSE_TO_HEAT	GOBP_CELLULAR_RESPONSE_TO_HEAT		71	-0.1947	-0.846275	0.731707	1	1	5866	tags=66%, list=63%, signal=176%
GOBP_CELLULAR_RESPONSE_TO_HORMONE_STIMULUS	GOBP_CELLULAR_RESPONSE_TO_HORMONE_STIMULUS		295	-0.152809	-0.829967	0.861702	1	1	3693	tags=37%, list=39%, signal=59%
GOBP_CELLULAR_RESPONSE_TO_HYDROGEN_PEROXIDE	GOBP_CELLULAR_RESPONSE_TO_HYDROGEN_PEROXIDE		46	-0.387948	-1.47011	0.08	0.378962	1	1715	tags=30%, list=18%, signal=37%
GOBP_CELLULAR_RESPONSE_TO_INORGANIC_SUBSTANCE	GOBP_CELLULAR_RESPONSE_TO_INORGANIC_SUBSTANCE		93	-0.270045	-1.19179	0.270588	0.814852	1	2084	tags=27%, list=22%, signal=34%
GOBP_CELLULAR_RESPONSE_TO_INSULIN_STIMULUS	GOBP_CELLULAR_RESPONSE_TO_INSULIN_STIMULUS		104	-0.148792	-0.680164	0.917808	1	1	6288	tags=69%, list=67%, signal=209%
GOBP_CELLULAR_RESPONSE_TO_IONIZING_RADIATION	GOBP_CELLULAR_RESPONSE_TO_IONIZING_RADIATION		36	-0.302168	-1.19245	0.202703	0.813628	1	3070	tags=44%, list=33%, signal=66%
GOBP_CELLULAR_RESPONSE_TO_LIGHT_STIMULUS	GOBP_CELLULAR_RESPONSE_TO_LIGHT_STIMULUS		69	-0.183139	-0.758058	0.858824	1	1	2656	tags=30%, list=28%, signal=42%
GOBP_CELLULAR_RESPONSE_TO_LIPID	GOBP_CELLULAR_RESPONSE_TO_LIPID		274	-0.233423	-1.1866	0.155556	0.821713	1	3504	tags=43%, list=37%, signal=67%
GOBP_CELLULAR_RESPONSE_TO_MECHANICAL_STIMULUS	GOBP_CELLULAR_RESPONSE_TO_MECHANICAL_STIMULUS		30	-0.365315	-1.35364	0.135135	0.558483	1	1136	tags=23%, list=12%, signal=26%
GOBP_CELLULAR_RESPONSE_TO_MOLECULE_OF_BACTERIAL_ORIGIN	GOBP_CELLULAR_RESPONSE_TO_MOLECULE_OF_BACTERIAL_ORIGIN		78	-0.243226	-1.05564	0.369048	0.954611	1	613	tags=13%, list=7%, signal=14%
GOBP_CELLULAR_RESPONSE_TO_NITROGEN_COMPOUND	GOBP_CELLULAR_RESPONSE_TO_NITROGEN_COMPOUND		308	-0.185947	-0.990085	0.505495	1	1	2096	tags=22%, list=22%, signal=28%
GOBP_CELLULAR_RESPONSE_TO_NUTRIENT	GOBP_CELLULAR_RESPONSE_TO_NUTRIENT		20	-0.248469	-0.819207	0.7125	1	1	2993	tags=50%, list=32%, signal=73%
GOBP_CELLULAR_RESPONSE_TO_ORGANIC_CYCLIC_COMPOUND	GOBP_CELLULAR_RESPONSE_TO_ORGANIC_CYCLIC_COMPOUND		275	-0.238968	-1.29763	0.0309278	0.640855	1	3504	tags=43%, list=37%, signal=67%
GOBP_CELLULAR_RESPONSE_TO_OXYGEN_LEVELS	GOBP_CELLULAR_RESPONSE_TO_OXYGEN_LEVELS		135	-0.164913	-0.812474	0.808989	1	1	1836	tags=19%, list=20%, signal=24%
GOBP_CELLULAR_RESPONSE_TO_PEPTIDE	GOBP_CELLULAR_RESPONSE_TO_PEPTIDE		173	-0.158643	-0.760971	0.910112	1	1	1891	tags=18%, list=20%, signal=22%
GOBP_CELLULAR_RESPONSE_TO_PEPTIDE_HORMONE_STIMULUS	GOBP_CELLULAR_RESPONSE_TO_PEPTIDE_HORMONE_STIMULUS		142	-0.137885	-0.667061	0.963855	1	1	6185	tags=67%, list=66%, signal=194%
GOBP_CELLULAR_RESPONSE_TO_RADIATION	GOBP_CELLULAR_RESPONSE_TO_RADIATION		102	-0.20126	-0.943665	0.517241	1	1	3070	tags=36%, list=33%, signal=53%
GOBP_CELLULAR_RESPONSE_TO_REACTIVE_OXYGEN_SPECIES	GOBP_CELLULAR_RESPONSE_TO_REACTIVE_OXYGEN_SPECIES		77	-0.34689	-1.5352	0.0113636	0.279211	1	2045	tags=30%, list=22%, signal=38%
GOBP_CELLULAR_RESPONSE_TO_RETINOIC_ACID	GOBP_CELLULAR_RESPONSE_TO_RETINOIC_ACID		37	-0.414602	-1.55624	0.0632911	0.254869	1	1751	tags=43%, list=19%, signal=53%
GOBP_CELLULAR_RESPONSE_TO_STARVATION	GOBP_CELLULAR_RESPONSE_TO_STARVATION		82	-0.162133	-0.720461	0.876543	1	1	2896	tags=30%, list=31%, signal=44%
GOBP_CELLULAR_RESPONSE_TO_STEROID_HORMONE_STIMULUS	GOBP_CELLULAR_RESPONSE_TO_STEROID_HORMONE_STIMULUS		115	-0.223072	-1.01901	0.457831	0.993535	1	3757	tags=46%, list=40%, signal=76%
GOBP_CELLULAR_RESPONSE_TO_TOPOLOGICALLY_INCORRECT_PROTEIN	GOBP_CELLULAR_RESPONSE_TO_TOPOLOGICALLY_INCORRECT_PROTEIN		99	-0.171161	-0.79039	0.822785	1	1	4859	tags=53%, list=52%, signal=108%
GOBP_CELLULAR_RESPONSE_TO_UV	GOBP_CELLULAR_RESPONSE_TO_UV		54	-0.210712	-0.837904	0.7625	1	1	3412	tags=41%, list=36%, signal=64%
GOBP_CELLULAR_RESPONSE_TO_VASCULAR_ENDOTHELIAL_GROWTH_FACTOR_STIMULUS	GOBP_CELLULAR_RESPONSE_TO_VASCULAR_ENDOTHELIAL_GROWTH_FACTOR_STIMULUS		38	-0.355219	-1.31778	0.148148	0.606971	1	2508	tags=45%, list=27%, signal=61%
GOBP_CELLULAR_RESPONSE_TO_VIRUS	GOBP_CELLULAR_RESPONSE_TO_VIRUS		33	-0.239729	-0.932515	0.521127	1	1	864	tags=15%, list=9%, signal=17%
GOBP_CELLULAR_SENESCENCE	GOBP_CELLULAR_SENESCENCE		35	-0.281431	-1.0693	0.415584	0.94397	1	3879	tags=49%, list=41%, signal=83%
GOBP_CELLULAR_TRANSITION_METAL_ION_HOMEOSTASIS	GOBP_CELLULAR_TRANSITION_METAL_ION_HOMEOSTASIS		44	-0.292328	-1.11915	0.315789	0.894259	1	1675	tags=27%, list=18%, signal=33%
GOBP_CENTRAL_NERVOUS_SYSTEM_DEVELOPMENT	GOBP_CENTRAL_NERVOUS_SYSTEM_DEVELOPMENT		495	-0.227516	-1.24085	0.0729167	0.742267	1	3260	tags=38%, list=35%, signal=55%
GOBP_CENTRAL_NERVOUS_SYSTEM_NEURON_AXONOGENESIS	GOBP_CENTRAL_NERVOUS_SYSTEM_NEURON_AXONOGENESIS		17	-0.35487	-1.09249	0.41791	0.924442	1	1071	tags=24%, list=11%, signal=27%
GOBP_CENTRAL_NERVOUS_SYSTEM_NEURON_DEVELOPMENT	GOBP_CENTRAL_NERVOUS_SYSTEM_NEURON_DEVELOPMENT		40	-0.375913	-1.46964	0.0434783	0.37946	1	1277	tags=28%, list=14%, signal=32%
GOBP_CENTRAL_NERVOUS_SYSTEM_NEURON_DIFFERENTIATION	GOBP_CENTRAL_NERVOUS_SYSTEM_NEURON_DIFFERENTIATION		78	-0.293327	-1.3103	0.075	0.621424	1	3579	tags=50%, list=38%, signal=80%
GOBP_CENTRAL_NERVOUS_SYSTEM_PROJECTION_NEURON_AXONOGENESIS	GOBP_CENTRAL_NERVOUS_SYSTEM_PROJECTION_NEURON_AXONOGENESIS		15	-0.387724	-1.12396	0.311688	0.89057	1	1071	tags=27%, list=11%, signal=30%
GOBP_CENTRIOLE_ASSEMBLY	GOBP_CENTRIOLE_ASSEMBLY		33	-0.289291	-1.08893	0.342105	0.928827	1	4083	tags=58%, list=44%, signal=102%
GOBP_CENTROMERE_COMPLEX_ASSEMBLY	GOBP_CENTROMERE_COMPLEX_ASSEMBLY		29	-0.301539	-1.05218	0.394366	0.959217	1	4465	tags=66%, list=48%, signal=125%
GOBP_CENTROSOME_DUPLICATION	GOBP_CENTROSOME_DUPLICATION		49	-0.267525	-1.08075	0.38806	0.929427	1	5849	tags=82%, list=62%, signal=216%
GOBP_CERAMIDE_BIOSYNTHETIC_PROCESS	GOBP_CERAMIDE_BIOSYNTHETIC_PROCESS		33	-0.190936	-0.690696	0.821918	1	1	4385	tags=48%, list=47%, signal=91%
GOBP_CERAMIDE_METABOLIC_PROCESS	GOBP_CERAMIDE_METABOLIC_PROCESS		50	-0.152419	-0.620419	0.951219	1	1	3312	tags=32%, list=35%, signal=49%
GOBP_CEREBELLAR_CORTEX_DEVELOPMENT	GOBP_CEREBELLAR_CORTEX_DEVELOPMENT		25	-0.341204	-1.15301	0.289474	0.860216	1	2894	tags=44%, list=31%, signal=64%
GOBP_CEREBELLAR_CORTEX_MORPHOGENESIS	GOBP_CEREBELLAR_CORTEX_MORPHOGENESIS		19	-0.34795	-1.09298	0.392405	0.925432	1	2647	tags=42%, list=28%, signal=59%
GOBP_CEREBRAL_CORTEX_CELL_MIGRATION	GOBP_CEREBRAL_CORTEX_CELL_MIGRATION		19	-0.264379	-0.833065	0.72973	1	1	3249	tags=42%, list=35%, signal=64%
GOBP_CEREBRAL_CORTEX_DEVELOPMENT	GOBP_CEREBRAL_CORTEX_DEVELOPMENT		60	-0.171704	-0.722778	0.902778	1	1	3730	tags=40%, list=40%, signal=66%
GOBP_CEREBRAL_CORTEX_RADIALLY_ORIENTED_CELL_MIGRATION	GOBP_CEREBRAL_CORTEX_RADIALLY_ORIENTED_CELL_MIGRATION		16	-0.349041	-1.06007	0.373333	0.951487	1	3249	tags=50%, list=35%, signal=76%
GOBP_CHAPERONE_MEDIATED_PROTEIN_COMPLEX_ASSEMBLY	GOBP_CHAPERONE_MEDIATED_PROTEIN_COMPLEX_ASSEMBLY		17	-0.274514	-0.848344	0.666667	1	1	3986	tags=53%, list=43%, signal=92%
GOBP_CHEMICAL_HOMEOSTASIS	GOBP_CHEMICAL_HOMEOSTASIS		452	-0.228793	-1.29972	0.0505051	0.636962	1	1133	tags=16%, list=12%, signal=17%
GOBP_CHEMICAL_SYNAPTIC_TRANSMISSION_POSTSYNAPTIC	GOBP_CHEMICAL_SYNAPTIC_TRANSMISSION_POSTSYNAPTIC		45	-0.422367	-1.74792	0.0128205	0.0989915	1	2721	tags=47%, list=29%, signal=65%
GOBP_CHEMOKINE_PRODUCTION	GOBP_CHEMOKINE_PRODUCTION		40	-0.300896	-1.20679	0.243902	0.790987	1	791	tags=23%, list=8%, signal=24%
GOBP_CHONDROCYTE_DEVELOPMENT	GOBP_CHONDROCYTE_DEVELOPMENT		16	-0.399576	-1.18442	0.253165	0.822876	1	239	tags=19%, list=3%, signal=19%
GOBP_CHONDROCYTE_DIFFERENTIATION	GOBP_CHONDROCYTE_DIFFERENTIATION		51	-0.41421	-1.63395	0	0.173778	1	1955	tags=41%, list=21%, signal=52%
GOBP_CHONDROITIN_SULFATE_PROTEOGLYCAN_METABOLIC_PROCESS	GOBP_CHONDROITIN_SULFATE_PROTEOGLYCAN_METABOLIC_PROCESS		20	-0.350925	-1.12279	0.315789	0.889816	1	3846	tags=50%, list=41%, signal=85%
GOBP_CHROMATIN_ASSEMBLY_OR_DISASSEMBLY	GOBP_CHROMATIN_ASSEMBLY_OR_DISASSEMBLY		94	-0.230272	-1.04194	0.375	0.969194	1	3303	tags=39%, list=35%, signal=60%
GOBP_CHROMATIN_ORGANIZATION	GOBP_CHROMATIN_ORGANIZATION		441	-0.187101	-1.03646	0.357895	0.975696	1	3513	tags=37%, list=38%, signal=57%
GOBP_CHROMATIN_ORGANIZATION_INVOLVED_IN_REGULATION_OF_TRANSCRIPTION	GOBP_CHROMATIN_ORGANIZATION_INVOLVED_IN_REGULATION_OF_TRANSCRIPTION		53	-0.247761	-1.03889	0.443038	0.971899	1	3303	tags=40%, list=35%, signal=61%
GOBP_CHROMATIN_REMODELING	GOBP_CHROMATIN_REMODELING		107	-0.265964	-1.18633	0.168675	0.821457	1	3445	tags=43%, list=37%, signal=67%
GOBP_CHROMATIN_REMODELING_AT_CENTROMERE	GOBP_CHROMATIN_REMODELING_AT_CENTROMERE		25	-0.339065	-1.1409	0.325	0.874496	1	3137	tags=52%, list=34%, signal=78%
GOBP_CHROMATIN_SILENCING	GOBP_CHROMATIN_SILENCING		24	-0.195899	-0.650049	0.9	1	1	5423	tags=63%, list=58%, signal=148%
GOBP_CHROMOSOME_CONDENSATION	GOBP_CHROMOSOME_CONDENSATION		16	-0.208966	-0.612162	0.924051	1	1	7410	tags=100%, list=79%, signal=479%
GOBP_CHROMOSOME_LOCALIZATION	GOBP_CHROMOSOME_LOCALIZATION		53	-0.128998	-0.537477	0.987013	1	1	4884	tags=58%, list=52%, signal=122%
GOBP_CHROMOSOME_ORGANIZATION_INVOLVED_IN_MEIOTIC_CELL_CYCLE	GOBP_CHROMOSOME_ORGANIZATION_INVOLVED_IN_MEIOTIC_CELL_CYCLE		28	-0.210087	-0.738191	0.828947	1	1	2127	tags=32%, list=23%, signal=41%
GOBP_CHROMOSOME_SEGREGATION	GOBP_CHROMOSOME_SEGREGATION		213	-0.192978	-1.01514	0.456522	0.995545	1	4465	tags=53%, list=48%, signal=98%
GOBP_CHROMOSOME_SEPARATION	GOBP_CHROMOSOME_SEPARATION		65	-0.238046	-0.99626	0.481013	1	1	6127	tags=85%, list=65%, signal=243%
GOBP_CILIARY_BASAL_BODY_PLASMA_MEMBRANE_DOCKING	GOBP_CILIARY_BASAL_BODY_PLASMA_MEMBRANE_DOCKING		70	-0.252868	-1.1396	0.27381	0.87583	1	5739	tags=76%, list=61%, signal=194%
GOBP_CILIUM_ORGANIZATION	GOBP_CILIUM_ORGANIZATION		216	-0.155272	-0.794228	0.902174	1	1	3348	tags=36%, list=36%, signal=54%
GOBP_CIRCADIAN_REGULATION_OF_GENE_EXPRESSION	GOBP_CIRCADIAN_REGULATION_OF_GENE_EXPRESSION		38	-0.421195	-1.56677	0.0263158	0.246797	1	3658	tags=63%, list=39%, signal=103%
GOBP_CIRCADIAN_RHYTHM	GOBP_CIRCADIAN_RHYTHM		116	-0.217461	-1.0103	0.471264	0.998391	1	2894	tags=35%, list=31%, signal=51%
GOBP_CIRCULATORY_SYSTEM_DEVELOPMENT	GOBP_CIRCULATORY_SYSTEM_DEVELOPMENT		489	-0.280867	-1.5594	0.010101	0.250999	1	1919	tags=28%, list=20%, signal=33%
GOBP_CIRCULATORY_SYSTEM_PROCESS	GOBP_CIRCULATORY_SYSTEM_PROCESS		254	-0.276806	-1.40909	0.0210526	0.464728	1	860	tags=19%, list=9%, signal=20%
GOBP_CLATHRIN_DEPENDENT_ENDOCYTOSIS	GOBP_CLATHRIN_DEPENDENT_ENDOCYTOSIS		31	-0.211436	-0.784845	0.797297	1	1	3674	tags=42%, list=39%, signal=69%
GOBP_CLEAVAGE_INVOLVED_IN_RRNA_PROCESSING	GOBP_CLEAVAGE_INVOLVED_IN_RRNA_PROCESSING		25	-0.291514	-0.969321	0.519481	1	1	3896	tags=52%, list=42%, signal=89%
GOBP_COAGULATION	GOBP_COAGULATION		123	-0.255023	-1.2137	0.204545	0.777711	1	1854	tags=23%, list=20%, signal=28%
GOBP_COCHLEA_DEVELOPMENT	GOBP_COCHLEA_DEVELOPMENT		28	-0.559187	-1.87446	0	0.0496774	1	997	tags=36%, list=11%, signal=40%
GOBP_COGNITION	GOBP_COGNITION		132	-0.307579	-1.50893	0	0.316779	1	774	tags=17%, list=8%, signal=19%
GOBP_COLLAGEN_BIOSYNTHETIC_PROCESS	GOBP_COLLAGEN_BIOSYNTHETIC_PROCESS		20	-0.257873	-0.829608	0.706667	1	1	2508	tags=45%, list=27%, signal=61%
GOBP_COLLAGEN_FIBRIL_ORGANIZATION	GOBP_COLLAGEN_FIBRIL_ORGANIZATION		24	-0.253095	-0.865258	0.613333	1	1	1193	tags=21%, list=13%, signal=24%
GOBP_COLLAGEN_METABOLIC_PROCESS	GOBP_COLLAGEN_METABOLIC_PROCESS		40	-0.260368	-1.01054	0.413333	0.998438	1	613	tags=15%, list=7%, signal=16%
GOBP_COLUMNAR_CUBOIDAL_EPITHELIAL_CELL_DEVELOPMENT	GOBP_COLUMNAR_CUBOIDAL_EPITHELIAL_CELL_DEVELOPMENT		22	-0.284557	-0.95027	0.602564	1	1	390	tags=14%, list=4%, signal=14%
GOBP_COLUMNAR_CUBOIDAL_EPITHELIAL_CELL_DIFFERENTIATION	GOBP_COLUMNAR_CUBOIDAL_EPITHELIAL_CELL_DIFFERENTIATION		39	-0.396417	-1.51831	0.0779221	0.300984	1	429	tags=21%, list=5%, signal=21%
GOBP_CONNECTIVE_TISSUE_DEVELOPMENT	GOBP_CONNECTIVE_TISSUE_DEVELOPMENT		119	-0.355253	-1.71163	0	0.117519	1	1724	tags=29%, list=18%, signal=36%
GOBP_CORONARY_VASCULATURE_DEVELOPMENT	GOBP_CORONARY_VASCULATURE_DEVELOPMENT		25	-0.47665	-1.67135	0.015625	0.142544	1	2508	tags=52%, list=27%, signal=71%
GOBP_CORTICAL_ACTIN_CYTOSKELETON_ORGANIZATION	GOBP_CORTICAL_ACTIN_CYTOSKELETON_ORGANIZATION		25	-0.178387	-0.606129	0.934211	1	1	3822	tags=44%, list=41%, signal=74%
GOBP_CORTICAL_CYTOSKELETON_ORGANIZATION	GOBP_CORTICAL_CYTOSKELETON_ORGANIZATION		37	-0.161023	-0.647558	0.8875	1	1	4490	tags=51%, list=48%, signal=98%
GOBP_COVALENT_CHROMATIN_MODIFICATION	GOBP_COVALENT_CHROMATIN_MODIFICATION		292	-0.186024	-0.988543	0.5	1	1	4287	tags=46%, list=46%, signal=81%
GOBP_CRANIAL_NERVE_DEVELOPMENT	GOBP_CRANIAL_NERVE_DEVELOPMENT		19	-0.519808	-1.69516	0.025641	0.126171	1	2852	tags=58%, list=30%, signal=83%
GOBP_CRANIAL_SKELETAL_SYSTEM_DEVELOPMENT	GOBP_CRANIAL_SKELETAL_SYSTEM_DEVELOPMENT		34	-0.300331	-1.13282	0.328947	0.883948	1	3996	tags=53%, list=43%, signal=92%
GOBP_CYCLIC_NUCLEOTIDE_MEDIATED_SIGNALING	GOBP_CYCLIC_NUCLEOTIDE_MEDIATED_SIGNALING		37	-0.396735	-1.43969	0.038961	0.418706	1	791	tags=24%, list=8%, signal=26%
GOBP_CYCLIC_NUCLEOTIDE_METABOLIC_PROCESS	GOBP_CYCLIC_NUCLEOTIDE_METABOLIC_PROCESS		21	-0.282532	-0.946542	0.607595	1	1	527	tags=14%, list=6%, signal=15%
GOBP_CYTOCHROME_COMPLEX_ASSEMBLY	GOBP_CYTOCHROME_COMPLEX_ASSEMBLY		18	-0.340903	-1.03097	0.485714	0.979291	1	5280	tags=83%, list=56%, signal=191%
GOBP_CYTOKINE_MEDIATED_SIGNALING_PATHWAY	GOBP_CYTOKINE_MEDIATED_SIGNALING_PATHWAY		289	-0.250924	-1.31493	0.0208333	0.609744	1	867	tags=15%, list=9%, signal=16%
GOBP_CYTOKINE_PRODUCTION	GOBP_CYTOKINE_PRODUCTION		295	-0.252146	-1.30872	0.0208333	0.625356	1	1955	tags=27%, list=21%, signal=33%
GOBP_CYTOKINE_PRODUCTION_INVOLVED_IN_IMMUNE_RESPONSE	GOBP_CYTOKINE_PRODUCTION_INVOLVED_IN_IMMUNE_RESPONSE		28	-0.397043	-1.47533	0.0789474	0.372644	1	613	tags=32%, list=7%, signal=34%
GOBP_CYTOKINE_PRODUCTION_INVOLVED_IN_INFLAMMATORY_RESPONSE	GOBP_CYTOKINE_PRODUCTION_INVOLVED_IN_INFLAMMATORY_RESPONSE		15	-0.371668	-1.16132	0.304348	0.851186	1	864	tags=20%, list=9%, signal=22%
GOBP_CYTOKINESIS	GOBP_CYTOKINESIS		86	-0.165988	-0.747358	0.926829	1	1	4884	tags=52%, list=52%, signal=108%
GOBP_CYTOKINETIC_PROCESS	GOBP_CYTOKINETIC_PROCESS		29	-0.240568	-0.844367	0.680556	1	1	4658	tags=59%, list=50%, signal=116%
GOBP_CYTOPLASMIC_MICROTUBULE_ORGANIZATION	GOBP_CYTOPLASMIC_MICROTUBULE_ORGANIZATION		36	-0.126186	-0.460588	1	1	1	6276	tags=72%, list=67%, signal=218%
GOBP_CYTOPLASMIC_PATTERN_RECOGNITION_RECEPTOR_SIGNALING_PATHWAY	GOBP_CYTOPLASMIC_PATTERN_RECOGNITION_RECEPTOR_SIGNALING_PATHWAY		40	-0.224688	-0.934856	0.586667	1	1	1936	tags=23%, list=21%, signal=28%
GOBP_CYTOPLASMIC_PATTERN_RECOGNITION_RECEPTOR_SIGNALING_PATHWAY_IN_RESPONSE_TO_VIRUS	GOBP_CYTOPLASMIC_PATTERN_RECOGNITION_RECEPTOR_SIGNALING_PATHWAY_IN_RESPONSE_TO_VIRUS		18	-0.281092	-0.920364	0.558442	1	1	1936	tags=22%, list=21%, signal=28%
GOBP_CYTOSKELETON_DEPENDENT_CYTOKINESIS	GOBP_CYTOSKELETON_DEPENDENT_CYTOKINESIS		52	-0.151133	-0.628019	0.929577	1	1	4884	tags=50%, list=52%, signal=104%
GOBP_CYTOSKELETON_DEPENDENT_INTRACELLULAR_TRANSPORT	GOBP_CYTOSKELETON_DEPENDENT_INTRACELLULAR_TRANSPORT		111	-0.0842342	-0.401399	1	1	1	2201	tags=17%, list=24%, signal=22%
GOBP_CYTOSOLIC_CALCIUM_ION_TRANSPORT	GOBP_CYTOSOLIC_CALCIUM_ION_TRANSPORT		74	-0.178663	-0.727747	0.904762	1	1	432	tags=8%, list=5%, signal=8%
GOBP_CYTOSOLIC_TRANSPORT	GOBP_CYTOSOLIC_TRANSPORT		93	-0.109744	-0.489534	1	1	1	7432	tags=86%, list=79%, signal=413%
GOBP_DEFENSE_RESPONSE_TO_GRAM_POSITIVE_BACTERIUM	GOBP_DEFENSE_RESPONSE_TO_GRAM_POSITIVE_BACTERIUM		15	-0.427699	-1.34653	0.0909091	0.566739	1	1693	tags=40%, list=18%, signal=49%
GOBP_DEFENSE_RESPONSE_TO_VIRUS	GOBP_DEFENSE_RESPONSE_TO_VIRUS		95	-0.217329	-0.984979	0.45	1	1	827	tags=12%, list=9%, signal=13%
GOBP_DEMETHYLATION	GOBP_DEMETHYLATION		38	-0.313004	-1.17214	0.240506	0.836351	1	1044	tags=18%, list=11%, signal=21%
GOBP_DENDRITE_DEVELOPMENT	GOBP_DENDRITE_DEVELOPMENT		118	-0.201202	-0.955797	0.548781	1	1	4927	tags=57%, list=53%, signal=118%
GOBP_DENDRITE_EXTENSION	GOBP_DENDRITE_EXTENSION		20	-0.181766	-0.553342	0.933333	1	1	2033	tags=20%, list=22%, signal=25%
GOBP_DENDRITE_MORPHOGENESIS	GOBP_DENDRITE_MORPHOGENESIS		67	-0.200323	-0.809518	0.805195	1	1	4153	tags=46%, list=44%, signal=83%
GOBP_DENDRITIC_SPINE_DEVELOPMENT	GOBP_DENDRITIC_SPINE_DEVELOPMENT		54	-0.16348	-0.666037	0.891566	1	1	5009	tags=57%, list=54%, signal=123%
GOBP_DENDRITIC_SPINE_MORPHOGENESIS	GOBP_DENDRITIC_SPINE_MORPHOGENESIS		30	-0.251949	-0.90375	0.576923	1	1	1855	tags=27%, list=20%, signal=33%
GOBP_DEOXYRIBONUCLEOTIDE_METABOLIC_PROCESS	GOBP_DEOXYRIBONUCLEOTIDE_METABOLIC_PROCESS		26	-0.308237	-1.10105	0.391304	0.915201	1	2945	tags=42%, list=31%, signal=62%
GOBP_DEOXYRIBOSE_PHOSPHATE_CATABOLIC_PROCESS	GOBP_DEOXYRIBOSE_PHOSPHATE_CATABOLIC_PROCESS		17	-0.465446	-1.40434	0.121622	0.472182	1	2945	tags=59%, list=31%, signal=86%
GOBP_DEPHOSPHORYLATION	GOBP_DEPHOSPHORYLATION		269	-0.183128	-0.948592	0.604396	1	1	2508	tags=26%, list=27%, signal=34%
GOBP_DETECTION_OF_ABIOTIC_STIMULUS	GOBP_DETECTION_OF_ABIOTIC_STIMULUS		40	-0.447316	-1.6998	0.0131579	0.124858	1	1057	tags=30%, list=11%, signal=34%
GOBP_DETECTION_OF_CHEMICAL_STIMULUS	GOBP_DETECTION_OF_CHEMICAL_STIMULUS		18	-0.481182	-1.4822	0.0666667	0.362184	1	890	tags=39%, list=10%, signal=43%
GOBP_DETECTION_OF_LIGHT_STIMULUS	GOBP_DETECTION_OF_LIGHT_STIMULUS		22	-0.287194	-0.943157	0.517647	1	1	1057	tags=23%, list=11%, signal=26%
GOBP_DETECTION_OF_STIMULUS	GOBP_DETECTION_OF_STIMULUS		96	-0.315351	-1.40721	0.0487805	0.468322	1	1737	tags=28%, list=19%, signal=34%
GOBP_DETECTION_OF_STIMULUS_INVOLVED_IN_SENSORY_PERCEPTION	GOBP_DETECTION_OF_STIMULUS_INVOLVED_IN_SENSORY_PERCEPTION		29	-0.477396	-1.77996	0.0133333	0.0814115	1	1057	tags=41%, list=11%, signal=47%
GOBP_DEVELOPMENT_OF_PRIMARY_FEMALE_SEXUAL_CHARACTERISTICS	GOBP_DEVELOPMENT_OF_PRIMARY_FEMALE_SEXUAL_CHARACTERISTICS		55	-0.381514	-1.66005	0.012987	0.14875	1	830	tags=24%, list=9%, signal=26%
GOBP_DEVELOPMENT_OF_PRIMARY_SEXUAL_CHARACTERISTICS	GOBP_DEVELOPMENT_OF_PRIMARY_SEXUAL_CHARACTERISTICS		101	-0.351908	-1.66852	0	0.143894	1	2055	tags=33%, list=22%, signal=41%
GOBP_DEVELOPMENTAL_CELL_GROWTH	GOBP_DEVELOPMENTAL_CELL_GROWTH		110	-0.303036	-1.39665	0.0243902	0.485175	1	2176	tags=30%, list=23%, signal=39%
GOBP_DEVELOPMENTAL_GROWTH	GOBP_DEVELOPMENTAL_GROWTH		301	-0.310557	-1.62475	0	0.185562	1	1957	tags=29%, list=21%, signal=35%
GOBP_DEVELOPMENTAL_GROWTH_INVOLVED_IN_MORPHOGENESIS	GOBP_DEVELOPMENTAL_GROWTH_INVOLVED_IN_MORPHOGENESIS		121	-0.336864	-1.5676	0.0119048	0.245915	1	2100	tags=31%, list=22%, signal=40%
GOBP_DEVELOPMENTAL_INDUCTION	GOBP_DEVELOPMENTAL_INDUCTION	Details ...	15	-0.798921	-2.31739	0	0	0	1004	tags=73%, list=11%, signal=82%
GOBP_DEVELOPMENTAL_MATURATION	GOBP_DEVELOPMENTAL_MATURATION		120	-0.230783	-1.07333	0.385542	0.93612	1	1836	tags=25%, list=20%, signal=31%
GOBP_DEVELOPMENTAL_PIGMENTATION	GOBP_DEVELOPMENTAL_PIGMENTATION		27	-0.336737	-1.15808	0.227848	0.854409	1	2290	tags=48%, list=24%, signal=64%
GOBP_DEVELOPMENTAL_PROCESS_INVOLVED_IN_REPRODUCTION	GOBP_DEVELOPMENTAL_PROCESS_INVOLVED_IN_REPRODUCTION		393	-0.203141	-1.11364	0.218391	0.898378	1	1869	tags=22%, list=20%, signal=26%
GOBP_DICARBOXYLIC_ACID_METABOLIC_PROCESS	GOBP_DICARBOXYLIC_ACID_METABOLIC_PROCESS		47	-0.20251	-0.828278	0.654321	1	1	1099	tags=15%, list=12%, signal=17%
GOBP_DICARBOXYLIC_ACID_TRANSPORT	GOBP_DICARBOXYLIC_ACID_TRANSPORT		46	-0.28908	-1.16126	0.244186	0.850777	1	537	tags=15%, list=6%, signal=16%
GOBP_DIENCEPHALON_DEVELOPMENT	GOBP_DIENCEPHALON_DEVELOPMENT		34	-0.404403	-1.53613	0.0731707	0.278704	1	1277	tags=35%, list=14%, signal=41%
GOBP_DIGESTION	GOBP_DIGESTION		37	-0.322903	-1.21702	0.185714	0.774418	1	1401	tags=35%, list=15%, signal=41%
GOBP_DIGESTIVE_SYSTEM_DEVELOPMENT	GOBP_DIGESTIVE_SYSTEM_DEVELOPMENT		59	-0.423026	-1.76202	0.0128205	0.0908534	1	1891	tags=42%, list=20%, signal=53%
GOBP_DIGESTIVE_SYSTEM_PROCESS	GOBP_DIGESTIVE_SYSTEM_PROCESS		31	-0.349065	-1.30852	0.131579	0.624891	1	1675	tags=35%, list=18%, signal=43%
GOBP_DIGESTIVE_TRACT_MORPHOGENESIS	GOBP_DIGESTIVE_TRACT_MORPHOGENESIS		23	-0.587778	-2.04173	0	0.0149764	0.43	1724	tags=57%, list=18%, signal=69%
GOBP_DIOL_METABOLIC_PROCESS	GOBP_DIOL_METABOLIC_PROCESS		15	-0.421201	-1.30537	0.171429	0.631335	1	3061	tags=53%, list=33%, signal=79%
GOBP_DIVALENT_INORGANIC_CATION_HOMEOSTASIS	GOBP_DIVALENT_INORGANIC_CATION_HOMEOSTASIS		187	-0.317249	-1.56461	0.0116279	0.247449	1	1419	tags=26%, list=15%, signal=30%
GOBP_DNA_BIOSYNTHETIC_PROCESS	GOBP_DNA_BIOSYNTHETIC_PROCESS		122	-0.207278	-0.985407	0.588889	1	1	2332	tags=27%, list=25%, signal=36%
GOBP_DNA_CONFORMATION_CHANGE	GOBP_DNA_CONFORMATION_CHANGE		175	-0.227704	-1.14757	0.228261	0.868049	1	3752	tags=43%, list=40%, signal=71%
GOBP_DNA_DAMAGE_RESPONSE_DETECTION_OF_DNA_DAMAGE	GOBP_DNA_DAMAGE_RESPONSE_DETECTION_OF_DNA_DAMAGE		29	-0.261785	-0.926486	0.552632	1	1	3497	tags=45%, list=37%, signal=71%
GOBP_DNA_DAMAGE_RESPONSE_SIGNAL_TRANSDUCTION_BY_P53_CLASS_MEDIATOR	GOBP_DNA_DAMAGE_RESPONSE_SIGNAL_TRANSDUCTION_BY_P53_CLASS_MEDIATOR		69	-0.132315	-0.548068	0.952381	1	1	3810	tags=45%, list=41%, signal=75%
GOBP_DNA_DEALKYLATION	GOBP_DNA_DEALKYLATION		17	-0.346284	-1.12428	0.285714	0.892032	1	1044	tags=24%, list=11%, signal=26%
GOBP_DNA_DEPENDENT_DNA_REPLICATION	GOBP_DNA_DEPENDENT_DNA_REPLICATION		115	-0.334465	-1.53895	0.0235294	0.277719	1	4823	tags=70%, list=52%, signal=143%
GOBP_DNA_DEPENDENT_DNA_REPLICATION_MAINTENANCE_OF_FIDELITY	GOBP_DNA_DEPENDENT_DNA_REPLICATION_MAINTENANCE_OF_FIDELITY		31	-0.417498	-1.57215	0.0441177	0.241189	1	4943	tags=87%, list=53%, signal=184%
GOBP_DNA_DOUBLE_STRAND_BREAK_PROCESSING	GOBP_DNA_DOUBLE_STRAND_BREAK_PROCESSING		15	-0.44145	-1.33599	0.123288	0.582337	1	3688	tags=67%, list=39%, signal=110%
GOBP_DNA_GEOMETRIC_CHANGE	GOBP_DNA_GEOMETRIC_CHANGE		76	-0.254433	-1.14596	0.278481	0.868988	1	3752	tags=46%, list=40%, signal=76%
GOBP_DNA_INTEGRITY_CHECKPOINT	GOBP_DNA_INTEGRITY_CHECKPOINT		107	-0.204246	-0.946972	0.592593	1	1	4539	tags=56%, list=48%, signal=108%
GOBP_DNA_METHYLATION_OR_DEMETHYLATION	GOBP_DNA_METHYLATION_OR_DEMETHYLATION		48	-0.226368	-0.929471	0.525	1	1	2894	tags=38%, list=31%, signal=54%
GOBP_DNA_MODIFICATION	GOBP_DNA_MODIFICATION		63	-0.253516	-1.05278	0.415584	0.957988	1	2945	tags=41%, list=31%, signal=60%
GOBP_DNA_PACKAGING	GOBP_DNA_PACKAGING		100	-0.223433	-1.0324	0.419753	0.978988	1	3303	tags=38%, list=35%, signal=58%
GOBP_DNA_RECOMBINATION	GOBP_DNA_RECOMBINATION		165	-0.25877	-1.31038	0.0681818	0.621907	1	3445	tags=44%, list=37%, signal=68%
GOBP_DNA_REPAIR	GOBP_DNA_REPAIR		365	-0.206458	-1.08916	0.287234	0.929474	1	3499	tags=39%, list=37%, signal=60%
GOBP_DNA_REPLICATION	GOBP_DNA_REPLICATION		197	-0.282699	-1.46017	0.011236	0.39002	1	3433	tags=46%, list=37%, signal=71%
GOBP_DNA_REPLICATION_INDEPENDENT_NUCLEOSOME_ORGANIZATION	GOBP_DNA_REPLICATION_INDEPENDENT_NUCLEOSOME_ORGANIZATION		29	-0.288781	-1.00749	0.395062	1	1	3137	tags=45%, list=34%, signal=67%
GOBP_DNA_REPLICATION_INITIATION	GOBP_DNA_REPLICATION_INITIATION		34	-0.339386	-1.16393	0.25	0.848707	1	4473	tags=68%, list=48%, signal=129%
GOBP_DNA_STRAND_ELONGATION	GOBP_DNA_STRAND_ELONGATION		24	-0.526521	-1.69531	0	0.126515	1	2288	tags=58%, list=24%, signal=77%
GOBP_DNA_STRAND_ELONGATION_INVOLVED_IN_DNA_REPLICATION	GOBP_DNA_STRAND_ELONGATION_INVOLVED_IN_DNA_REPLICATION		18	-0.566458	-1.79007	0	0.0776748	1	2288	tags=61%, list=24%, signal=81%
GOBP_DNA_SYNTHESIS_INVOLVED_IN_DNA_REPAIR	GOBP_DNA_SYNTHESIS_INVOLVED_IN_DNA_REPAIR		33	-0.131692	-0.496244	0.987654	1	1	4590	tags=42%, list=49%, signal=83%
GOBP_DNA_TEMPLATED_TRANSCRIPTION_ELONGATION	GOBP_DNA_TEMPLATED_TRANSCRIPTION_ELONGATION		81	-0.116395	-0.527223	0.988636	1	1	3922	tags=35%, list=42%, signal=59%
GOBP_DNA_TEMPLATED_TRANSCRIPTION_INITIATION	GOBP_DNA_TEMPLATED_TRANSCRIPTION_INITIATION		141	-0.254308	-1.2038	0.156627	0.796956	1	3712	tags=47%, list=40%, signal=76%
GOBP_DNA_TEMPLATED_TRANSCRIPTION_TERMINATION	GOBP_DNA_TEMPLATED_TRANSCRIPTION_TERMINATION		55	-0.126616	-0.528209	0.987952	1	1	6784	tags=78%, list=72%, signal=282%
GOBP_DOPAMINE_METABOLIC_PROCESS	GOBP_DOPAMINE_METABOLIC_PROCESS		16	-0.320482	-1.01813	0.447368	0.99356	1	4643	tags=63%, list=50%, signal=124%
GOBP_DOPAMINE_RECEPTOR_SIGNALING_PATHWAY	GOBP_DOPAMINE_RECEPTOR_SIGNALING_PATHWAY		19	-0.263702	-0.817423	0.777778	1	1	3579	tags=42%, list=38%, signal=68%
GOBP_DOPAMINE_SECRETION	GOBP_DOPAMINE_SECRETION		19	-0.394081	-1.25129	0.232877	0.722626	1	1185	tags=32%, list=13%, signal=36%
GOBP_DOPAMINE_TRANSPORT	GOBP_DOPAMINE_TRANSPORT		24	-0.243882	-0.806169	0.71831	1	1	1185	tags=25%, list=13%, signal=29%
GOBP_DOPAMINERGIC_NEURON_DIFFERENTIATION	GOBP_DOPAMINERGIC_NEURON_DIFFERENTIATION		16	-0.451469	-1.40085	0.0821918	0.477772	1	3223	tags=63%, list=34%, signal=95%
GOBP_DORSAL_VENTRAL_PATTERN_FORMATION	GOBP_DORSAL_VENTRAL_PATTERN_FORMATION		37	-0.407747	-1.49206	0.025	0.345431	1	1082	tags=27%, list=12%, signal=30%
GOBP_DOUBLE_STRAND_BREAK_REPAIR	GOBP_DOUBLE_STRAND_BREAK_REPAIR		159	-0.284516	-1.40101	0.0777778	0.478016	1	3445	tags=45%, list=37%, signal=70%
GOBP_EAR_DEVELOPMENT	GOBP_EAR_DEVELOPMENT	Details ...	97	-0.481262	-2.31414	0	0	0	2209	tags=46%, list=24%, signal=60%
GOBP_EAR_MORPHOGENESIS	GOBP_EAR_MORPHOGENESIS		51	-0.512658	-2.05251	0	0.0147427	0.4	1484	tags=39%, list=16%, signal=46%
GOBP_EMBRYO_DEVELOPMENT_ENDING_IN_BIRTH_OR_EGG_HATCHING	GOBP_EMBRYO_DEVELOPMENT_ENDING_IN_BIRTH_OR_EGG_HATCHING		312	-0.264464	-1.40185	0.0217391	0.476892	1	1580	tags=23%, list=17%, signal=27%
GOBP_EMBRYO_IMPLANTATION	GOBP_EMBRYO_IMPLANTATION		25	-0.223083	-0.772313	0.805556	1	1	565	tags=12%, list=6%, signal=13%
GOBP_EMBRYONIC_APPENDAGE_MORPHOGENESIS	GOBP_EMBRYONIC_APPENDAGE_MORPHOGENESIS		61	-0.294394	-1.23812	0.177215	0.743619	1	3996	tags=54%, list=43%, signal=94%
GOBP_EMBRYONIC_AXIS_SPECIFICATION	GOBP_EMBRYONIC_AXIS_SPECIFICATION		19	-0.389381	-1.19155	0.2875	0.814595	1	2463	tags=42%, list=26%, signal=57%
GOBP_EMBRYONIC_CAMERA_TYPE_EYE_DEVELOPMENT	GOBP_EMBRYONIC_CAMERA_TYPE_EYE_DEVELOPMENT		23	-0.489093	-1.69765	0	0.125533	1	1732	tags=43%, list=19%, signal=53%
GOBP_EMBRYONIC_CAMERA_TYPE_EYE_MORPHOGENESIS	GOBP_EMBRYONIC_CAMERA_TYPE_EYE_MORPHOGENESIS		17	-0.57768	-1.78935	0	0.0779539	1	1732	tags=53%, list=19%, signal=65%
GOBP_EMBRYONIC_CRANIAL_SKELETON_MORPHOGENESIS	GOBP_EMBRYONIC_CRANIAL_SKELETON_MORPHOGENESIS		26	-0.360703	-1.18265	0.263158	0.824786	1	1724	tags=31%, list=18%, signal=38%
GOBP_EMBRYONIC_DIGIT_MORPHOGENESIS	GOBP_EMBRYONIC_DIGIT_MORPHOGENESIS		33	-0.382669	-1.35785	0.108108	0.55044	1	3980	tags=64%, list=43%, signal=110%
GOBP_EMBRYONIC_EYE_MORPHOGENESIS	GOBP_EMBRYONIC_EYE_MORPHOGENESIS		18	-0.59215	-1.93302	0	0.0354407	0.93	1732	tags=56%, list=19%, signal=68%
GOBP_EMBRYONIC_HEART_TUBE_DEVELOPMENT	GOBP_EMBRYONIC_HEART_TUBE_DEVELOPMENT		37	-0.301772	-1.15322	0.311688	0.860116	1	2069	tags=32%, list=22%, signal=41%
GOBP_EMBRYONIC_HEART_TUBE_MORPHOGENESIS	GOBP_EMBRYONIC_HEART_TUBE_MORPHOGENESIS		34	-0.302747	-1.10841	0.375	0.905747	1	2069	tags=32%, list=22%, signal=41%
GOBP_EMBRYONIC_MORPHOGENESIS	GOBP_EMBRYONIC_MORPHOGENESIS		272	-0.339895	-1.81925	0	0.0670913	1	1767	tags=28%, list=19%, signal=33%
GOBP_EMBRYONIC_ORGAN_DEVELOPMENT	GOBP_EMBRYONIC_ORGAN_DEVELOPMENT		202	-0.380268	-1.99495	0	0.0259494	0.73	1757	tags=33%, list=19%, signal=39%
GOBP_EMBRYONIC_ORGAN_MORPHOGENESIS	GOBP_EMBRYONIC_ORGAN_MORPHOGENESIS		130	-0.395031	-1.85362	0	0.0532417	1	1739	tags=32%, list=19%, signal=39%
GOBP_EMBRYONIC_PATTERN_SPECIFICATION	GOBP_EMBRYONIC_PATTERN_SPECIFICATION		33	-0.405816	-1.4546	0.123288	0.398756	1	2483	tags=45%, list=27%, signal=62%
GOBP_EMBRYONIC_PLACENTA_DEVELOPMENT	GOBP_EMBRYONIC_PLACENTA_DEVELOPMENT		40	-0.411762	-1.5872	0.0123457	0.227321	1	1550	tags=38%, list=17%, signal=45%
GOBP_EMBRYONIC_SKELETAL_SYSTEM_DEVELOPMENT	GOBP_EMBRYONIC_SKELETAL_SYSTEM_DEVELOPMENT		56	-0.437539	-1.74391	0	0.101545	1	1410	tags=34%, list=15%, signal=40%
GOBP_EMBRYONIC_SKELETAL_SYSTEM_MORPHOGENESIS	GOBP_EMBRYONIC_SKELETAL_SYSTEM_MORPHOGENESIS		43	-0.411257	-1.65959	0	0.148618	1	1396	tags=33%, list=15%, signal=38%
GOBP_ENDOCARDIAL_CUSHION_DEVELOPMENT	GOBP_ENDOCARDIAL_CUSHION_DEVELOPMENT		30	-0.588674	-2.13524	0	0.0102519	0.2	2019	tags=57%, list=22%, signal=72%
GOBP_ENDOCARDIAL_CUSHION_FORMATION	GOBP_ENDOCARDIAL_CUSHION_FORMATION		20	-0.595036	-1.93582	0	0.0355723	0.91	1004	tags=40%, list=11%, signal=45%
GOBP_ENDOCARDIAL_CUSHION_MORPHOGENESIS	GOBP_ENDOCARDIAL_CUSHION_MORPHOGENESIS	Details ...	27	-0.610321	-2.28625	0	0	0	2019	tags=59%, list=22%, signal=75%
GOBP_ENDOCHONDRAL_BONE_MORPHOGENESIS	GOBP_ENDOCHONDRAL_BONE_MORPHOGENESIS		27	-0.283627	-0.996652	0.452055	1	1	800	tags=19%, list=9%, signal=20%
GOBP_ENDOCRINE_PANCREAS_DEVELOPMENT	GOBP_ENDOCRINE_PANCREAS_DEVELOPMENT		19	-0.644933	-2.01392	0	0.0200563	0.59	390	tags=32%, list=4%, signal=33%
GOBP_ENDOCRINE_SYSTEM_DEVELOPMENT	GOBP_ENDOCRINE_SYSTEM_DEVELOPMENT		59	-0.45165	-1.84053	0	0.0588681	1	1004	tags=29%, list=11%, signal=32%
GOBP_ENDOCYTIC_RECYCLING	GOBP_ENDOCYTIC_RECYCLING		32	-0.1936	-0.741608	0.815385	1	1	6137	tags=75%, list=66%, signal=217%
GOBP_ENDOCYTOSIS	GOBP_ENDOCYTOSIS		261	-0.145828	-0.76303	0.934783	1	1	2034	tags=19%, list=22%, signal=24%
GOBP_ENDODERM_DEVELOPMENT	GOBP_ENDODERM_DEVELOPMENT		40	-0.475438	-1.89857	0.0123457	0.044218	0.98	1004	tags=30%, list=11%, signal=33%
GOBP_ENDODERM_FORMATION	GOBP_ENDODERM_FORMATION		26	-0.586797	-1.98582	0	0.0270506	0.76	774	tags=38%, list=8%, signal=42%
GOBP_ENDODERMAL_CELL_DIFFERENTIATION	GOBP_ENDODERMAL_CELL_DIFFERENTIATION		21	-0.573986	-1.91885	0	0.040014	0.97	774	tags=38%, list=8%, signal=41%
GOBP_ENDOMEMBRANE_SYSTEM_ORGANIZATION	GOBP_ENDOMEMBRANE_SYSTEM_ORGANIZATION		248	-0.100392	-0.533174	1	1	1	3820	tags=35%, list=41%, signal=58%
GOBP_ENDOPLASMIC_RETICULUM_ORGANIZATION	GOBP_ENDOPLASMIC_RETICULUM_ORGANIZATION		49	-0.0797066	-0.321193	1	1	1	3940	tags=35%, list=42%, signal=60%
GOBP_ENDOPLASMIC_RETICULUM_UNFOLDED_PROTEIN_RESPONSE	GOBP_ENDOPLASMIC_RETICULUM_UNFOLDED_PROTEIN_RESPONSE		80	-0.198417	-0.912844	0.633333	1	1	4859	tags=56%, list=52%, signal=116%
GOBP_ENDOSOMAL_TRANSPORT	GOBP_ENDOSOMAL_TRANSPORT		139	-0.135084	-0.654185	0.988095	1	1	7432	tags=88%, list=79%, signal=423%
GOBP_ENDOSOME_ORGANIZATION	GOBP_ENDOSOME_ORGANIZATION		46	-0.16393	-0.645169	0.931507	1	1	3783	tags=37%, list=40%, signal=62%
GOBP_ENDOSOME_TO_LYSOSOME_TRANSPORT	GOBP_ENDOSOME_TO_LYSOSOME_TRANSPORT		26	-0.290666	-1.03328	0.452055	0.978658	1	2245	tags=31%, list=24%, signal=40%
GOBP_ENDOSOME_TRANSPORT_VIA_MULTIVESICULAR_BODY_SORTING_PATHWAY	GOBP_ENDOSOME_TRANSPORT_VIA_MULTIVESICULAR_BODY_SORTING_PATHWAY		19	-0.152541	-0.516071	0.974359	1	1	3689	tags=37%, list=39%, signal=61%
GOBP_ENDOTHELIAL_CELL_APOPTOTIC_PROCESS	GOBP_ENDOTHELIAL_CELL_APOPTOTIC_PROCESS		20	-0.562084	-1.8542	0	0.0531584	1	1277	tags=40%, list=14%, signal=46%
GOBP_ENDOTHELIAL_CELL_DEVELOPMENT	GOBP_ENDOTHELIAL_CELL_DEVELOPMENT		33	-0.339664	-1.22936	0.227848	0.759173	1	862	tags=24%, list=9%, signal=27%
GOBP_ENDOTHELIAL_CELL_MIGRATION	GOBP_ENDOTHELIAL_CELL_MIGRATION		101	-0.309806	-1.41059	0.0333333	0.462402	1	684	tags=18%, list=7%, signal=19%
GOBP_ENDOTHELIAL_CELL_PROLIFERATION	GOBP_ENDOTHELIAL_CELL_PROLIFERATION		74	-0.39237	-1.6725	0	0.141457	1	1773	tags=35%, list=19%, signal=43%
GOBP_ENDOTHELIUM_DEVELOPMENT	GOBP_ENDOTHELIUM_DEVELOPMENT		63	-0.39446	-1.65091	0	0.158001	1	1027	tags=30%, list=11%, signal=34%
GOBP_ENERGY_HOMEOSTASIS	GOBP_ENERGY_HOMEOSTASIS		26	-0.42221	-1.41574	0.0555556	0.455631	1	1919	tags=38%, list=20%, signal=48%
GOBP_ENERGY_RESERVE_METABOLIC_PROCESS	GOBP_ENERGY_RESERVE_METABOLIC_PROCESS		39	-0.29765	-1.08889	0.375	0.928438	1	1121	tags=23%, list=12%, signal=26%
GOBP_ENSHEATHMENT_OF_NEURONS	GOBP_ENSHEATHMENT_OF_NEURONS		63	-0.363781	-1.54381	0.0123457	0.269993	1	2735	tags=38%, list=29%, signal=53%
GOBP_ENTEROENDOCRINE_CELL_DIFFERENTIATION	GOBP_ENTEROENDOCRINE_CELL_DIFFERENTIATION		15	-0.582773	-1.69407	0.038961	0.126582	1	390	tags=27%, list=4%, signal=28%
GOBP_ENTRAINMENT_OF_CIRCADIAN_CLOCK	GOBP_ENTRAINMENT_OF_CIRCADIAN_CLOCK		19	-0.327112	-1.02047	0.416667	0.991473	1	1646	tags=26%, list=18%, signal=32%
GOBP_EPHRIN_RECEPTOR_SIGNALING_PATHWAY	GOBP_EPHRIN_RECEPTOR_SIGNALING_PATHWAY		54	-0.273489	-1.12243	0.276316	0.890223	1	1803	tags=22%, list=19%, signal=27%
GOBP_EPIDERMAL_CELL_DIFFERENTIATION	GOBP_EPIDERMAL_CELL_DIFFERENTIATION		61	-0.398089	-1.76092	0	0.0912979	1	1548	tags=33%, list=17%, signal=39%
GOBP_EPIDERMAL_GROWTH_FACTOR_RECEPTOR_SIGNALING_PATHWAY	GOBP_EPIDERMAL_GROWTH_FACTOR_RECEPTOR_SIGNALING_PATHWAY		66	-0.326922	-1.39063	0.0722892	0.488372	1	764	tags=17%, list=8%, signal=18%
GOBP_EPIDERMIS_DEVELOPMENT	GOBP_EPIDERMIS_DEVELOPMENT		113	-0.403186	-1.95559	0	0.0301197	0.86	1548	tags=31%, list=17%, signal=37%
GOBP_EPITHELIAL_CELL_APOPTOTIC_PROCESS	GOBP_EPITHELIAL_CELL_APOPTOTIC_PROCESS		48	-0.495391	-1.99397	0	0.026067	0.74	1767	tags=42%, list=19%, signal=51%
GOBP_EPITHELIAL_CELL_DEVELOPMENT	GOBP_EPITHELIAL_CELL_DEVELOPMENT		98	-0.283078	-1.3171	0.0759494	0.606747	1	991	tags=19%, list=11%, signal=21%
GOBP_EPITHELIAL_CELL_DIFFERENTIATION	GOBP_EPITHELIAL_CELL_DIFFERENTIATION		246	-0.318655	-1.58843	0	0.22559	1	1751	tags=30%, list=19%, signal=37%
GOBP_EPITHELIAL_CELL_DIFFERENTIATION_INVOLVED_IN_KIDNEY_DEVELOPMENT	GOBP_EPITHELIAL_CELL_DIFFERENTIATION_INVOLVED_IN_KIDNEY_DEVELOPMENT		25	-0.301994	-1.02123	0.434211	0.99238	1	1469	tags=28%, list=16%, signal=33%
GOBP_EPITHELIAL_CELL_PROLIFERATION	GOBP_EPITHELIAL_CELL_PROLIFERATION		187	-0.36735	-1.86596	0	0.0505106	1	1787	tags=35%, list=19%, signal=42%
GOBP_EPITHELIAL_TO_MESENCHYMAL_TRANSITION	GOBP_EPITHELIAL_TO_MESENCHYMAL_TRANSITION		92	-0.448019	-2.02013	0	0.0204527	0.58	1235	tags=30%, list=13%, signal=35%
GOBP_EPITHELIAL_TUBE_FORMATION	GOBP_EPITHELIAL_TUBE_FORMATION		67	-0.324907	-1.37628	0.0722892	0.513396	1	2410	tags=33%, list=26%, signal=44%
GOBP_EPITHELIAL_TUBE_MORPHOGENESIS	GOBP_EPITHELIAL_TUBE_MORPHOGENESIS		150	-0.344183	-1.69752	0	0.125305	1	1919	tags=31%, list=20%, signal=39%
GOBP_ER_NUCLEUS_SIGNALING_PATHWAY	GOBP_ER_NUCLEUS_SIGNALING_PATHWAY		35	-0.279854	-1.0645	0.36	0.946138	1	1977	tags=26%, list=21%, signal=32%
GOBP_ERAD_PATHWAY	GOBP_ERAD_PATHWAY		61	-0.142585	-0.617942	0.940476	1	1	2660	tags=25%, list=28%, signal=34%
GOBP_ERBB_SIGNALING_PATHWAY	GOBP_ERBB_SIGNALING_PATHWAY		75	-0.288602	-1.23932	0.160494	0.743071	1	764	tags=15%, list=8%, signal=16%
GOBP_ERK1_AND_ERK2_CASCADE	GOBP_ERK1_AND_ERK2_CASCADE		138	-0.260801	-1.24885	0.0879121	0.725728	1	1868	tags=27%, list=20%, signal=33%
GOBP_ERROR_FREE_TRANSLESION_SYNTHESIS	GOBP_ERROR_FREE_TRANSLESION_SYNTHESIS		19	-0.195086	-0.629719	0.972603	1	1	3497	tags=37%, list=37%, signal=59%
GOBP_ERROR_PRONE_TRANSLESION_SYNTHESIS	GOBP_ERROR_PRONE_TRANSLESION_SYNTHESIS		18	-0.310911	-0.946195	0.609375	1	1	3497	tags=50%, list=37%, signal=80%
GOBP_ERYTHROCYTE_HOMEOSTASIS	GOBP_ERYTHROCYTE_HOMEOSTASIS		62	-0.200952	-0.824404	0.712329	1	1	1149	tags=16%, list=12%, signal=18%
GOBP_ESTABLISHMENT_OF_CELL_POLARITY	GOBP_ESTABLISHMENT_OF_CELL_POLARITY		59	-0.258705	-1.05501	0.3875	0.955875	1	1628	tags=22%, list=17%, signal=27%
GOBP_ESTABLISHMENT_OF_ENDOTHELIAL_BARRIER	GOBP_ESTABLISHMENT_OF_ENDOTHELIAL_BARRIER		23	-0.479723	-1.56493	0.037037	0.247994	1	862	tags=30%, list=9%, signal=33%
GOBP_ESTABLISHMENT_OF_MITOTIC_SPINDLE_LOCALIZATION	GOBP_ESTABLISHMENT_OF_MITOTIC_SPINDLE_LOCALIZATION		20	-0.301079	-0.932126	0.5	1	1	5349	tags=75%, list=57%, signal=175%
GOBP_ESTABLISHMENT_OF_MITOTIC_SPINDLE_ORIENTATION	GOBP_ESTABLISHMENT_OF_MITOTIC_SPINDLE_ORIENTATION		17	-0.309978	-1.0023	0.463768	1	1	5349	tags=76%, list=57%, signal=178%
GOBP_ESTABLISHMENT_OF_ORGANELLE_LOCALIZATION	GOBP_ESTABLISHMENT_OF_ORGANELLE_LOCALIZATION		245	-0.0703938	-0.358598	1	1	1	2434	tags=19%, list=26%, signal=25%
GOBP_ESTABLISHMENT_OF_PROTEIN_LOCALIZATION_TO_CHROMOSOME	GOBP_ESTABLISHMENT_OF_PROTEIN_LOCALIZATION_TO_CHROMOSOME		16	-0.227947	-0.681435	0.87013	1	1	6300	tags=81%, list=67%, signal=248%
GOBP_ESTABLISHMENT_OF_PROTEIN_LOCALIZATION_TO_ENDOPLASMIC_RETICULUM	GOBP_ESTABLISHMENT_OF_PROTEIN_LOCALIZATION_TO_ENDOPLASMIC_RETICULUM		48	-0.118036	-0.482336	1	1	1	1879	tags=13%, list=20%, signal=16%
GOBP_ESTABLISHMENT_OF_PROTEIN_LOCALIZATION_TO_ORGANELLE	GOBP_ESTABLISHMENT_OF_PROTEIN_LOCALIZATION_TO_ORGANELLE		319	-0.0878455	-0.46501	1	1	1	4050	tags=33%, list=43%, signal=56%
GOBP_ESTABLISHMENT_OF_PROTEIN_LOCALIZATION_TO_PLASMA_MEMBRANE	GOBP_ESTABLISHMENT_OF_PROTEIN_LOCALIZATION_TO_PLASMA_MEMBRANE		37	-0.131551	-0.481041	0.973684	1	1	2867	tags=24%, list=31%, signal=35%
GOBP_ESTABLISHMENT_OF_PROTEIN_LOCALIZATION_TO_VACUOLE	GOBP_ESTABLISHMENT_OF_PROTEIN_LOCALIZATION_TO_VACUOLE		34	-0.189239	-0.739748	0.794521	1	1	3699	tags=38%, list=40%, signal=63%
GOBP_ESTABLISHMENT_OF_RNA_LOCALIZATION	GOBP_ESTABLISHMENT_OF_RNA_LOCALIZATION		140	-0.122399	-0.592992	1	1	1	5859	tags=62%, list=63%, signal=164%
GOBP_ESTABLISHMENT_OF_SPINDLE_ORIENTATION	GOBP_ESTABLISHMENT_OF_SPINDLE_ORIENTATION		19	-0.267132	-0.883778	0.671233	1	1	5349	tags=68%, list=57%, signal=159%
GOBP_ESTABLISHMENT_OF_TISSUE_POLARITY	GOBP_ESTABLISHMENT_OF_TISSUE_POLARITY		85	-0.139195	-0.60595	0.985915	1	1	2046	tags=16%, list=22%, signal=21%
GOBP_ESTABLISHMENT_OR_MAINTENANCE_OF_BIPOLAR_CELL_POLARITY	GOBP_ESTABLISHMENT_OR_MAINTENANCE_OF_BIPOLAR_CELL_POLARITY		18	-0.350331	-1.11423	0.295775	0.897162	1	1552	tags=33%, list=17%, signal=40%
GOBP_ESTABLISHMENT_OR_MAINTENANCE_OF_CELL_POLARITY	GOBP_ESTABLISHMENT_OR_MAINTENANCE_OF_CELL_POLARITY		97	-0.230603	-1.08343	0.356322	0.929203	1	752	tags=13%, list=8%, signal=14%
GOBP_EXCITATORY_SYNAPSE_ASSEMBLY	GOBP_EXCITATORY_SYNAPSE_ASSEMBLY		15	-0.508197	-1.47209	0.0724638	0.377507	1	846	tags=33%, list=9%, signal=37%
GOBP_EXCRETION	GOBP_EXCRETION		22	-0.586128	-1.90929	0	0.0426048	0.98	715	tags=45%, list=8%, signal=49%
GOBP_EXECUTION_PHASE_OF_APOPTOSIS	GOBP_EXECUTION_PHASE_OF_APOPTOSIS		36	-0.316543	-1.17003	0.320988	0.839092	1	1489	tags=25%, list=16%, signal=30%
GOBP_EXIT_FROM_MITOSIS	GOBP_EXIT_FROM_MITOSIS		17	-0.350038	-1.09658	0.338235	0.924237	1	1183	tags=24%, list=13%, signal=27%
GOBP_EXOCRINE_SYSTEM_DEVELOPMENT	GOBP_EXOCRINE_SYSTEM_DEVELOPMENT		18	-0.586418	-1.8357	0	0.0599803	1	1230	tags=39%, list=13%, signal=45%
GOBP_EXOCYTOSIS	GOBP_EXOCYTOSIS		394	-0.10511	-0.572703	1	1	1	1894	tags=16%, list=20%, signal=20%
GOBP_EXTERNAL_ENCAPSULATING_STRUCTURE_ORGANIZATION	GOBP_EXTERNAL_ENCAPSULATING_STRUCTURE_ORGANIZATION		147	-0.239464	-1.15751	0.271605	0.853007	1	1767	tags=25%, list=19%, signal=31%
GOBP_EXTRACELLULAR_MATRIX_ASSEMBLY	GOBP_EXTRACELLULAR_MATRIX_ASSEMBLY		26	-0.359714	-1.13151	0.273973	0.885028	1	613	tags=23%, list=7%, signal=25%
GOBP_EXTRINSIC_APOPTOTIC_SIGNALING_PATHWAY	GOBP_EXTRINSIC_APOPTOTIC_SIGNALING_PATHWAY		109	-0.336429	-1.5448	0.0224719	0.26948	1	832	tags=17%, list=9%, signal=19%
GOBP_EXTRINSIC_APOPTOTIC_SIGNALING_PATHWAY_VIA_DEATH_DOMAIN_RECEPTORS	GOBP_EXTRINSIC_APOPTOTIC_SIGNALING_PATHWAY_VIA_DEATH_DOMAIN_RECEPTORS		43	-0.39416	-1.5806	0.0131579	0.231831	1	588	tags=16%, list=6%, signal=17%
GOBP_EYE_MORPHOGENESIS	GOBP_EYE_MORPHOGENESIS		70	-0.327037	-1.52484	0.0246914	0.293097	1	2209	tags=40%, list=24%, signal=52%
GOBP_EYE_PHOTORECEPTOR_CELL_DIFFERENTIATION	GOBP_EYE_PHOTORECEPTOR_CELL_DIFFERENTIATION		17	-0.402863	-1.26939	0.191781	0.685098	1	1992	tags=41%, list=21%, signal=52%
GOBP_FACE_DEVELOPMENT	GOBP_FACE_DEVELOPMENT		27	-0.350243	-1.20519	0.234568	0.794641	1	4061	tags=56%, list=43%, signal=98%
GOBP_FAT_CELL_DIFFERENTIATION	GOBP_FAT_CELL_DIFFERENTIATION		116	-0.351592	-1.6954	0	0.126782	1	2044	tags=35%, list=22%, signal=45%
GOBP_FATTY_ACID_BETA_OXIDATION	GOBP_FATTY_ACID_BETA_OXIDATION		42	-0.1349	-0.516327	0.987179	1	1	6781	tags=76%, list=72%, signal=275%
GOBP_FATTY_ACID_CATABOLIC_PROCESS	GOBP_FATTY_ACID_CATABOLIC_PROCESS		58	-0.164347	-0.692057	0.864198	1	1	3441	tags=36%, list=37%, signal=57%
GOBP_FATTY_ACID_TRANSMEMBRANE_TRANSPORT	GOBP_FATTY_ACID_TRANSMEMBRANE_TRANSPORT		32	-0.392126	-1.42087	0.0253165	0.443079	1	537	tags=19%, list=6%, signal=20%
GOBP_FATTY_ACID_TRANSPORT	GOBP_FATTY_ACID_TRANSPORT		66	-0.283256	-1.15051	0.275	0.86404	1	537	tags=14%, list=6%, signal=14%
GOBP_FATTY_ACYL_COA_METABOLIC_PROCESS	GOBP_FATTY_ACYL_COA_METABOLIC_PROCESS		18	-0.171661	-0.527585	0.946667	1	1	7759	tags=100%, list=83%, signal=583%
GOBP_FEAR_RESPONSE	GOBP_FEAR_RESPONSE		16	-0.446152	-1.34518	0.140845	0.565656	1	1005	tags=38%, list=11%, signal=42%
GOBP_FEEDING_BEHAVIOR	GOBP_FEEDING_BEHAVIOR		36	-0.404669	-1.62165	0.027027	0.189482	1	801	tags=28%, list=9%, signal=30%
GOBP_FEMALE_GAMETE_GENERATION	GOBP_FEMALE_GAMETE_GENERATION		56	-0.216289	-0.867494	0.732558	1	1	1957	tags=25%, list=21%, signal=31%
GOBP_FEMALE_MEIOTIC_NUCLEAR_DIVISION	GOBP_FEMALE_MEIOTIC_NUCLEAR_DIVISION		18	-0.292185	-0.969745	0.541667	1	1	3727	tags=56%, list=40%, signal=92%
GOBP_FEMALE_SEX_DIFFERENTIATION	GOBP_FEMALE_SEX_DIFFERENTIATION		62	-0.408491	-1.68188	0	0.136024	1	830	tags=26%, list=9%, signal=28%
GOBP_FIBROBLAST_GROWTH_FACTOR_RECEPTOR_SIGNALING_PATHWAY	GOBP_FIBROBLAST_GROWTH_FACTOR_RECEPTOR_SIGNALING_PATHWAY		56	-0.242115	-0.998153	0.455882	1	1	550	tags=13%, list=6%, signal=13%
GOBP_FIBROBLAST_MIGRATION	GOBP_FIBROBLAST_MIGRATION		24	-0.401993	-1.3165	0.166667	0.608167	1	2588	tags=46%, list=28%, signal=63%
GOBP_FIBROBLAST_PROLIFERATION	GOBP_FIBROBLAST_PROLIFERATION		40	-0.312574	-1.25661	0.191781	0.710634	1	1259	tags=25%, list=13%, signal=29%
GOBP_FILOPODIUM_ASSEMBLY	GOBP_FILOPODIUM_ASSEMBLY		36	-0.171569	-0.62185	0.906667	1	1	3539	tags=39%, list=38%, signal=62%
GOBP_FOCAL_ADHESION_ASSEMBLY	GOBP_FOCAL_ADHESION_ASSEMBLY		42	-0.289057	-1.06476	0.371795	0.94555	1	3257	tags=40%, list=35%, signal=62%
GOBP_FOLIC_ACID_CONTAINING_COMPOUND_METABOLIC_PROCESS	GOBP_FOLIC_ACID_CONTAINING_COMPOUND_METABOLIC_PROCESS		19	-0.234302	-0.758536	0.792683	1	1	1675	tags=21%, list=18%, signal=26%
GOBP_FOREBRAIN_CELL_MIGRATION	GOBP_FOREBRAIN_CELL_MIGRATION		25	-0.362719	-1.26523	0.235294	0.692238	1	3579	tags=56%, list=38%, signal=90%
GOBP_FOREBRAIN_DEVELOPMENT	GOBP_FOREBRAIN_DEVELOPMENT		180	-0.26411	-1.30118	0.0430108	0.63508	1	3633	tags=46%, list=39%, signal=74%
GOBP_FOREBRAIN_GENERATION_OF_NEURONS	GOBP_FOREBRAIN_GENERATION_OF_NEURONS		26	-0.349243	-1.17173	0.3	0.835543	1	1277	tags=31%, list=14%, signal=36%
GOBP_FORMATION_OF_PRIMARY_GERM_LAYER	GOBP_FORMATION_OF_PRIMARY_GERM_LAYER		56	-0.480609	-2.05485	0	0.0152832	0.39	903	tags=30%, list=10%, signal=33%
GOBP_G_PROTEIN_COUPLED_RECEPTOR_SIGNALING_PATHWAY	GOBP_G_PROTEIN_COUPLED_RECEPTOR_SIGNALING_PATHWAY		328	-0.358794	-1.91864	0	0.0395377	0.97	1839	tags=34%, list=20%, signal=41%
GOBP_G_PROTEIN_COUPLED_RECEPTOR_SIGNALING_PATHWAY_COUPLED_TO_CYCLIC_NUCLEOTIDE_SECOND_MESSENGER	GOBP_G_PROTEIN_COUPLED_RECEPTOR_SIGNALING_PATHWAY_COUPLED_TO_CYCLIC_NUCLEOTIDE_SECOND_MESSENGER	Details ...	23	-0.654126	-2.30383	0	0	0	806	tags=57%, list=9%, signal=62%
GOBP_G0_TO_G1_TRANSITION	GOBP_G0_TO_G1_TRANSITION		34	-0.347625	-1.42912	0.103896	0.429247	1	3183	tags=50%, list=34%, signal=75%
GOBP_G2_DNA_DAMAGE_CHECKPOINT	GOBP_G2_DNA_DAMAGE_CHECKPOINT		22	-0.397941	-1.34265	0.166667	0.571529	1	4539	tags=77%, list=48%, signal=150%
GOBP_GANGLIOSIDE_METABOLIC_PROCESS	GOBP_GANGLIOSIDE_METABOLIC_PROCESS		16	-0.194591	-0.586819	0.935897	1	1	3952	tags=44%, list=42%, signal=76%
GOBP_GASTRULATION	GOBP_GASTRULATION		93	-0.433022	-1.95742	0	0.0300885	0.86	1767	tags=33%, list=19%, signal=41%
GOBP_GENE_SILENCING	GOBP_GENE_SILENCING		146	-0.0805789	-0.396142	1	1	1	4613	tags=45%, list=49%, signal=88%
GOBP_GENITALIA_DEVELOPMENT	GOBP_GENITALIA_DEVELOPMENT		17	-0.472967	-1.43779	0.135593	0.417822	1	2744	tags=53%, list=29%, signal=75%
GOBP_GLAND_DEVELOPMENT	GOBP_GLAND_DEVELOPMENT		209	-0.226751	-1.18005	0.155556	0.826546	1	2914	tags=35%, list=31%, signal=50%
GOBP_GLAND_MORPHOGENESIS	GOBP_GLAND_MORPHOGENESIS		55	-0.442736	-1.78628	0	0.0792584	1	1876	tags=38%, list=20%, signal=47%
GOBP_GLANDULAR_EPITHELIAL_CELL_DEVELOPMENT	GOBP_GLANDULAR_EPITHELIAL_CELL_DEVELOPMENT		15	-0.472581	-1.37733	0.112676	0.512048	1	390	tags=20%, list=4%, signal=21%
GOBP_GLANDULAR_EPITHELIAL_CELL_DIFFERENTIATION	GOBP_GLANDULAR_EPITHELIAL_CELL_DIFFERENTIATION		25	-0.371403	-1.33931	0.128571	0.576127	1	390	tags=20%, list=4%, signal=21%
GOBP_GLIAL_CELL_DEVELOPMENT	GOBP_GLIAL_CELL_DEVELOPMENT		49	-0.311752	-1.27888	0.157895	0.666849	1	3037	tags=41%, list=32%, signal=60%
GOBP_GLIAL_CELL_DIFFERENTIATION	GOBP_GLIAL_CELL_DIFFERENTIATION		108	-0.336152	-1.57436	0.021978	0.238919	1	3044	tags=44%, list=33%, signal=65%
GOBP_GLIAL_CELL_MIGRATION	GOBP_GLIAL_CELL_MIGRATION		26	-0.36126	-1.27175	0.108108	0.680902	1	1757	tags=35%, list=19%, signal=42%
GOBP_GLIAL_CELL_PROLIFERATION	GOBP_GLIAL_CELL_PROLIFERATION		22	-0.557144	-1.91061	0	0.042727	0.98	1543	tags=41%, list=16%, signal=49%
GOBP_GLIOGENESIS	GOBP_GLIOGENESIS		143	-0.346242	-1.6656	0.010989	0.146847	1	3044	tags=45%, list=33%, signal=66%
GOBP_GLOMERULUS_DEVELOPMENT	GOBP_GLOMERULUS_DEVELOPMENT		29	-0.299247	-1.1356	0.363636	0.880143	1	1754	tags=34%, list=19%, signal=42%
GOBP_GLUCOSE_IMPORT	GOBP_GLUCOSE_IMPORT		35	-0.155854	-0.594637	0.938272	1	1	678	tags=9%, list=7%, signal=9%
GOBP_GLUCOSE_METABOLIC_PROCESS	GOBP_GLUCOSE_METABOLIC_PROCESS		106	-0.270919	-1.25945	0.121951	0.70376	1	1352	tags=21%, list=14%, signal=24%
GOBP_GLUTAMATE_METABOLIC_PROCESS	GOBP_GLUTAMATE_METABOLIC_PROCESS		18	-0.297758	-0.944864	0.545455	1	1	1099	tags=28%, list=12%, signal=31%
GOBP_GLUTAMATE_RECEPTOR_SIGNALING_PATHWAY	GOBP_GLUTAMATE_RECEPTOR_SIGNALING_PATHWAY		20	-0.404623	-1.33527	0.0875	0.58196	1	2319	tags=40%, list=25%, signal=53%
GOBP_GLUTAMATE_SECRETION	GOBP_GLUTAMATE_SECRETION		19	-0.501459	-1.55944	0.0140845	0.251533	1	537	tags=26%, list=6%, signal=28%
GOBP_GLUTAMINE_FAMILY_AMINO_ACID_METABOLIC_PROCESS	GOBP_GLUTAMINE_FAMILY_AMINO_ACID_METABOLIC_PROCESS		42	-0.169641	-0.661385	0.910256	1	1	4581	tags=60%, list=49%, signal=116%
GOBP_GLUTATHIONE_METABOLIC_PROCESS	GOBP_GLUTATHIONE_METABOLIC_PROCESS		26	-0.168234	-0.614638	0.96	1	1	599	tags=8%, list=6%, signal=8%
GOBP_GLYCEROLIPID_BIOSYNTHETIC_PROCESS	GOBP_GLYCEROLIPID_BIOSYNTHETIC_PROCESS		132	-0.11101	-0.544372	1	1	1	1390	tags=12%, list=15%, signal=14%
GOBP_GLYCEROLIPID_CATABOLIC_PROCESS	GOBP_GLYCEROLIPID_CATABOLIC_PROCESS		23	-0.174602	-0.576897	0.902778	1	1	6819	tags=83%, list=73%, signal=303%
GOBP_GLYCEROLIPID_METABOLIC_PROCESS	GOBP_GLYCEROLIPID_METABOLIC_PROCESS		192	-0.0745268	-0.364141	1	1	1	988	tags=8%, list=11%, signal=9%
GOBP_GLYCEROPHOSPHOLIPID_METABOLIC_PROCESS	GOBP_GLYCEROPHOSPHOLIPID_METABOLIC_PROCESS		163	-0.097764	-0.479333	1	1	1	6296	tags=67%, list=67%, signal=202%
GOBP_GLYCOLIPID_BIOSYNTHETIC_PROCESS	GOBP_GLYCOLIPID_BIOSYNTHETIC_PROCESS		37	-0.209755	-0.790819	0.780488	1	1	1015	tags=16%, list=11%, signal=18%
GOBP_GLYCOPROTEIN_BIOSYNTHETIC_PROCESS	GOBP_GLYCOPROTEIN_BIOSYNTHETIC_PROCESS		170	-0.159304	-0.780509	0.858696	1	1	4431	tags=48%, list=47%, signal=89%
GOBP_GLYCOPROTEIN_METABOLIC_PROCESS	GOBP_GLYCOPROTEIN_METABOLIC_PROCESS		203	-0.181565	-0.917689	0.659091	1	1	4221	tags=46%, list=45%, signal=82%
GOBP_GLYCOSPHINGOLIPID_BIOSYNTHETIC_PROCESS	GOBP_GLYCOSPHINGOLIPID_BIOSYNTHETIC_PROCESS		15	-0.137651	-0.443271	0.985915	1	1	982	tags=13%, list=10%, signal=15%
GOBP_GLYCOSPHINGOLIPID_METABOLIC_PROCESS	GOBP_GLYCOSPHINGOLIPID_METABOLIC_PROCESS		35	-0.180949	-0.669201	0.84	1	1	5096	tags=60%, list=54%, signal=131%
GOBP_GLYCOSYL_COMPOUND_CATABOLIC_PROCESS	GOBP_GLYCOSYL_COMPOUND_CATABOLIC_PROCESS		19	-0.234073	-0.770616	0.791667	1	1	29	tags=5%, list=0%, signal=5%
GOBP_GLYCOSYLATION	GOBP_GLYCOSYLATION		145	-0.15999	-0.761264	0.853933	1	1	3952	tags=43%, list=42%, signal=74%
GOBP_GOLGI_ORGANIZATION	GOBP_GOLGI_ORGANIZATION		75	-0.114605	-0.511995	1	1	1	2867	tags=29%, list=31%, signal=42%
GOBP_GOLGI_TO_PLASMA_MEMBRANE_PROTEIN_TRANSPORT	GOBP_GOLGI_TO_PLASMA_MEMBRANE_PROTEIN_TRANSPORT		25	-0.166123	-0.579134	0.903226	1	1	1804	tags=16%, list=19%, signal=20%
GOBP_GOLGI_TO_PLASMA_MEMBRANE_TRANSPORT	GOBP_GOLGI_TO_PLASMA_MEMBRANE_TRANSPORT		34	-0.128269	-0.476882	0.986842	1	1	1804	tags=15%, list=19%, signal=18%
GOBP_GOLGI_VESICLE_TRANSPORT	GOBP_GOLGI_VESICLE_TRANSPORT		220	-0.0719683	-0.362259	1	1	1	5011	tags=43%, list=54%, signal=91%
GOBP_GPI_ANCHOR_METABOLIC_PROCESS	GOBP_GPI_ANCHOR_METABOLIC_PROCESS		19	-0.25296	-0.81168	0.7	1	1	950	tags=16%, list=10%, signal=18%
GOBP_GRANULOCYTE_CHEMOTAXIS	GOBP_GRANULOCYTE_CHEMOTAXIS		31	-0.474005	-1.76368	0	0.091196	1	430	tags=26%, list=5%, signal=27%
GOBP_GRANULOCYTE_DIFFERENTIATION	GOBP_GRANULOCYTE_DIFFERENTIATION		15	-0.326214	-0.920453	0.580645	1	1	1298	tags=27%, list=14%, signal=31%
GOBP_GRANULOCYTE_MIGRATION	GOBP_GRANULOCYTE_MIGRATION		36	-0.431652	-1.60201	0.012987	0.210796	1	430	tags=22%, list=5%, signal=23%
GOBP_GROWTH	GOBP_GROWTH		458	-0.264309	-1.49168	0	0.345633	1	2508	tags=31%, list=27%, signal=40%
GOBP_GUANOSINE_CONTAINING_COMPOUND_METABOLIC_PROCESS	GOBP_GUANOSINE_CONTAINING_COMPOUND_METABOLIC_PROCESS		24	-0.260565	-0.902634	0.532468	1	1	5877	tags=79%, list=63%, signal=212%
GOBP_HEAD_DEVELOPMENT	GOBP_HEAD_DEVELOPMENT		401	-0.235709	-1.30028	0.0206186	0.635655	1	3633	tags=42%, list=39%, signal=65%
GOBP_HEAD_MORPHOGENESIS	GOBP_HEAD_MORPHOGENESIS		21	-0.357453	-1.15927	0.260274	0.854913	1	4061	tags=57%, list=43%, signal=101%
GOBP_HEART_DEVELOPMENT	GOBP_HEART_DEVELOPMENT		272	-0.288758	-1.53845	0	0.277605	1	3314	tags=45%, list=35%, signal=68%
GOBP_HEART_FORMATION	GOBP_HEART_FORMATION		16	-0.640343	-1.97611	0	0.0268614	0.79	646	tags=44%, list=7%, signal=47%
GOBP_HEART_GROWTH	GOBP_HEART_GROWTH		46	-0.51613	-1.98161	0	0.0277709	0.78	1458	tags=46%, list=16%, signal=54%
GOBP_HEART_MORPHOGENESIS	GOBP_HEART_MORPHOGENESIS		120	-0.38698	-1.82536	0	0.064974	1	2069	tags=39%, list=22%, signal=50%
GOBP_HEART_PROCESS	GOBP_HEART_PROCESS		123	-0.277738	-1.27566	0.097561	0.674573	1	975	tags=17%, list=10%, signal=19%
GOBP_HEART_TRABECULA_MORPHOGENESIS	GOBP_HEART_TRABECULA_MORPHOGENESIS		20	-0.576623	-1.79255	0	0.0767607	1	2388	tags=65%, list=26%, signal=87%
GOBP_HEART_VALVE_DEVELOPMENT	GOBP_HEART_VALVE_DEVELOPMENT		38	-0.505266	-1.9767	0	0.0272947	0.79	2429	tags=55%, list=26%, signal=74%
GOBP_HEMATOPOIETIC_PROGENITOR_CELL_DIFFERENTIATION	GOBP_HEMATOPOIETIC_PROGENITOR_CELL_DIFFERENTIATION		91	-0.277648	-1.30609	0.0853659	0.630206	1	1282	tags=18%, list=14%, signal=20%
GOBP_HEMATOPOIETIC_STEM_CELL_DIFFERENTIATION	GOBP_HEMATOPOIETIC_STEM_CELL_DIFFERENTIATION		58	-0.105761	-0.473235	1	1	1	8379	tags=100%, list=90%, signal=946%
GOBP_HEME_METABOLIC_PROCESS	GOBP_HEME_METABOLIC_PROCESS		17	-0.361743	-1.14063	0.307692	0.874317	1	2829	tags=47%, list=30%, signal=67%
GOBP_HEPARAN_SULFATE_PROTEOGLYCAN_METABOLIC_PROCESS	GOBP_HEPARAN_SULFATE_PROTEOGLYCAN_METABOLIC_PROCESS		18	-0.183205	-0.577745	0.941176	1	1	4209	tags=44%, list=45%, signal=81%
GOBP_HEPATICOBILIARY_SYSTEM_DEVELOPMENT	GOBP_HEPATICOBILIARY_SYSTEM_DEVELOPMENT		76	-0.275886	-1.23996	0.217949	0.741663	1	2966	tags=41%, list=32%, signal=59%
GOBP_HETEROCHROMATIN_ORGANIZATION	GOBP_HETEROCHROMATIN_ORGANIZATION		31	-0.233034	-0.908325	0.61039	1	1	2126	tags=26%, list=23%, signal=33%
GOBP_HETEROPHILIC_CELL_CELL_ADHESION_VIA_PLASMA_MEMBRANE_CELL_ADHESION_MOLECULES	GOBP_HETEROPHILIC_CELL_CELL_ADHESION_VIA_PLASMA_MEMBRANE_CELL_ADHESION_MOLECULES		17	-0.389482	-1.1916	0.263889	0.81505	1	1134	tags=29%, list=12%, signal=33%
GOBP_HETEROTYPIC_CELL_CELL_ADHESION	GOBP_HETEROTYPIC_CELL_CELL_ADHESION		24	-0.273318	-0.916576	0.56	1	1	1767	tags=33%, list=19%, signal=41%
GOBP_HINDBRAIN_DEVELOPMENT	GOBP_HINDBRAIN_DEVELOPMENT		73	-0.291218	-1.25121	0.156627	0.72158	1	2016	tags=30%, list=22%, signal=38%
GOBP_HINDBRAIN_MORPHOGENESIS	GOBP_HINDBRAIN_MORPHOGENESIS		25	-0.360824	-1.25262	0.155844	0.720205	1	2647	tags=40%, list=28%, signal=56%
GOBP_HINDLIMB_MORPHOGENESIS	GOBP_HINDLIMB_MORPHOGENESIS		18	-0.490625	-1.53146	0.0266667	0.283849	1	1849	tags=44%, list=20%, signal=55%
GOBP_HIPPO_SIGNALING	GOBP_HIPPO_SIGNALING		31	-0.100415	-0.382874	1	1	1	2105	tags=19%, list=22%, signal=25%
GOBP_HIPPOCAMPUS_DEVELOPMENT	GOBP_HIPPOCAMPUS_DEVELOPMENT		33	-0.206899	-0.800859	0.766234	1	1	267	tags=6%, list=3%, signal=6%
GOBP_HISTONE_DEACETYLATION	GOBP_HISTONE_DEACETYLATION		46	-0.186649	-0.763457	0.769231	1	1	3811	tags=43%, list=41%, signal=73%
GOBP_HISTONE_DEUBIQUITINATION	GOBP_HISTONE_DEUBIQUITINATION		16	-0.265482	-0.811446	0.763158	1	1	4075	tags=50%, list=44%, signal=88%
GOBP_HISTONE_EXCHANGE	GOBP_HISTONE_EXCHANGE		31	-0.338105	-1.24797	0.2	0.727795	1	3137	tags=52%, list=34%, signal=77%
GOBP_HISTONE_H2A_ACETYLATION	GOBP_HISTONE_H2A_ACETYLATION		16	-0.305778	-0.947472	0.506173	1	1	878	tags=19%, list=9%, signal=21%
GOBP_HISTONE_H2A_UBIQUITINATION	GOBP_HISTONE_H2A_UBIQUITINATION		19	-0.291233	-0.922737	0.605634	1	1	2245	tags=32%, list=24%, signal=41%
GOBP_HISTONE_H3_ACETYLATION	GOBP_HISTONE_H3_ACETYLATION		37	-0.289543	-1.05287	0.3875	0.958147	1	4065	tags=57%, list=43%, signal=100%
GOBP_HISTONE_H3_K4_METHYLATION	GOBP_HISTONE_H3_K4_METHYLATION		33	-0.169257	-0.601748	0.926829	1	1	7784	tags=100%, list=83%, signal=591%
GOBP_HISTONE_H3_K9_METHYLATION	GOBP_HISTONE_H3_K9_METHYLATION		20	-0.229346	-0.676007	0.869565	1	1	1597	tags=20%, list=17%, signal=24%
GOBP_HISTONE_H3_K9_MODIFICATION	GOBP_HISTONE_H3_K9_MODIFICATION		26	-0.248096	-0.868327	0.706667	1	1	3858	tags=50%, list=41%, signal=85%
GOBP_HISTONE_H4_ACETYLATION	GOBP_HISTONE_H4_ACETYLATION		50	-0.173611	-0.702646	0.839506	1	1	6341	tags=74%, list=68%, signal=228%
GOBP_HISTONE_METHYLATION	GOBP_HISTONE_METHYLATION		87	-0.186312	-0.869067	0.646341	1	1	3918	tags=41%, list=42%, signal=70%
GOBP_HISTONE_MONOUBIQUITINATION	GOBP_HISTONE_MONOUBIQUITINATION		21	-0.33205	-1.06215	0.4	0.950669	1	4287	tags=62%, list=46%, signal=114%
GOBP_HISTONE_MRNA_METABOLIC_PROCESS	GOBP_HISTONE_MRNA_METABOLIC_PROCESS		19	-0.209248	-0.621293	0.876923	1	1	7408	tags=100%, list=79%, signal=478%
GOBP_HISTONE_PHOSPHORYLATION	GOBP_HISTONE_PHOSPHORYLATION		27	-0.298013	-1.05676	0.414634	0.954537	1	2695	tags=41%, list=29%, signal=57%
GOBP_HISTONE_UBIQUITINATION	GOBP_HISTONE_UBIQUITINATION		33	-0.199318	-0.750601	0.833333	1	1	6862	tags=85%, list=73%, signal=317%
GOBP_HOMEOSTASIS_OF_NUMBER_OF_CELLS	GOBP_HOMEOSTASIS_OF_NUMBER_OF_CELLS		123	-0.186492	-0.866204	0.724138	1	1	3196	tags=37%, list=34%, signal=56%
GOBP_HOMEOSTASIS_OF_NUMBER_OF_CELLS_WITHIN_A_TISSUE	GOBP_HOMEOSTASIS_OF_NUMBER_OF_CELLS_WITHIN_A_TISSUE		16	-0.461019	-1.44774	0.0454545	0.411571	1	430	tags=19%, list=5%, signal=20%
GOBP_HOMOLOGOUS_RECOMBINATION	GOBP_HOMOLOGOUS_RECOMBINATION		30	-0.32199	-1.16553	0.233766	0.849436	1	3350	tags=50%, list=36%, signal=78%
GOBP_HOMOPHILIC_CELL_ADHESION_VIA_PLASMA_MEMBRANE_ADHESION_MOLECULES	GOBP_HOMOPHILIC_CELL_ADHESION_VIA_PLASMA_MEMBRANE_ADHESION_MOLECULES		65	-0.303128	-1.31353	0.116883	0.613264	1	1627	tags=31%, list=17%, signal=37%
GOBP_HOMOTYPIC_CELL_CELL_ADHESION	GOBP_HOMOTYPIC_CELL_CELL_ADHESION		33	-0.370669	-1.53574	0.0285714	0.278819	1	2761	tags=42%, list=29%, signal=60%
GOBP_HORMONE_BIOSYNTHETIC_PROCESS	GOBP_HORMONE_BIOSYNTHETIC_PROCESS		25	-0.312391	-1.04065	0.459459	0.970823	1	1839	tags=28%, list=20%, signal=35%
GOBP_HORMONE_MEDIATED_SIGNALING_PATHWAY	GOBP_HORMONE_MEDIATED_SIGNALING_PATHWAY		107	-0.214944	-0.970307	0.5125	1	1	3495	tags=41%, list=37%, signal=65%
GOBP_HORMONE_METABOLIC_PROCESS	GOBP_HORMONE_METABOLIC_PROCESS		73	-0.253897	-1.0876	0.342105	0.926198	1	626	tags=14%, list=7%, signal=15%
GOBP_HORMONE_TRANSPORT	GOBP_HORMONE_TRANSPORT		137	-0.213944	-1.00688	0.431818	1	1	791	tags=13%, list=8%, signal=14%
GOBP_HUMORAL_IMMUNE_RESPONSE	GOBP_HUMORAL_IMMUNE_RESPONSE		39	-0.325366	-1.29006	0.146667	0.651825	1	875	tags=21%, list=9%, signal=23%
GOBP_HYALURONAN_METABOLIC_PROCESS	GOBP_HYALURONAN_METABOLIC_PROCESS		17	-0.461819	-1.42452	0.0789474	0.435853	1	2705	tags=53%, list=29%, signal=74%
GOBP_IMMUNE_EFFECTOR_PROCESS	GOBP_IMMUNE_EFFECTOR_PROCESS		462	-0.129767	-0.704259	1	1	1	2450	tags=23%, list=26%, signal=29%
GOBP_IMMUNE_SYSTEM_DEVELOPMENT	GOBP_IMMUNE_SYSTEM_DEVELOPMENT		461	-0.203812	-1.11044	0.21875	0.902333	1	1876	tags=23%, list=20%, signal=27%
GOBP_IMMUNOGLOBULIN_PRODUCTION	GOBP_IMMUNOGLOBULIN_PRODUCTION		46	-0.160647	-0.6501	0.9	1	1	2449	tags=30%, list=26%, signal=41%
GOBP_IMMUNOGLOBULIN_PRODUCTION_INVOLVED_IN_IMMUNOGLOBULIN_MEDIATED_IMMUNE_RESPONSE	GOBP_IMMUNOGLOBULIN_PRODUCTION_INVOLVED_IN_IMMUNOGLOBULIN_MEDIATED_IMMUNE_RESPONSE		26	-0.276382	-0.966145	0.469136	1	1	4817	tags=77%, list=51%, signal=158%
GOBP_IMPORT_ACROSS_PLASMA_MEMBRANE	GOBP_IMPORT_ACROSS_PLASMA_MEMBRANE		74	-0.249742	-1.09081	0.388235	0.927978	1	2618	tags=38%, list=28%, signal=52%
GOBP_IMPORT_INTO_CELL	GOBP_IMPORT_INTO_CELL		105	-0.178254	-0.84139	0.73494	1	1	2618	tags=32%, list=28%, signal=44%
GOBP_IMPORT_INTO_NUCLEUS	GOBP_IMPORT_INTO_NUCLEUS		99	-0.247942	-1.17313	0.259259	0.835811	1	4318	tags=54%, list=46%, signal=98%
GOBP_IN_UTERO_EMBRYONIC_DEVELOPMENT	GOBP_IN_UTERO_EMBRYONIC_DEVELOPMENT		192	-0.257631	-1.28526	0.0705882	0.657925	1	1580	tags=23%, list=17%, signal=27%
GOBP_INACTIVATION_OF_MAPK_ACTIVITY	GOBP_INACTIVATION_OF_MAPK_ACTIVITY		18	-0.373587	-1.22853	0.2	0.759981	1	1362	tags=28%, list=15%, signal=32%
GOBP_INFLAMMATORY_RESPONSE	GOBP_INFLAMMATORY_RESPONSE		232	-0.273829	-1.41031	0.032967	0.462655	1	963	tags=20%, list=10%, signal=22%
GOBP_INNER_EAR_MORPHOGENESIS	GOBP_INNER_EAR_MORPHOGENESIS		42	-0.486694	-1.77098	0	0.0874693	1	1484	tags=36%, list=16%, signal=42%
GOBP_INORGANIC_ION_IMPORT_ACROSS_PLASMA_MEMBRANE	GOBP_INORGANIC_ION_IMPORT_ACROSS_PLASMA_MEMBRANE		41	-0.260324	-1.04455	0.375	0.965494	1	3360	tags=46%, list=36%, signal=72%
GOBP_INORGANIC_ION_TRANSMEMBRANE_TRANSPORT	GOBP_INORGANIC_ION_TRANSMEMBRANE_TRANSPORT		336	-0.189907	-1.00798	0.456522	1	1	997	tags=14%, list=11%, signal=15%
GOBP_INOSITOL_LIPID_MEDIATED_SIGNALING	GOBP_INOSITOL_LIPID_MEDIATED_SIGNALING		86	-0.218095	-0.99982	0.5	1	1	862	tags=13%, list=9%, signal=14%
GOBP_INOSITOL_PHOSPHATE_MEDIATED_SIGNALING	GOBP_INOSITOL_PHOSPHATE_MEDIATED_SIGNALING		27	-0.434979	-1.46641	0.0506329	0.383033	1	652	tags=19%, list=7%, signal=20%
GOBP_INOSITOL_PHOSPHATE_METABOLIC_PROCESS	GOBP_INOSITOL_PHOSPHATE_METABOLIC_PROCESS		27	-0.372256	-1.27293	0.16	0.679765	1	1858	tags=33%, list=20%, signal=41%
GOBP_INSULIN_RECEPTOR_SIGNALING_PATHWAY	GOBP_INSULIN_RECEPTOR_SIGNALING_PATHWAY		63	-0.189773	-0.804527	0.765432	1	1	6172	tags=71%, list=66%, signal=208%
GOBP_INSULIN_SECRETION	GOBP_INSULIN_SECRETION		97	-0.174766	-0.806719	0.807692	1	1	2961	tags=30%, list=32%, signal=43%
GOBP_INSULIN_SECRETION_INVOLVED_IN_CELLULAR_RESPONSE_TO_GLUCOSE_STIMULUS	GOBP_INSULIN_SECRETION_INVOLVED_IN_CELLULAR_RESPONSE_TO_GLUCOSE_STIMULUS		33	-0.129177	-0.477955	0.986667	1	1	2044	tags=18%, list=22%, signal=23%
GOBP_INTEGRATED_STRESS_RESPONSE_SIGNALING	GOBP_INTEGRATED_STRESS_RESPONSE_SIGNALING		15	-0.54263	-1.68234	0.0289855	0.135567	1	1051	tags=40%, list=11%, signal=45%
GOBP_INTEGRIN_MEDIATED_SIGNALING_PATHWAY	GOBP_INTEGRIN_MEDIATED_SIGNALING_PATHWAY		45	-0.314342	-1.23572	0.278481	0.747191	1	3149	tags=44%, list=34%, signal=67%
GOBP_INTERFERON_BETA_PRODUCTION	GOBP_INTERFERON_BETA_PRODUCTION		25	-0.2216	-0.807016	0.732558	1	1	1936	tags=24%, list=21%, signal=30%
GOBP_INTERFERON_GAMMA_MEDIATED_SIGNALING_PATHWAY	GOBP_INTERFERON_GAMMA_MEDIATED_SIGNALING_PATHWAY		25	-0.270993	-0.991753	0.492958	1	1	2388	tags=36%, list=26%, signal=48%
GOBP_INTERLEUKIN_1_BETA_PRODUCTION	GOBP_INTERLEUKIN_1_BETA_PRODUCTION		31	-0.4127	-1.49351	0.0519481	0.343064	1	542	tags=29%, list=6%, signal=31%
GOBP_INTERLEUKIN_1_PRODUCTION	GOBP_INTERLEUKIN_1_PRODUCTION		34	-0.38482	-1.45875	0.0519481	0.39245	1	542	tags=26%, list=6%, signal=28%
GOBP_INTERLEUKIN_10_PRODUCTION	GOBP_INTERLEUKIN_10_PRODUCTION		19	-0.438967	-1.39113	0.111111	0.488551	1	875	tags=32%, list=9%, signal=35%
GOBP_INTERLEUKIN_12_PRODUCTION	GOBP_INTERLEUKIN_12_PRODUCTION		23	-0.285167	-0.99542	0.486486	1	1	605	tags=17%, list=6%, signal=19%
GOBP_INTERLEUKIN_2_PRODUCTION	GOBP_INTERLEUKIN_2_PRODUCTION		28	-0.301222	-1.06361	0.384615	0.948382	1	875	tags=21%, list=9%, signal=24%
GOBP_INTERMEDIATE_FILAMENT_BASED_PROCESS	GOBP_INTERMEDIATE_FILAMENT_BASED_PROCESS		17	-0.404278	-1.22122	0.225352	0.770492	1	3162	tags=47%, list=34%, signal=71%
GOBP_INTERMEMBRANE_LIPID_TRANSFER	GOBP_INTERMEMBRANE_LIPID_TRANSFER		19	-0.294796	-0.949146	0.531646	1	1	205	tags=11%, list=2%, signal=11%
GOBP_INTERSTRAND_CROSS_LINK_REPAIR	GOBP_INTERSTRAND_CROSS_LINK_REPAIR		42	-0.280206	-1.05825	0.405405	0.952045	1	3433	tags=45%, list=37%, signal=71%
GOBP_INTRACELLULAR_ESTROGEN_RECEPTOR_SIGNALING_PATHWAY	GOBP_INTRACELLULAR_ESTROGEN_RECEPTOR_SIGNALING_PATHWAY		36	-0.17591	-0.674871	0.864198	1	1	7196	tags=89%, list=77%, signal=383%
GOBP_INTRACELLULAR_LIPID_TRANSPORT	GOBP_INTRACELLULAR_LIPID_TRANSPORT		26	-0.265327	-0.90195	0.6	1	1	3464	tags=38%, list=37%, signal=61%
GOBP_INTRACELLULAR_RECEPTOR_SIGNALING_PATHWAY	GOBP_INTRACELLULAR_RECEPTOR_SIGNALING_PATHWAY		156	-0.222928	-1.08129	0.340659	0.930532	1	3479	tags=40%, list=37%, signal=63%
GOBP_INTRACELLULAR_STEROID_HORMONE_RECEPTOR_SIGNALING_PATHWAY	GOBP_INTRACELLULAR_STEROID_HORMONE_RECEPTOR_SIGNALING_PATHWAY		72	-0.148675	-0.639154	0.951807	1	1	4045	tags=43%, list=43%, signal=75%
GOBP_INTRACILIARY_TRANSPORT	GOBP_INTRACILIARY_TRANSPORT		33	-0.182619	-0.701783	0.791045	1	1	6252	tags=76%, list=67%, signal=227%
GOBP_INTRACILIARY_TRANSPORT_INVOLVED_IN_CILIUM_ASSEMBLY	GOBP_INTRACILIARY_TRANSPORT_INVOLVED_IN_CILIUM_ASSEMBLY		28	-0.201613	-0.744176	0.835443	1	1	6252	tags=79%, list=67%, signal=236%
GOBP_INTRINSIC_APOPTOTIC_SIGNALING_PATHWAY	GOBP_INTRINSIC_APOPTOTIC_SIGNALING_PATHWAY		157	-0.185781	-0.909524	0.632911	1	1	3711	tags=43%, list=40%, signal=70%
GOBP_INTRINSIC_APOPTOTIC_SIGNALING_PATHWAY_BY_P53_CLASS_MEDIATOR	GOBP_INTRINSIC_APOPTOTIC_SIGNALING_PATHWAY_BY_P53_CLASS_MEDIATOR		45	-0.233462	-0.935875	0.5875	1	1	1747	tags=24%, list=19%, signal=30%
GOBP_INTRINSIC_APOPTOTIC_SIGNALING_PATHWAY_IN_RESPONSE_TO_DNA_DAMAGE	GOBP_INTRINSIC_APOPTOTIC_SIGNALING_PATHWAY_IN_RESPONSE_TO_DNA_DAMAGE		62	-0.218252	-0.917513	0.632911	1	1	1682	tags=24%, list=18%, signal=29%
GOBP_INTRINSIC_APOPTOTIC_SIGNALING_PATHWAY_IN_RESPONSE_TO_DNA_DAMAGE_BY_P53_CLASS_MEDIATOR	GOBP_INTRINSIC_APOPTOTIC_SIGNALING_PATHWAY_IN_RESPONSE_TO_DNA_DAMAGE_BY_P53_CLASS_MEDIATOR		28	-0.257291	-0.89938	0.584416	1	1	1682	tags=25%, list=18%, signal=30%
GOBP_INTRINSIC_APOPTOTIC_SIGNALING_PATHWAY_IN_RESPONSE_TO_ENDOPLASMIC_RETICULUM_STRESS	GOBP_INTRINSIC_APOPTOTIC_SIGNALING_PATHWAY_IN_RESPONSE_TO_ENDOPLASMIC_RETICULUM_STRESS		37	-0.282299	-1.07011	0.3875	0.942618	1	2673	tags=35%, list=29%, signal=49%
GOBP_INTRINSIC_APOPTOTIC_SIGNALING_PATHWAY_IN_RESPONSE_TO_OXIDATIVE_STRESS	GOBP_INTRINSIC_APOPTOTIC_SIGNALING_PATHWAY_IN_RESPONSE_TO_OXIDATIVE_STRESS		23	-0.157322	-0.550951	0.943662	1	1	2823	tags=26%, list=30%, signal=37%
GOBP_ION_HOMEOSTASIS	GOBP_ION_HOMEOSTASIS		297	-0.262384	-1.38015	0.0235294	0.505405	1	1166	tags=19%, list=12%, signal=21%
GOBP_IRE1_MEDIATED_UNFOLDED_PROTEIN_RESPONSE	GOBP_IRE1_MEDIATED_UNFOLDED_PROTEIN_RESPONSE		43	-0.255612	-1.01073	0.435897	0.998678	1	5289	tags=72%, list=56%, signal=165%
GOBP_IRON_ION_HOMEOSTASIS	GOBP_IRON_ION_HOMEOSTASIS		32	-0.269218	-0.993668	0.493151	1	1	4156	tags=56%, list=44%, signal=101%
GOBP_IRON_ION_TRANSPORT	GOBP_IRON_ION_TRANSPORT		28	-0.30255	-1.08766	0.415584	0.926553	1	1675	tags=21%, list=18%, signal=26%
GOBP_ISOPRENOID_METABOLIC_PROCESS	GOBP_ISOPRENOID_METABOLIC_PROCESS		52	-0.271719	-1.09515	0.314607	0.925387	1	1998	tags=29%, list=21%, signal=36%
GOBP_JNK_CASCADE	GOBP_JNK_CASCADE		97	-0.204061	-0.938141	0.551282	1	1	2429	tags=29%, list=26%, signal=39%
GOBP_KERATINOCYTE_DIFFERENTIATION	GOBP_KERATINOCYTE_DIFFERENTIATION		41	-0.288326	-1.18133	0.258824	0.825127	1	1479	tags=27%, list=16%, signal=32%
GOBP_KERATINOCYTE_PROLIFERATION	GOBP_KERATINOCYTE_PROLIFERATION		18	-0.272512	-0.858838	0.637681	1	1	3196	tags=61%, list=34%, signal=93%
GOBP_KETONE_BIOSYNTHETIC_PROCESS	GOBP_KETONE_BIOSYNTHETIC_PROCESS		22	-0.378657	-1.21299	0.242857	0.780102	1	2120	tags=36%, list=23%, signal=47%
GOBP_KIDNEY_EPITHELIUM_DEVELOPMENT	GOBP_KIDNEY_EPITHELIUM_DEVELOPMENT		70	-0.432098	-1.83776	0	0.0590549	1	2489	tags=53%, list=27%, signal=71%
GOBP_KIDNEY_MORPHOGENESIS	GOBP_KIDNEY_MORPHOGENESIS		41	-0.453554	-1.70429	0	0.121235	1	2508	tags=59%, list=27%, signal=80%
GOBP_L_ALPHA_AMINO_ACID_TRANSMEMBRANE_TRANSPORT	GOBP_L_ALPHA_AMINO_ACID_TRANSMEMBRANE_TRANSPORT		34	-0.311998	-1.20803	0.278481	0.790052	1	3226	tags=50%, list=34%, signal=76%
GOBP_L_AMINO_ACID_TRANSPORT	GOBP_L_AMINO_ACID_TRANSPORT		35	-0.268286	-1.0126	0.432099	0.998483	1	3890	tags=54%, list=42%, signal=93%
GOBP_LABYRINTHINE_LAYER_DEVELOPMENT	GOBP_LABYRINTHINE_LAYER_DEVELOPMENT		24	-0.456279	-1.59349	0.037037	0.222193	1	1839	tags=46%, list=20%, signal=57%
GOBP_LEARNING	GOBP_LEARNING		68	-0.245116	-0.988076	0.487805	1	1	381	tags=10%, list=4%, signal=11%
GOBP_LENS_DEVELOPMENT_IN_CAMERA_TYPE_EYE	GOBP_LENS_DEVELOPMENT_IN_CAMERA_TYPE_EYE		40	-0.400819	-1.52339	0.0263158	0.293942	1	2679	tags=50%, list=29%, signal=70%
GOBP_LENS_FIBER_CELL_DIFFERENTIATION	GOBP_LENS_FIBER_CELL_DIFFERENTIATION		20	-0.335275	-1.12809	0.297297	0.887366	1	2679	tags=50%, list=29%, signal=70%
GOBP_LEUKOCYTE_APOPTOTIC_PROCESS	GOBP_LEUKOCYTE_APOPTOTIC_PROCESS		46	-0.317116	-1.27491	0.189189	0.676429	1	1833	tags=30%, list=20%, signal=38%
GOBP_LEUKOCYTE_CHEMOTAXIS	GOBP_LEUKOCYTE_CHEMOTAXIS		61	-0.424055	-1.852	0	0.0533996	1	430	tags=25%, list=5%, signal=26%
GOBP_LEUKOCYTE_DIFFERENTIATION	GOBP_LEUKOCYTE_DIFFERENTIATION		223	-0.269628	-1.35639	0.0344828	0.55398	1	1876	tags=29%, list=20%, signal=35%
GOBP_LEUKOCYTE_MIGRATION	GOBP_LEUKOCYTE_MIGRATION		143	-0.282961	-1.34163	0.0909091	0.573254	1	860	tags=21%, list=9%, signal=23%
GOBP_LEUKOCYTE_PROLIFERATION	GOBP_LEUKOCYTE_PROLIFERATION		108	-0.247326	-1.1876	0.154762	0.820348	1	1852	tags=27%, list=20%, signal=33%
GOBP_LIPID_BIOSYNTHETIC_PROCESS	GOBP_LIPID_BIOSYNTHETIC_PROCESS		333	-0.11476	-0.624392	1	1	1	4188	tags=41%, list=45%, signal=72%
GOBP_LIPID_CATABOLIC_PROCESS	GOBP_LIPID_CATABOLIC_PROCESS		131	-0.0932681	-0.472914	0.987654	1	1	3512	tags=30%, list=38%, signal=47%
GOBP_LIPID_DROPLET_ORGANIZATION	GOBP_LIPID_DROPLET_ORGANIZATION		15	-0.375637	-1.15431	0.239437	0.859347	1	4072	tags=60%, list=43%, signal=106%
GOBP_LIPID_EXPORT_FROM_CELL	GOBP_LIPID_EXPORT_FROM_CELL		33	-0.445822	-1.69002	0.04	0.128632	1	668	tags=24%, list=7%, signal=26%
GOBP_LIPID_HOMEOSTASIS	GOBP_LIPID_HOMEOSTASIS		50	-0.164733	-0.665187	0.9125	1	1	484	tags=8%, list=5%, signal=8%
GOBP_LIPID_IMPORT_INTO_CELL	GOBP_LIPID_IMPORT_INTO_CELL		18	-0.410488	-1.22943	0.239437	0.759572	1	214	tags=17%, list=2%, signal=17%
GOBP_LIPID_LOCALIZATION	GOBP_LIPID_LOCALIZATION		205	-0.239512	-1.20924	0.166667	0.786661	1	2762	tags=33%, list=30%, signal=45%
GOBP_LIPID_MODIFICATION	GOBP_LIPID_MODIFICATION		134	-0.195734	-0.925903	0.636364	1	1	3740	tags=42%, list=40%, signal=69%
GOBP_LIPID_OXIDATION	GOBP_LIPID_OXIDATION		59	-0.224003	-0.921337	0.607143	1	1	3066	tags=36%, list=33%, signal=53%
GOBP_LIPID_PHOSPHORYLATION	GOBP_LIPID_PHOSPHORYLATION		34	-0.200241	-0.746587	0.759494	1	1	2921	tags=35%, list=31%, signal=51%
GOBP_LIPID_STORAGE	GOBP_LIPID_STORAGE		38	-0.257993	-1.02063	0.454545	0.991778	1	3595	tags=50%, list=38%, signal=81%
GOBP_LIPID_TRANSLOCATION	GOBP_LIPID_TRANSLOCATION		16	-0.360683	-1.12588	0.291667	0.89077	1	2583	tags=38%, list=28%, signal=52%
GOBP_LIPOPOLYSACCHARIDE_MEDIATED_SIGNALING_PATHWAY	GOBP_LIPOPOLYSACCHARIDE_MEDIATED_SIGNALING_PATHWAY		26	-0.339484	-1.1462	0.319444	0.869693	1	613	tags=19%, list=7%, signal=21%
GOBP_LIPOPROTEIN_BIOSYNTHETIC_PROCESS	GOBP_LIPOPROTEIN_BIOSYNTHETIC_PROCESS		46	-0.16263	-0.657251	0.881579	1	1	1894	tags=20%, list=20%, signal=24%
GOBP_LIPOPROTEIN_METABOLIC_PROCESS	GOBP_LIPOPROTEIN_METABOLIC_PROCESS		61	-0.221935	-1.00026	0.472973	1	1	1894	tags=25%, list=20%, signal=31%
GOBP_LIPOSACCHARIDE_METABOLIC_PROCESS	GOBP_LIPOSACCHARIDE_METABOLIC_PROCESS		60	-0.191936	-0.791836	0.789474	1	1	5096	tags=60%, list=54%, signal=131%
GOBP_LIVER_REGENERATION	GOBP_LIVER_REGENERATION		21	-0.325283	-1.06185	0.371429	0.95088	1	3186	tags=62%, list=34%, signal=94%
GOBP_LOCALIZATION_WITHIN_MEMBRANE	GOBP_LOCALIZATION_WITHIN_MEMBRANE		40	-0.171324	-0.668907	0.849315	1	1	4695	tags=58%, list=50%, signal=115%
GOBP_LOCOMOTORY_BEHAVIOR	GOBP_LOCOMOTORY_BEHAVIOR		71	-0.328618	-1.43668	0.0632911	0.418166	1	2177	tags=30%, list=23%, signal=38%
GOBP_LONG_CHAIN_FATTY_ACID_TRANSPORT	GOBP_LONG_CHAIN_FATTY_ACID_TRANSPORT		34	-0.253531	-0.964425	0.5	1	1	494	tags=12%, list=5%, signal=12%
GOBP_LONG_TERM_MEMORY	GOBP_LONG_TERM_MEMORY		17	-0.35249	-1.17825	0.253521	0.826101	1	3664	tags=65%, list=39%, signal=106%
GOBP_LONG_TERM_SYNAPTIC_POTENTIATION	GOBP_LONG_TERM_SYNAPTIC_POTENTIATION		37	-0.245647	-0.960361	0.555556	1	1	2877	tags=43%, list=31%, signal=62%
GOBP_LOW_DENSITY_LIPOPROTEIN_PARTICLE_CLEARANCE	GOBP_LOW_DENSITY_LIPOPROTEIN_PARTICLE_CLEARANCE		18	-0.583282	-1.72906	0	0.111903	1	672	tags=33%, list=7%, signal=36%
GOBP_LUNG_ALVEOLUS_DEVELOPMENT	GOBP_LUNG_ALVEOLUS_DEVELOPMENT		19	-0.516477	-1.69474	0	0.126256	1	3482	tags=74%, list=37%, signal=117%
GOBP_LUNG_MORPHOGENESIS	GOBP_LUNG_MORPHOGENESIS		21	-0.594501	-2.02574	0	0.0201453	0.57	1230	tags=48%, list=13%, signal=55%
GOBP_LYMPH_VESSEL_DEVELOPMENT	GOBP_LYMPH_VESSEL_DEVELOPMENT		15	-0.53723	-1.58613	0.0149254	0.22736	1	3160	tags=73%, list=34%, signal=111%
GOBP_LYMPHOCYTE_ACTIVATION	GOBP_LYMPHOCYTE_ACTIVATION		284	-0.223594	-1.20734	0.103093	0.792109	1	1919	tags=26%, list=20%, signal=31%
GOBP_LYMPHOCYTE_ACTIVATION_INVOLVED_IN_IMMUNE_RESPONSE	GOBP_LYMPHOCYTE_ACTIVATION_INVOLVED_IN_IMMUNE_RESPONSE		70	-0.182113	-0.796054	0.8625	1	1	2475	tags=31%, list=26%, signal=42%
GOBP_LYMPHOCYTE_APOPTOTIC_PROCESS	GOBP_LYMPHOCYTE_APOPTOTIC_PROCESS		35	-0.27516	-1.07755	0.369863	0.931421	1	1413	tags=23%, list=15%, signal=27%
GOBP_LYSOSOMAL_TRANSPORT	GOBP_LYSOSOMAL_TRANSPORT		66	-0.215791	-0.892918	0.585366	1	1	3738	tags=39%, list=40%, signal=65%
GOBP_LYSOSOME_LOCALIZATION	GOBP_LYSOSOME_LOCALIZATION		33	-0.238817	-0.915188	0.597561	1	1	1777	tags=27%, list=19%, signal=34%
GOBP_LYTIC_VACUOLE_ORGANIZATION	GOBP_LYTIC_VACUOLE_ORGANIZATION		33	-0.366203	-1.35734	0.123457	0.551469	1	3715	tags=61%, list=40%, signal=100%
GOBP_MACROAUTOPHAGY	GOBP_MACROAUTOPHAGY		179	-0.100858	-0.510808	1	1	1	2579	tags=19%, list=28%, signal=26%
GOBP_MACROMOLECULE_DEACYLATION	GOBP_MACROMOLECULE_DEACYLATION		65	-0.157513	-0.648742	0.935897	1	1	2821	tags=29%, list=30%, signal=42%
GOBP_MACROMOLECULE_METHYLATION	GOBP_MACROMOLECULE_METHYLATION		193	-0.130677	-0.664296	0.964286	1	1	2289	tags=22%, list=24%, signal=29%
GOBP_MACROPHAGE_ACTIVATION	GOBP_MACROPHAGE_ACTIVATION		31	-0.311397	-1.14493	0.337838	0.87065	1	390	tags=16%, list=4%, signal=17%
GOBP_MACROPHAGE_DIFFERENTIATION	GOBP_MACROPHAGE_DIFFERENTIATION		20	-0.510673	-1.67054	0.0285714	0.143059	1	1580	tags=50%, list=17%, signal=60%
GOBP_MACROPHAGE_MIGRATION	GOBP_MACROPHAGE_MIGRATION		19	-0.401234	-1.31442	0.111111	0.610892	1	430	tags=32%, list=5%, signal=33%
GOBP_MAINTENANCE_OF_CELL_NUMBER	GOBP_MAINTENANCE_OF_CELL_NUMBER		86	-0.226208	-1.01154	0.45977	0.999107	1	3912	tags=44%, list=42%, signal=75%
GOBP_MAINTENANCE_OF_LOCATION	GOBP_MAINTENANCE_OF_LOCATION		139	-0.151923	-0.739182	0.896552	1	1	3595	tags=37%, list=38%, signal=59%
GOBP_MAINTENANCE_OF_LOCATION_IN_CELL	GOBP_MAINTENANCE_OF_LOCATION_IN_CELL		90	-0.130033	-0.611502	0.929412	1	1	394	tags=6%, list=4%, signal=6%
GOBP_MAINTENANCE_OF_PROTEIN_LOCALIZATION_IN_ORGANELLE	GOBP_MAINTENANCE_OF_PROTEIN_LOCALIZATION_IN_ORGANELLE		23	-0.18471	-0.621907	0.916667	1	1	2129	tags=22%, list=23%, signal=28%
GOBP_MAINTENANCE_OF_PROTEIN_LOCATION	GOBP_MAINTENANCE_OF_PROTEIN_LOCATION		44	-0.13233	-0.561106	0.961039	1	1	2129	tags=18%, list=23%, signal=23%
GOBP_MALE_MEIOTIC_NUCLEAR_DIVISION	GOBP_MALE_MEIOTIC_NUCLEAR_DIVISION		18	-0.21367	-0.692567	0.876543	1	1	4543	tags=56%, list=49%, signal=108%
GOBP_MALE_SEX_DIFFERENTIATION	GOBP_MALE_SEX_DIFFERENTIATION		64	-0.400649	-1.55039	0.0273973	0.261204	1	1847	tags=34%, list=20%, signal=43%
GOBP_MAMMARY_GLAND_DEVELOPMENT	GOBP_MAMMARY_GLAND_DEVELOPMENT		74	-0.168579	-0.745353	0.855556	1	1	457	tags=9%, list=5%, signal=10%
GOBP_MAMMARY_GLAND_DUCT_MORPHOGENESIS	GOBP_MAMMARY_GLAND_DUCT_MORPHOGENESIS		17	-0.371695	-1.14462	0.259259	0.870745	1	1230	tags=24%, list=13%, signal=27%
GOBP_MAMMARY_GLAND_EPITHELIAL_CELL_PROLIFERATION	GOBP_MAMMARY_GLAND_EPITHELIAL_CELL_PROLIFERATION		15	-0.284003	-0.918406	0.521127	1	1	3860	tags=47%, list=41%, signal=79%
GOBP_MAMMARY_GLAND_EPITHELIUM_DEVELOPMENT	GOBP_MAMMARY_GLAND_EPITHELIUM_DEVELOPMENT		32	-0.238284	-0.893222	0.53012	1	1	1527	tags=19%, list=16%, signal=22%
GOBP_MAMMARY_GLAND_MORPHOGENESIS	GOBP_MAMMARY_GLAND_MORPHOGENESIS		25	-0.363482	-1.23767	0.207792	0.743951	1	430	tags=20%, list=5%, signal=21%
GOBP_MANNOSYLATION	GOBP_MANNOSYLATION		22	-0.222139	-0.73928	0.792208	1	1	4134	tags=55%, list=44%, signal=97%
GOBP_MAPK_CASCADE	GOBP_MAPK_CASCADE		438	-0.233831	-1.28462	0.0618557	0.656619	1	1801	tags=23%, list=19%, signal=27%
GOBP_MATING	GOBP_MATING		16	-0.483392	-1.47048	0.0606061	0.378618	1	830	tags=31%, list=9%, signal=34%
GOBP_MATURATION_OF_5_8S_RRNA	GOBP_MATURATION_OF_5_8S_RRNA		29	-0.259716	-0.929386	0.493507	1	1	3750	tags=48%, list=40%, signal=80%
GOBP_MATURATION_OF_5_8S_RRNA_FROM_TRICISTRONIC_RRNA_TRANSCRIPT_SSU_RRNA_5_8S_RRNA_LSU_RRNA	GOBP_MATURATION_OF_5_8S_RRNA_FROM_TRICISTRONIC_RRNA_TRANSCRIPT_SSU_RRNA_5_8S_RRNA_LSU_RRNA		21	-0.348734	-1.16188	0.294118	0.85321	1	3750	tags=57%, list=40%, signal=95%
GOBP_MATURATION_OF_LSU_RRNA	GOBP_MATURATION_OF_LSU_RRNA		24	-0.140472	-0.481839	0.985714	1	1	7309	tags=83%, list=78%, signal=379%
GOBP_MATURATION_OF_SSU_RRNA	GOBP_MATURATION_OF_SSU_RRNA		38	-0.271884	-1.02593	0.481013	0.986482	1	4694	tags=63%, list=50%, signal=126%
GOBP_MATURATION_OF_SSU_RRNA_FROM_TRICISTRONIC_RRNA_TRANSCRIPT_SSU_RRNA_5_8S_RRNA_LSU_RRNA	GOBP_MATURATION_OF_SSU_RRNA_FROM_TRICISTRONIC_RRNA_TRANSCRIPT_SSU_RRNA_5_8S_RRNA_LSU_RRNA		28	-0.27661	-0.971864	0.493333	1	1	4694	tags=64%, list=50%, signal=129%
GOBP_MECHANORECEPTOR_DIFFERENTIATION	GOBP_MECHANORECEPTOR_DIFFERENTIATION		22	-0.604845	-1.99779	0	0.0245725	0.68	2199	tags=64%, list=23%, signal=83%
GOBP_MEGAKARYOCYTE_DIFFERENTIATION	GOBP_MEGAKARYOCYTE_DIFFERENTIATION		39	-0.126502	-0.486545	0.986842	1	1	381	tags=5%, list=4%, signal=5%
GOBP_MEIOSIS_I_CELL_CYCLE_PROCESS	GOBP_MEIOSIS_I_CELL_CYCLE_PROCESS		58	-0.198607	-0.8344	0.727273	1	1	3727	tags=48%, list=40%, signal=80%
GOBP_MEIOTIC_CELL_CYCLE	GOBP_MEIOTIC_CELL_CYCLE		115	-0.159403	-0.734854	0.896552	1	1	3727	tags=43%, list=40%, signal=70%
GOBP_MEIOTIC_CELL_CYCLE_PROCESS	GOBP_MEIOTIC_CELL_CYCLE_PROCESS		89	-0.190121	-0.86953	0.697368	1	1	4968	tags=63%, list=53%, signal=133%
GOBP_MELANOCYTE_DIFFERENTIATION	GOBP_MELANOCYTE_DIFFERENTIATION		15	-0.590197	-1.81137	0	0.0713007	1	2290	tags=67%, list=24%, signal=88%
GOBP_MEMBRANE_BIOGENESIS	GOBP_MEMBRANE_BIOGENESIS		21	-0.14209	-0.493081	0.971429	1	1	610	tags=10%, list=7%, signal=10%
GOBP_MEMBRANE_DEPOLARIZATION	GOBP_MEMBRANE_DEPOLARIZATION		38	-0.349409	-1.28525	0.126582	0.657327	1	3360	tags=50%, list=36%, signal=78%
GOBP_MEMBRANE_DEPOLARIZATION_DURING_ACTION_POTENTIAL	GOBP_MEMBRANE_DEPOLARIZATION_DURING_ACTION_POTENTIAL		16	-0.43356	-1.35295	0.117647	0.557825	1	3974	tags=75%, list=42%, signal=130%
GOBP_MEMBRANE_DOCKING	GOBP_MEMBRANE_DOCKING		115	-0.199987	-0.964111	0.580247	1	1	5739	tags=71%, list=61%, signal=182%
GOBP_MEMBRANE_FUSION	GOBP_MEMBRANE_FUSION		79	-0.172634	-0.752245	0.865854	1	1	5949	tags=68%, list=64%, signal=186%
GOBP_MEMBRANE_INVAGINATION	GOBP_MEMBRANE_INVAGINATION		33	-0.222979	-0.842959	0.6875	1	1	1552	tags=18%, list=17%, signal=22%
GOBP_MEMBRANE_LIPID_BIOSYNTHETIC_PROCESS	GOBP_MEMBRANE_LIPID_BIOSYNTHETIC_PROCESS		75	-0.184847	-0.782673	0.819277	1	1	4385	tags=48%, list=47%, signal=90%
GOBP_MEMBRANE_LIPID_CATABOLIC_PROCESS	GOBP_MEMBRANE_LIPID_CATABOLIC_PROCESS		18	-0.185459	-0.57556	0.888889	1	1	135	tags=6%, list=1%, signal=6%
GOBP_MEMBRANE_LIPID_METABOLIC_PROCESS	GOBP_MEMBRANE_LIPID_METABOLIC_PROCESS		108	-0.152973	-0.715764	0.938272	1	1	5305	tags=57%, list=57%, signal=131%
GOBP_MEMBRANE_ORGANIZATION	GOBP_MEMBRANE_ORGANIZATION		463	-0.0836923	-0.464982	1	1	1	4986	tags=46%, list=53%, signal=93%
GOBP_MEMBRANE_PROTEIN_ECTODOMAIN_PROTEOLYSIS	GOBP_MEMBRANE_PROTEIN_ECTODOMAIN_PROTEOLYSIS		23	-0.169607	-0.571649	0.955882	1	1	2563	tags=30%, list=27%, signal=42%
GOBP_MEMBRANE_PROTEIN_INTRACELLULAR_DOMAIN_PROTEOLYSIS	GOBP_MEMBRANE_PROTEIN_INTRACELLULAR_DOMAIN_PROTEOLYSIS		15	-0.206142	-0.623087	0.944444	1	1	1803	tags=20%, list=19%, signal=25%
GOBP_MEMBRANE_PROTEIN_PROTEOLYSIS	GOBP_MEMBRANE_PROTEIN_PROTEOLYSIS		36	-0.135139	-0.504074	1	1	1	2563	tags=25%, list=27%, signal=34%
GOBP_MEMBRANE_REPOLARIZATION	GOBP_MEMBRANE_REPOLARIZATION		18	-0.270273	-0.855206	0.670886	1	1	2666	tags=44%, list=28%, signal=62%
GOBP_MEMORY	GOBP_MEMORY		52	-0.301261	-1.23847	0.178571	0.743494	1	997	tags=23%, list=11%, signal=26%
GOBP_MESENCHYMAL_CELL_DIFFERENTIATION	GOBP_MESENCHYMAL_CELL_DIFFERENTIATION	Details ...	133	-0.434477	-2.21464	0	0.00445443	0.05	1235	tags=29%, list=13%, signal=32%
GOBP_MESENCHYMAL_CELL_PROLIFERATION	GOBP_MESENCHYMAL_CELL_PROLIFERATION	Details ...	23	-0.651742	-2.25916	0	0.00106744	0.01	1580	tags=57%, list=17%, signal=68%
GOBP_MESENCHYME_DEVELOPMENT	GOBP_MESENCHYME_DEVELOPMENT		160	-0.408072	-2.0099	0	0.0214191	0.62	1235	tags=28%, list=13%, signal=31%
GOBP_MESENCHYME_MORPHOGENESIS	GOBP_MESENCHYME_MORPHOGENESIS	Details ...	38	-0.603545	-2.31916	0	0	0	2019	tags=61%, list=22%, signal=77%
GOBP_MESODERM_DEVELOPMENT	GOBP_MESODERM_DEVELOPMENT		59	-0.417712	-1.72616	0	0.113215	1	3196	tags=54%, list=34%, signal=82%
GOBP_MESODERM_MORPHOGENESIS	GOBP_MESODERM_MORPHOGENESIS		34	-0.491234	-1.71588	0.0121951	0.116252	1	903	tags=32%, list=10%, signal=36%
GOBP_MESONEPHRIC_TUBULE_MORPHOGENESIS	GOBP_MESONEPHRIC_TUBULE_MORPHOGENESIS		26	-0.640326	-2.0853	0	0.01036	0.23	1754	tags=62%, list=19%, signal=76%
GOBP_MESONEPHROS_DEVELOPMENT	GOBP_MESONEPHROS_DEVELOPMENT		47	-0.546371	-2.1245	0	0.00943177	0.2	2278	tags=60%, list=24%, signal=78%
GOBP_METAL_ION_EXPORT	GOBP_METAL_ION_EXPORT		23	-0.184095	-0.576263	0.971429	1	1	5054	tags=65%, list=54%, signal=141%
GOBP_METAL_ION_HOMEOSTASIS	GOBP_METAL_ION_HOMEOSTASIS		241	-0.287508	-1.47392	0	0.373192	1	1849	tags=28%, list=20%, signal=34%
GOBP_METAL_ION_TRANSPORT	GOBP_METAL_ION_TRANSPORT		203	-0.156492	-0.77004	0.922222	1	1	1624	tags=16%, list=17%, signal=19%
GOBP_METANEPHRIC_NEPHRON_DEVELOPMENT	GOBP_METANEPHRIC_NEPHRON_DEVELOPMENT		19	-0.543155	-1.65919	0.0285714	0.148789	1	2508	tags=63%, list=27%, signal=86%
GOBP_METANEPHROS_DEVELOPMENT	GOBP_METANEPHROS_DEVELOPMENT		43	-0.3535	-1.29691	0.135135	0.642727	1	3085	tags=53%, list=33%, signal=79%
GOBP_METANEPHROS_MORPHOGENESIS	GOBP_METANEPHROS_MORPHOGENESIS		15	-0.569734	-1.60114	0	0.211482	1	2508	tags=73%, list=27%, signal=100%
GOBP_METAPHASE_ANAPHASE_TRANSITION_OF_CELL_CYCLE	GOBP_METAPHASE_ANAPHASE_TRANSITION_OF_CELL_CYCLE		48	-0.289578	-1.23345	0.16	0.751247	1	4968	tags=73%, list=53%, signal=155%
GOBP_METAPHASE_PLATE_CONGRESSION	GOBP_METAPHASE_PLATE_CONGRESSION		46	-0.267213	-1.08936	0.384615	0.929761	1	4884	tags=65%, list=52%, signal=136%
GOBP_METENCEPHALON_DEVELOPMENT	GOBP_METENCEPHALON_DEVELOPMENT		58	-0.272958	-1.10895	0.278481	0.905206	1	2016	tags=28%, list=22%, signal=35%
GOBP_METHYLATION	GOBP_METHYLATION		226	-0.183892	-0.92498	0.659091	1	1	1913	tags=22%, list=20%, signal=27%
GOBP_MICROTUBULE_BASED_PROCESS	GOBP_MICROTUBULE_BASED_PROCESS		450	-0.138449	-0.746166	0.916667	1	1	4711	tags=52%, list=50%, signal=99%
GOBP_MICROTUBULE_BASED_TRANSPORT	GOBP_MICROTUBULE_BASED_TRANSPORT		101	-0.0935958	-0.436288	1	1	1	7391	tags=86%, list=79%, signal=405%
GOBP_MICROTUBULE_BUNDLE_FORMATION	GOBP_MICROTUBULE_BUNDLE_FORMATION		50	-0.26859	-1.12809	0.316456	0.887892	1	730	tags=16%, list=8%, signal=17%
GOBP_MICROTUBULE_CYTOSKELETON_ORGANIZATION	GOBP_MICROTUBULE_CYTOSKELETON_ORGANIZATION		334	-0.200579	-1.04812	0.387097	0.962484	1	4706	tags=56%, list=50%, signal=109%
GOBP_MICROTUBULE_CYTOSKELETON_ORGANIZATION_INVOLVED_IN_MITOSIS	GOBP_MICROTUBULE_CYTOSKELETON_ORGANIZATION_INVOLVED_IN_MITOSIS		91	-0.232333	-1.04175	0.373494	0.969364	1	6148	tags=79%, list=66%, signal=228%
GOBP_MICROTUBULE_DEPOLYMERIZATION	GOBP_MICROTUBULE_DEPOLYMERIZATION		23	-0.130946	-0.446233	0.987342	1	1	2215	tags=22%, list=24%, signal=28%
GOBP_MICROTUBULE_ORGANIZING_CENTER_LOCALIZATION	GOBP_MICROTUBULE_ORGANIZING_CENTER_LOCALIZATION		18	-0.359537	-1.10261	0.357143	0.912735	1	2411	tags=44%, list=26%, signal=60%
GOBP_MICROTUBULE_ORGANIZING_CENTER_ORGANIZATION	GOBP_MICROTUBULE_ORGANIZING_CENTER_ORGANIZATION		93	-0.219446	-0.956658	0.573171	1	1	5754	tags=74%, list=61%, signal=191%
GOBP_MICROTUBULE_POLYMERIZATION	GOBP_MICROTUBULE_POLYMERIZATION		42	-0.195662	-0.816879	0.674699	1	1	5241	tags=62%, list=56%, signal=140%
GOBP_MICROTUBULE_POLYMERIZATION_OR_DEPOLYMERIZATION	GOBP_MICROTUBULE_POLYMERIZATION_OR_DEPOLYMERIZATION		62	-0.142696	-0.622006	0.926829	1	1	2215	tags=23%, list=24%, signal=29%
GOBP_MIDBRAIN_DEVELOPMENT	GOBP_MIDBRAIN_DEVELOPMENT		42	-0.29608	-1.11763	0.342105	0.896157	1	3223	tags=40%, list=34%, signal=61%
GOBP_MIRNA_METABOLIC_PROCESS	GOBP_MIRNA_METABOLIC_PROCESS		17	-0.292162	-0.951195	0.449275	1	1	3979	tags=59%, list=43%, signal=102%
GOBP_MISMATCH_REPAIR	GOBP_MISMATCH_REPAIR		25	-0.218352	-0.729683	0.791667	1	1	3318	tags=44%, list=35%, signal=68%
GOBP_MITOCHONDRIAL_FISSION	GOBP_MITOCHONDRIAL_FISSION		21	-0.294273	-0.974954	0.555556	1	1	1685	tags=24%, list=18%, signal=29%
GOBP_MITOCHONDRIAL_FUSION	GOBP_MITOCHONDRIAL_FUSION		19	-0.281227	-0.91585	0.578947	1	1	5353	tags=74%, list=57%, signal=172%
GOBP_MITOCHONDRIAL_GENE_EXPRESSION	GOBP_MITOCHONDRIAL_GENE_EXPRESSION		137	-0.191382	-0.903527	0.632184	1	1	5803	tags=67%, list=62%, signal=174%
GOBP_MITOCHONDRIAL_RESPIRATORY_CHAIN_COMPLEX_ASSEMBLY	GOBP_MITOCHONDRIAL_RESPIRATORY_CHAIN_COMPLEX_ASSEMBLY		58	-0.128816	-0.542676	0.975	1	1	6009	tags=62%, list=64%, signal=172%
GOBP_MITOCHONDRIAL_RNA_METABOLIC_PROCESS	GOBP_MITOCHONDRIAL_RNA_METABOLIC_PROCESS		34	-0.272366	-1.07544	0.287671	0.935592	1	2528	tags=32%, list=27%, signal=44%
GOBP_MITOCHONDRIAL_TRANSLATION	GOBP_MITOCHONDRIAL_TRANSLATION		115	-0.209856	-0.994607	0.467532	1	1	5480	tags=66%, list=59%, signal=157%
GOBP_MITOCHONDRIAL_TRANSLATIONAL_TERMINATION	GOBP_MITOCHONDRIAL_TRANSLATIONAL_TERMINATION		82	-0.20374	-0.904005	0.607143	1	1	6372	tags=79%, list=68%, signal=246%
GOBP_MITOCHONDRIAL_TRANSMEMBRANE_TRANSPORT	GOBP_MITOCHONDRIAL_TRANSMEMBRANE_TRANSPORT		57	-0.156981	-0.673768	0.9375	1	1	3330	tags=35%, list=36%, signal=54%
GOBP_MITOCHONDRIAL_TRANSPORT	GOBP_MITOCHONDRIAL_TRANSPORT		162	-0.0507004	-0.243331	1	0.999993	1	5515	tags=51%, list=59%, signal=121%
GOBP_MITOCHONDRION_ORGANIZATION	GOBP_MITOCHONDRION_ORGANIZATION		312	-0.0619996	-0.333936	1	1	1	5387	tags=49%, list=58%, signal=111%
GOBP_MITOTIC_CELL_CYCLE_CHECKPOINT	GOBP_MITOTIC_CELL_CYCLE_CHECKPOINT		114	-0.238663	-1.10976	0.283951	0.903836	1	4539	tags=62%, list=48%, signal=119%
GOBP_MITOTIC_CYTOKINESIS	GOBP_MITOTIC_CYTOKINESIS		42	-0.172031	-0.670999	0.878378	1	1	4884	tags=52%, list=52%, signal=109%
GOBP_MITOTIC_CYTOKINETIC_PROCESS	GOBP_MITOTIC_CYTOKINETIC_PROCESS		16	-0.276125	-0.833899	0.714286	1	1	4205	tags=56%, list=45%, signal=102%
GOBP_MITOTIC_DNA_INTEGRITY_CHECKPOINT	GOBP_MITOTIC_DNA_INTEGRITY_CHECKPOINT		74	-0.201675	-0.893515	0.615385	1	1	4539	tags=59%, list=48%, signal=115%
GOBP_MITOTIC_G1_S_TRANSITION_CHECKPOINT	GOBP_MITOTIC_G1_S_TRANSITION_CHECKPOINT		43	-0.177645	-0.683434	0.95	1	1	3757	tags=49%, list=40%, signal=81%
GOBP_MITOTIC_G2_M_TRANSITION_CHECKPOINT	GOBP_MITOTIC_G2_M_TRANSITION_CHECKPOINT		25	-0.335283	-1.18081	0.316456	0.824767	1	5359	tags=80%, list=57%, signal=187%
GOBP_MITOTIC_METAPHASE_PLATE_CONGRESSION	GOBP_MITOTIC_METAPHASE_PLATE_CONGRESSION		38	-0.26681	-1.06559	0.356164	0.947512	1	4811	tags=63%, list=51%, signal=129%
GOBP_MITOTIC_NUCLEAR_DIVISION	GOBP_MITOTIC_NUCLEAR_DIVISION		180	-0.261107	-1.34068	0.0786517	0.574237	1	4390	tags=56%, list=47%, signal=104%
GOBP_MITOTIC_RECOMBINATION	GOBP_MITOTIC_RECOMBINATION		17	-0.310694	-0.958511	0.537313	1	1	5037	tags=71%, list=54%, signal=153%
GOBP_MITOTIC_SISTER_CHROMATID_COHESION	GOBP_MITOTIC_SISTER_CHROMATID_COHESION		16	-0.259166	-0.815075	0.676056	1	1	1192	tags=19%, list=13%, signal=21%
GOBP_MITOTIC_SISTER_CHROMATID_SEGREGATION	GOBP_MITOTIC_SISTER_CHROMATID_SEGREGATION		113	-0.228966	-1.07271	0.372093	0.936829	1	4460	tags=56%, list=48%, signal=105%
GOBP_MITOTIC_SPINDLE_ASSEMBLY	GOBP_MITOTIC_SPINDLE_ASSEMBLY		39	-0.225451	-0.893155	0.682353	1	1	4126	tags=51%, list=44%, signal=91%
GOBP_MITOTIC_SPINDLE_ORGANIZATION	GOBP_MITOTIC_SPINDLE_ORGANIZATION		78	-0.222618	-0.986064	0.552941	1	1	6148	tags=78%, list=66%, signal=226%
GOBP_MODIFICATION_DEPENDENT_MACROMOLECULE_CATABOLIC_PROCESS	GOBP_MODIFICATION_DEPENDENT_MACROMOLECULE_CATABOLIC_PROCESS		367	-0.0572426	-0.310304	1	1	1	6111	tags=58%, list=65%, signal=161%
GOBP_MODULATION_OF_EXCITATORY_POSTSYNAPTIC_POTENTIAL	GOBP_MODULATION_OF_EXCITATORY_POSTSYNAPTIC_POTENTIAL		23	-0.240627	-0.815477	0.701299	1	1	2666	tags=35%, list=28%, signal=49%
GOBP_MODULATION_OF_PROCESS_OF_OTHER_ORGANISM	GOBP_MODULATION_OF_PROCESS_OF_OTHER_ORGANISM		56	-0.101026	-0.401279	0.988095	1	1	4829	tags=50%, list=52%, signal=103%
GOBP_MODULATION_OF_PROCESS_OF_OTHER_ORGANISM_INVOLVED_IN_SYMBIOTIC_INTERACTION	GOBP_MODULATION_OF_PROCESS_OF_OTHER_ORGANISM_INVOLVED_IN_SYMBIOTIC_INTERACTION		56	-0.101026	-0.422157	1	1	1	4829	tags=50%, list=52%, signal=103%
GOBP_MOLTING_CYCLE	GOBP_MOLTING_CYCLE		44	-0.367451	-1.48648	0.0410959	0.354252	1	1757	tags=30%, list=19%, signal=36%
GOBP_MONOAMINE_TRANSPORT	GOBP_MONOAMINE_TRANSPORT		33	-0.267884	-0.993082	0.542857	1	1	1185	tags=27%, list=13%, signal=31%
GOBP_MONOCARBOXYLIC_ACID_CATABOLIC_PROCESS	GOBP_MONOCARBOXYLIC_ACID_CATABOLIC_PROCESS		63	-0.181284	-0.725825	0.87013	1	1	3441	tags=37%, list=37%, signal=57%
GOBP_MONOCARBOXYLIC_ACID_TRANSPORT	GOBP_MONOCARBOXYLIC_ACID_TRANSPORT		69	-0.254809	-1.0802	0.402597	0.93053	1	541	tags=14%, list=6%, signal=15%
GOBP_MONOCYTE_DIFFERENTIATION	GOBP_MONOCYTE_DIFFERENTIATION		16	-0.352344	-1.07353	0.441176	0.936388	1	1850	tags=50%, list=20%, signal=62%
GOBP_MONONUCLEAR_CELL_DIFFERENTIATION	GOBP_MONONUCLEAR_CELL_DIFFERENTIATION		169	-0.275743	-1.3669	0.0344828	0.533645	1	1919	tags=30%, list=20%, signal=37%
GOBP_MONONUCLEAR_CELL_MIGRATION	GOBP_MONONUCLEAR_CELL_MIGRATION		44	-0.299177	-1.15158	0.259259	0.862872	1	832	tags=23%, list=9%, signal=25%
GOBP_MONOSACCHARIDE_CATABOLIC_PROCESS	GOBP_MONOSACCHARIDE_CATABOLIC_PROCESS		25	-0.235234	-0.860386	0.638889	1	1	4941	tags=60%, list=53%, signal=127%
GOBP_MONOSACCHARIDE_METABOLIC_PROCESS	GOBP_MONOSACCHARIDE_METABOLIC_PROCESS		139	-0.233116	-1.17601	0.197674	0.830017	1	1352	tags=19%, list=14%, signal=22%
GOBP_MONOVALENT_INORGANIC_CATION_HOMEOSTASIS	GOBP_MONOVALENT_INORGANIC_CATION_HOMEOSTASIS		62	-0.216235	-0.937676	0.493333	1	1	995	tags=13%, list=11%, signal=14%
GOBP_MORPHOGENESIS_OF_A_BRANCHING_STRUCTURE	GOBP_MORPHOGENESIS_OF_A_BRANCHING_STRUCTURE		83	-0.414902	-1.9031	0	0.0427361	0.98	1580	tags=35%, list=17%, signal=42%
GOBP_MORPHOGENESIS_OF_A_POLARIZED_EPITHELIUM	GOBP_MORPHOGENESIS_OF_A_POLARIZED_EPITHELIUM		94	-0.144289	-0.665826	0.946237	1	1	1751	tags=15%, list=19%, signal=18%
GOBP_MORPHOGENESIS_OF_AN_EPITHELIAL_SHEET	GOBP_MORPHOGENESIS_OF_AN_EPITHELIAL_SHEET		29	-0.380128	-1.41418	0.0649351	0.457255	1	863	tags=24%, list=9%, signal=27%
GOBP_MORPHOGENESIS_OF_AN_EPITHELIUM	GOBP_MORPHOGENESIS_OF_AN_EPITHELIUM		275	-0.298544	-1.53483	0	0.279347	1	1757	tags=26%, list=19%, signal=31%
GOBP_MORPHOGENESIS_OF_EMBRYONIC_EPITHELIUM	GOBP_MORPHOGENESIS_OF_EMBRYONIC_EPITHELIUM		77	-0.34925	-1.57761	0.0116279	0.235763	1	2410	tags=35%, list=26%, signal=47%
GOBP_MOTOR_NEURON_AXON_GUIDANCE	GOBP_MOTOR_NEURON_AXON_GUIDANCE		17	-0.459873	-1.35912	0.142857	0.548725	1	1134	tags=35%, list=12%, signal=40%
GOBP_MRNA_3_END_PROCESSING	GOBP_MRNA_3_END_PROCESSING		69	-0.17026	-0.75183	0.843373	1	1	5859	tags=65%, list=63%, signal=173%
GOBP_MRNA_EXPORT_FROM_NUCLEUS	GOBP_MRNA_EXPORT_FROM_NUCLEUS		87	-0.186619	-0.814665	0.793103	1	1	5859	tags=69%, list=63%, signal=183%
GOBP_MRNA_PROCESSING	GOBP_MRNA_PROCESSING		341	-0.121048	-0.639142	1	1	1	4519	tags=44%, list=48%, signal=82%
GOBP_MRNA_SPLICE_SITE_SELECTION	GOBP_MRNA_SPLICE_SITE_SELECTION		19	-0.205901	-0.709111	0.814286	1	1	2697	tags=32%, list=29%, signal=44%
GOBP_MRNA_TRANSPORT	GOBP_MRNA_TRANSPORT		109	-0.141962	-0.681162	0.951807	1	1	5859	tags=65%, list=63%, signal=172%
GOBP_MUCOPOLYSACCHARIDE_METABOLIC_PROCESS	GOBP_MUCOPOLYSACCHARIDE_METABOLIC_PROCESS		54	-0.279592	-1.12406	0.316456	0.891761	1	1682	tags=26%, list=18%, signal=31%
GOBP_MULTI_ORGANISM_LOCALIZATION	GOBP_MULTI_ORGANISM_LOCALIZATION		48	-0.216023	-0.852502	0.692308	1	1	5993	tags=75%, list=64%, signal=207%
GOBP_MULTI_ORGANISM_PROCESS	GOBP_MULTI_ORGANISM_PROCESS		463	-0.142855	-0.778241	0.938776	1	1	830	tags=10%, list=9%, signal=10%
GOBP_MULTICELLULAR_ORGANISM_AGING	GOBP_MULTICELLULAR_ORGANISM_AGING		15	-0.292186	-0.926772	0.546667	1	1	2647	tags=40%, list=28%, signal=56%
GOBP_MULTICELLULAR_ORGANISM_GROWTH	GOBP_MULTICELLULAR_ORGANISM_GROWTH		68	-0.202447	-0.906323	0.611765	1	1	2383	tags=25%, list=25%, signal=33%
GOBP_MULTICELLULAR_ORGANISM_REPRODUCTION	GOBP_MULTICELLULAR_ORGANISM_REPRODUCTION		335	-0.151526	-0.818404	0.920455	1	1	911	tags=11%, list=10%, signal=12%
GOBP_MULTICELLULAR_ORGANISMAL_HOMEOSTASIS	GOBP_MULTICELLULAR_ORGANISMAL_HOMEOSTASIS		234	-0.266311	-1.32527	0.0465116	0.596574	1	2045	tags=28%, list=22%, signal=35%
GOBP_MULTICELLULAR_ORGANISMAL_RESPONSE_TO_STRESS	GOBP_MULTICELLULAR_ORGANISMAL_RESPONSE_TO_STRESS		29	-0.510076	-1.724	0	0.113794	1	1005	tags=38%, list=11%, signal=42%
GOBP_MULTICELLULAR_ORGANISMAL_SIGNALING	GOBP_MULTICELLULAR_ORGANISMAL_SIGNALING		83	-0.211353	-0.940663	0.525	1	1	975	tags=14%, list=10%, signal=16%
GOBP_MULTIVESICULAR_BODY_SORTING_PATHWAY	GOBP_MULTIVESICULAR_BODY_SORTING_PATHWAY		22	-0.162507	-0.577748	0.915493	1	1	5849	tags=64%, list=62%, signal=169%
GOBP_MUSCLE_ADAPTATION	GOBP_MUSCLE_ADAPTATION		42	-0.382124	-1.55473	0	0.257059	1	1724	tags=36%, list=18%, signal=44%
GOBP_MUSCLE_CELL_APOPTOTIC_PROCESS	GOBP_MUSCLE_CELL_APOPTOTIC_PROCESS		36	-0.290949	-1.07881	0.352113	0.930014	1	991	tags=19%, list=11%, signal=22%
GOBP_MUSCLE_CELL_DEVELOPMENT	GOBP_MUSCLE_CELL_DEVELOPMENT		68	-0.336161	-1.47067	0.0116279	0.379535	1	1609	tags=25%, list=17%, signal=30%
GOBP_MUSCLE_CELL_DIFFERENTIATION	GOBP_MUSCLE_CELL_DIFFERENTIATION		156	-0.362037	-1.87219	0	0.0492589	1	1984	tags=32%, list=21%, signal=40%
GOBP_MUSCLE_CELL_MIGRATION	GOBP_MUSCLE_CELL_MIGRATION		36	-0.336198	-1.32362	0.135135	0.598888	1	1862	tags=31%, list=20%, signal=38%
GOBP_MUSCLE_CELL_PROLIFERATION	GOBP_MUSCLE_CELL_PROLIFERATION	Details ...	88	-0.510851	-2.27131	0	0.00118604	0.01	1423	tags=42%, list=15%, signal=49%
GOBP_MUSCLE_CONTRACTION	GOBP_MUSCLE_CONTRACTION		131	-0.278408	-1.30303	0.0864198	0.632592	1	1609	tags=24%, list=17%, signal=28%
GOBP_MUSCLE_FIBER_DEVELOPMENT	GOBP_MUSCLE_FIBER_DEVELOPMENT		22	-0.395239	-1.36421	0.108434	0.537827	1	1609	tags=32%, list=17%, signal=38%
GOBP_MUSCLE_HYPERTROPHY	GOBP_MUSCLE_HYPERTROPHY		35	-0.356313	-1.34666	0.106667	0.567017	1	3753	tags=54%, list=40%, signal=90%
GOBP_MUSCLE_ORGAN_DEVELOPMENT	GOBP_MUSCLE_ORGAN_DEVELOPMENT		144	-0.346745	-1.6751	0	0.139477	1	2676	tags=42%, list=29%, signal=58%
GOBP_MUSCLE_ORGAN_MORPHOGENESIS	GOBP_MUSCLE_ORGAN_MORPHOGENESIS		38	-0.517515	-2.02051	0	0.0209284	0.58	2455	tags=58%, list=26%, signal=78%
GOBP_MUSCLE_STRUCTURE_DEVELOPMENT	GOBP_MUSCLE_STRUCTURE_DEVELOPMENT		276	-0.336523	-1.79399	0	0.0765286	1	1919	tags=30%, list=20%, signal=37%
GOBP_MUSCLE_SYSTEM_PROCESS	GOBP_MUSCLE_SYSTEM_PROCESS		171	-0.304557	-1.58394	0	0.229021	1	1734	tags=27%, list=19%, signal=33%
GOBP_MUSCLE_TISSUE_DEVELOPMENT	GOBP_MUSCLE_TISSUE_DEVELOPMENT		167	-0.366836	-1.86789	0	0.05086	1	1757	tags=32%, list=19%, signal=39%
GOBP_MYELOID_CELL_DIFFERENTIATION	GOBP_MYELOID_CELL_DIFFERENTIATION		189	-0.164417	-0.830874	0.789474	1	1	3331	tags=35%, list=36%, signal=53%
GOBP_MYELOID_CELL_HOMEOSTASIS	GOBP_MYELOID_CELL_HOMEOSTASIS		74	-0.183231	-0.836074	0.747126	1	1	1149	tags=15%, list=12%, signal=17%
GOBP_MYELOID_LEUKOCYTE_DIFFERENTIATION	GOBP_MYELOID_LEUKOCYTE_DIFFERENTIATION		89	-0.274446	-1.30429	0.104651	0.633189	1	3331	tags=48%, list=36%, signal=74%
GOBP_MYELOID_LEUKOCYTE_MIGRATION	GOBP_MYELOID_LEUKOCYTE_MIGRATION		62	-0.311525	-1.27103	0.168675	0.681608	1	430	tags=18%, list=5%, signal=18%
GOBP_MYOBLAST_DIFFERENTIATION	GOBP_MYOBLAST_DIFFERENTIATION		36	-0.466863	-1.7318	0.012987	0.109307	1	3879	tags=72%, list=41%, signal=123%
GOBP_MYOBLAST_FUSION	GOBP_MYOBLAST_FUSION		19	-0.362114	-1.19454	0.271605	0.814115	1	1854	tags=26%, list=20%, signal=33%
GOBP_MYOFIBRIL_ASSEMBLY	GOBP_MYOFIBRIL_ASSEMBLY		18	-0.264641	-0.850396	0.708333	1	1	26	tags=6%, list=0%, signal=6%
GOBP_MYOTUBE_DIFFERENTIATION	GOBP_MYOTUBE_DIFFERENTIATION		45	-0.336327	-1.3694	0.109589	0.530931	1	1984	tags=29%, list=21%, signal=36%
GOBP_N_TERMINAL_PROTEIN_AMINO_ACID_MODIFICATION	GOBP_N_TERMINAL_PROTEIN_AMINO_ACID_MODIFICATION		18	-0.170303	-0.535502	0.971831	1	1	6341	tags=72%, list=68%, signal=223%
GOBP_NATURAL_KILLER_CELL_ACTIVATION	GOBP_NATURAL_KILLER_CELL_ACTIVATION		23	-0.296266	-1.02122	0.386667	0.991957	1	832	tags=17%, list=9%, signal=19%
GOBP_NCRNA_3_END_PROCESSING	GOBP_NCRNA_3_END_PROCESSING		32	-0.285364	-0.995342	0.5	1	1	4060	tags=53%, list=43%, signal=93%
GOBP_NCRNA_CATABOLIC_PROCESS	GOBP_NCRNA_CATABOLIC_PROCESS		23	-0.293836	-0.975521	0.484849	1	1	4302	tags=61%, list=46%, signal=112%
GOBP_NCRNA_EXPORT_FROM_NUCLEUS	GOBP_NCRNA_EXPORT_FROM_NUCLEUS		33	-0.227688	-0.806586	0.69863	1	1	5993	tags=79%, list=64%, signal=218%
GOBP_NCRNA_METABOLIC_PROCESS	GOBP_NCRNA_METABOLIC_PROCESS		335	-0.207117	-1.11875	0.214286	0.894722	1	4755	tags=55%, list=51%, signal=107%
GOBP_NCRNA_PROCESSING	GOBP_NCRNA_PROCESSING		290	-0.199586	-1.04159	0.378947	0.969424	1	4854	tags=54%, list=52%, signal=110%
GOBP_NCRNA_TRANSCRIPTION	GOBP_NCRNA_TRANSCRIPTION		76	-0.283512	-1.17665	0.126582	0.828653	1	4144	tags=54%, list=44%, signal=96%
GOBP_NEGATIVE_CHEMOTAXIS	GOBP_NEGATIVE_CHEMOTAXIS		24	-0.415791	-1.40599	0.118421	0.470617	1	3034	tags=46%, list=32%, signal=68%
GOBP_NEGATIVE_REGULATION_OF_ACTIN_FILAMENT_POLYMERIZATION	GOBP_NEGATIVE_REGULATION_OF_ACTIN_FILAMENT_POLYMERIZATION		31	-0.177701	-0.655286	0.931507	1	1	1628	tags=19%, list=17%, signal=23%
GOBP_NEGATIVE_REGULATION_OF_ALPHA_BETA_T_CELL_ACTIVATION	GOBP_NEGATIVE_REGULATION_OF_ALPHA_BETA_T_CELL_ACTIVATION		16	-0.300889	-0.902145	0.597015	1	1	2835	tags=50%, list=30%, signal=72%
GOBP_NEGATIVE_REGULATION_OF_ANION_TRANSMEMBRANE_TRANSPORT	GOBP_NEGATIVE_REGULATION_OF_ANION_TRANSMEMBRANE_TRANSPORT		16	-0.297516	-0.933033	0.513513	1	1	633	tags=13%, list=7%, signal=13%
GOBP_NEGATIVE_REGULATION_OF_ANION_TRANSPORT	GOBP_NEGATIVE_REGULATION_OF_ANION_TRANSPORT		85	-0.285603	-1.29112	0.0941176	0.652085	1	1133	tags=20%, list=12%, signal=23%
GOBP_NEGATIVE_REGULATION_OF_APOPTOTIC_SIGNALING_PATHWAY	GOBP_NEGATIVE_REGULATION_OF_APOPTOTIC_SIGNALING_PATHWAY		125	-0.251409	-1.19639	0.146341	0.811456	1	756	tags=13%, list=8%, signal=14%
GOBP_NEGATIVE_REGULATION_OF_ATP_METABOLIC_PROCESS	GOBP_NEGATIVE_REGULATION_OF_ATP_METABOLIC_PROCESS		17	-0.526597	-1.57468	0.0289855	0.238795	1	1344	tags=41%, list=14%, signal=48%
GOBP_NEGATIVE_REGULATION_OF_AUTOPHAGY	GOBP_NEGATIVE_REGULATION_OF_AUTOPHAGY		50	-0.356385	-1.43614	0.0697674	0.418491	1	656	tags=16%, list=7%, signal=17%
GOBP_NEGATIVE_REGULATION_OF_AXON_EXTENSION	GOBP_NEGATIVE_REGULATION_OF_AXON_EXTENSION		24	-0.496203	-1.70661	0.012987	0.120751	1	2287	tags=46%, list=24%, signal=60%
GOBP_NEGATIVE_REGULATION_OF_AXONOGENESIS	GOBP_NEGATIVE_REGULATION_OF_AXONOGENESIS		39	-0.318426	-1.17655	0.223684	0.828469	1	2287	tags=36%, list=24%, signal=47%
GOBP_NEGATIVE_REGULATION_OF_BINDING	GOBP_NEGATIVE_REGULATION_OF_BINDING		87	-0.275909	-1.21132	0.197531	0.784107	1	1853	tags=28%, list=20%, signal=34%
GOBP_NEGATIVE_REGULATION_OF_BLOOD_PRESSURE	GOBP_NEGATIVE_REGULATION_OF_BLOOD_PRESSURE		16	-0.614708	-1.90201	0	0.0428514	0.98	801	tags=44%, list=9%, signal=48%
GOBP_NEGATIVE_REGULATION_OF_BLOOD_VESSEL_ENDOTHELIAL_CELL_MIGRATION	GOBP_NEGATIVE_REGULATION_OF_BLOOD_VESSEL_ENDOTHELIAL_CELL_MIGRATION		17	-0.594837	-1.85929	0	0.0518835	1	613	tags=47%, list=7%, signal=50%
GOBP_NEGATIVE_REGULATION_OF_BMP_SIGNALING_PATHWAY	GOBP_NEGATIVE_REGULATION_OF_BMP_SIGNALING_PATHWAY		23	-0.38428	-1.24596	0.205479	0.731751	1	733	tags=26%, list=8%, signal=28%
GOBP_NEGATIVE_REGULATION_OF_CALCIUM_ION_TRANSMEMBRANE_TRANSPORT	GOBP_NEGATIVE_REGULATION_OF_CALCIUM_ION_TRANSMEMBRANE_TRANSPORT		20	-0.179449	-0.584955	0.916667	1	1	764	tags=10%, list=8%, signal=11%
GOBP_NEGATIVE_REGULATION_OF_CANONICAL_WNT_SIGNALING_PATHWAY	GOBP_NEGATIVE_REGULATION_OF_CANONICAL_WNT_SIGNALING_PATHWAY		119	-0.229497	-1.03405	0.430233	0.978064	1	738	tags=13%, list=8%, signal=14%
GOBP_NEGATIVE_REGULATION_OF_CARBOHYDRATE_METABOLIC_PROCESS	GOBP_NEGATIVE_REGULATION_OF_CARBOHYDRATE_METABOLIC_PROCESS		26	-0.401959	-1.38619	0.0810811	0.495189	1	1344	tags=27%, list=14%, signal=31%
GOBP_NEGATIVE_REGULATION_OF_CATABOLIC_PROCESS	GOBP_NEGATIVE_REGULATION_OF_CATABOLIC_PROCESS		178	-0.201076	-1.00445	0.505882	1	1	1352	tags=15%, list=14%, signal=17%
GOBP_NEGATIVE_REGULATION_OF_CATALYTIC_ACTIVITY	GOBP_NEGATIVE_REGULATION_OF_CATALYTIC_ACTIVITY		373	-0.155772	-0.855458	0.854167	1	1	2725	tags=27%, list=29%, signal=37%
GOBP_NEGATIVE_REGULATION_OF_CATION_TRANSMEMBRANE_TRANSPORT	GOBP_NEGATIVE_REGULATION_OF_CATION_TRANSMEMBRANE_TRANSPORT		40	-0.249922	-0.943251	0.554054	1	1	764	tags=18%, list=8%, signal=19%
GOBP_NEGATIVE_REGULATION_OF_CELL_ACTIVATION	GOBP_NEGATIVE_REGULATION_OF_CELL_ACTIVATION		76	-0.258114	-1.12602	0.3	0.890845	1	2912	tags=47%, list=31%, signal=68%
GOBP_NEGATIVE_REGULATION_OF_CELL_ADHESION	GOBP_NEGATIVE_REGULATION_OF_CELL_ADHESION		122	-0.275267	-1.26899	0.097561	0.684646	1	1955	tags=30%, list=21%, signal=37%
GOBP_NEGATIVE_REGULATION_OF_CELL_CELL_ADHESION	GOBP_NEGATIVE_REGULATION_OF_CELL_CELL_ADHESION		75	-0.262316	-1.16271	0.25	0.85107	1	1895	tags=32%, list=20%, signal=40%
GOBP_NEGATIVE_REGULATION_OF_CELL_CYCLE	GOBP_NEGATIVE_REGULATION_OF_CELL_CYCLE		387	-0.196693	-1.05766	0.344086	0.952151	1	3688	tags=42%, list=39%, signal=66%
GOBP_NEGATIVE_REGULATION_OF_CELL_CYCLE_G1_S_PHASE_TRANSITION	GOBP_NEGATIVE_REGULATION_OF_CELL_CYCLE_G1_S_PHASE_TRANSITION		64	-0.236422	-1.0328	0.415584	0.979491	1	4023	tags=56%, list=43%, signal=98%
GOBP_NEGATIVE_REGULATION_OF_CELL_CYCLE_G2_M_PHASE_TRANSITION	GOBP_NEGATIVE_REGULATION_OF_CELL_CYCLE_G2_M_PHASE_TRANSITION		74	-0.127957	-0.571949	0.946667	1	1	7031	tags=77%, list=75%, signal=307%
GOBP_NEGATIVE_REGULATION_OF_CELL_CYCLE_PHASE_TRANSITION	GOBP_NEGATIVE_REGULATION_OF_CELL_CYCLE_PHASE_TRANSITION		167	-0.172206	-0.867358	0.717391	1	1	5368	tags=62%, list=57%, signal=143%
GOBP_NEGATIVE_REGULATION_OF_CELL_CYCLE_PROCESS	GOBP_NEGATIVE_REGULATION_OF_CELL_CYCLE_PROCESS		224	-0.179069	-0.896927	0.655556	1	1	4539	tags=52%, list=48%, signal=99%
GOBP_NEGATIVE_REGULATION_OF_CELL_DEATH	GOBP_NEGATIVE_REGULATION_OF_CELL_DEATH		496	-0.234796	-1.27978	0.020202	0.665967	1	1882	tags=24%, list=20%, signal=29%
GOBP_NEGATIVE_REGULATION_OF_CELL_DEVELOPMENT	GOBP_NEGATIVE_REGULATION_OF_CELL_DEVELOPMENT		86	-0.350471	-1.57401	0.0120482	0.238778	1	999	tags=21%, list=11%, signal=23%
GOBP_NEGATIVE_REGULATION_OF_CELL_DIFFERENTIATION	GOBP_NEGATIVE_REGULATION_OF_CELL_DIFFERENTIATION		313	-0.278063	-1.47458	0	0.373107	1	1984	tags=30%, list=21%, signal=36%
GOBP_NEGATIVE_REGULATION_OF_CELL_GROWTH	GOBP_NEGATIVE_REGULATION_OF_CELL_GROWTH		88	-0.329884	-1.42166	0.0243902	0.441373	1	3539	tags=47%, list=38%, signal=74%
GOBP_NEGATIVE_REGULATION_OF_CELL_JUNCTION_ASSEMBLY	GOBP_NEGATIVE_REGULATION_OF_CELL_JUNCTION_ASSEMBLY		17	-0.509699	-1.66859	0.0285714	0.144224	1	1026	tags=35%, list=11%, signal=40%
GOBP_NEGATIVE_REGULATION_OF_CELL_MATRIX_ADHESION	GOBP_NEGATIVE_REGULATION_OF_CELL_MATRIX_ADHESION		18	-0.377338	-1.22144	0.263158	0.770266	1	1026	tags=22%, list=11%, signal=25%
GOBP_NEGATIVE_REGULATION_OF_CELL_POPULATION_PROLIFERATION	GOBP_NEGATIVE_REGULATION_OF_CELL_POPULATION_PROLIFERATION		319	-0.301479	-1.63169	0	0.176181	1	2036	tags=31%, list=22%, signal=38%
GOBP_NEGATIVE_REGULATION_OF_CELL_PROJECTION_ORGANIZATION	GOBP_NEGATIVE_REGULATION_OF_CELL_PROJECTION_ORGANIZATION		102	-0.236233	-1.08587	0.361446	0.924181	1	1405	tags=21%, list=15%, signal=24%
GOBP_NEGATIVE_REGULATION_OF_CELL_SUBSTRATE_ADHESION	GOBP_NEGATIVE_REGULATION_OF_CELL_SUBSTRATE_ADHESION		31	-0.339266	-1.18887	0.202703	0.817802	1	1026	tags=19%, list=11%, signal=22%
GOBP_NEGATIVE_REGULATION_OF_CELLULAR_CATABOLIC_PROCESS	GOBP_NEGATIVE_REGULATION_OF_CELLULAR_CATABOLIC_PROCESS		145	-0.180079	-0.891078	0.697674	1	1	728	tags=9%, list=8%, signal=10%
GOBP_NEGATIVE_REGULATION_OF_CELLULAR_COMPONENT_ORGANIZATION	GOBP_NEGATIVE_REGULATION_OF_CELLULAR_COMPONENT_ORGANIZATION		398	-0.193624	-1.05074	0.393617	0.96116	1	3451	tags=37%, list=37%, signal=56%
GOBP_NEGATIVE_REGULATION_OF_CELLULAR_PROTEIN_CATABOLIC_PROCESS	GOBP_NEGATIVE_REGULATION_OF_CELLULAR_PROTEIN_CATABOLIC_PROCESS		40	-0.119647	-0.436747	1	1	1	728	tags=8%, list=8%, signal=8%
GOBP_NEGATIVE_REGULATION_OF_CELLULAR_PROTEIN_LOCALIZATION	GOBP_NEGATIVE_REGULATION_OF_CELLULAR_PROTEIN_LOCALIZATION		56	-0.27689	-1.14238	0.294872	0.871805	1	4803	tags=61%, list=51%, signal=124%
GOBP_NEGATIVE_REGULATION_OF_CELLULAR_RESPONSE_TO_GROWTH_FACTOR_STIMULUS	GOBP_NEGATIVE_REGULATION_OF_CELLULAR_RESPONSE_TO_GROWTH_FACTOR_STIMULUS		43	-0.368114	-1.55889	0.027027	0.251236	1	832	tags=23%, list=9%, signal=25%
GOBP_NEGATIVE_REGULATION_OF_CELLULAR_RESPONSE_TO_INSULIN_STIMULUS	GOBP_NEGATIVE_REGULATION_OF_CELLULAR_RESPONSE_TO_INSULIN_STIMULUS		22	-0.265484	-0.893758	0.588235	1	1	5521	tags=73%, list=59%, signal=177%
GOBP_NEGATIVE_REGULATION_OF_CHEMOTAXIS	GOBP_NEGATIVE_REGULATION_OF_CHEMOTAXIS		23	-0.498365	-1.61028	0.025974	0.201536	1	882	tags=26%, list=9%, signal=29%
GOBP_NEGATIVE_REGULATION_OF_CHROMATIN_ORGANIZATION	GOBP_NEGATIVE_REGULATION_OF_CHROMATIN_ORGANIZATION		33	-0.135473	-0.524801	0.986667	1	1	6118	tags=73%, list=65%, signal=209%
GOBP_NEGATIVE_REGULATION_OF_CHROMOSOME_ORGANIZATION	GOBP_NEGATIVE_REGULATION_OF_CHROMOSOME_ORGANIZATION		64	-0.25542	-1.12372	0.277778	0.889856	1	4367	tags=56%, list=47%, signal=105%
GOBP_NEGATIVE_REGULATION_OF_COAGULATION	GOBP_NEGATIVE_REGULATION_OF_COAGULATION		17	-0.543252	-1.66122	0.0135135	0.149691	1	1753	tags=53%, list=19%, signal=65%
GOBP_NEGATIVE_REGULATION_OF_COLD_INDUCED_THERMOGENESIS	GOBP_NEGATIVE_REGULATION_OF_COLD_INDUCED_THERMOGENESIS		24	-0.349451	-1.18459	0.25	0.823473	1	3707	tags=58%, list=40%, signal=96%
GOBP_NEGATIVE_REGULATION_OF_CYCLIN_DEPENDENT_PROTEIN_KINASE_ACTIVITY	GOBP_NEGATIVE_REGULATION_OF_CYCLIN_DEPENDENT_PROTEIN_KINASE_ACTIVITY		16	-0.465131	-1.52128	0.0526316	0.297272	1	3476	tags=69%, list=37%, signal=109%
GOBP_NEGATIVE_REGULATION_OF_CYSTEINE_TYPE_ENDOPEPTIDASE_ACTIVITY	GOBP_NEGATIVE_REGULATION_OF_CYSTEINE_TYPE_ENDOPEPTIDASE_ACTIVITY		43	-0.390911	-1.56354	0.0253165	0.248896	1	1770	tags=30%, list=19%, signal=37%
GOBP_NEGATIVE_REGULATION_OF_CYTOKINE_PRODUCTION	GOBP_NEGATIVE_REGULATION_OF_CYTOKINE_PRODUCTION		112	-0.283291	-1.32636	0.0823529	0.596371	1	875	tags=21%, list=9%, signal=22%
GOBP_NEGATIVE_REGULATION_OF_CYTOSKELETON_ORGANIZATION	GOBP_NEGATIVE_REGULATION_OF_CYTOSKELETON_ORGANIZATION		77	-0.150398	-0.64882	0.948718	1	1	4352	tags=47%, list=46%, signal=87%
GOBP_NEGATIVE_REGULATION_OF_DEFENSE_RESPONSE	GOBP_NEGATIVE_REGULATION_OF_DEFENSE_RESPONSE		82	-0.250339	-1.10449	0.297619	0.911517	1	1133	tags=18%, list=12%, signal=21%
GOBP_NEGATIVE_REGULATION_OF_DEVELOPMENTAL_GROWTH	GOBP_NEGATIVE_REGULATION_OF_DEVELOPMENTAL_GROWTH		52	-0.450261	-1.88532	0	0.0491086	0.99	1720	tags=38%, list=18%, signal=47%
GOBP_NEGATIVE_REGULATION_OF_DEVELOPMENTAL_PROCESS	GOBP_NEGATIVE_REGULATION_OF_DEVELOPMENTAL_PROCESS		410	-0.298434	-1.63559	0	0.173264	1	1984	tags=31%, list=21%, signal=37%
GOBP_NEGATIVE_REGULATION_OF_DNA_BINDING	GOBP_NEGATIVE_REGULATION_OF_DNA_BINDING		30	-0.402727	-1.47978	0.0606061	0.367234	1	2069	tags=40%, list=22%, signal=51%
GOBP_NEGATIVE_REGULATION_OF_DNA_BINDING_TRANSCRIPTION_FACTOR_ACTIVITY	GOBP_NEGATIVE_REGULATION_OF_DNA_BINDING_TRANSCRIPTION_FACTOR_ACTIVITY		86	-0.237715	-1.11974	0.341176	0.893732	1	696	tags=13%, list=7%, signal=14%
GOBP_NEGATIVE_REGULATION_OF_DNA_RECOMBINATION	GOBP_NEGATIVE_REGULATION_OF_DNA_RECOMBINATION		18	-0.308367	-0.972635	0.544118	1	1	4817	tags=72%, list=51%, signal=148%
GOBP_NEGATIVE_REGULATION_OF_DNA_REPAIR	GOBP_NEGATIVE_REGULATION_OF_DNA_REPAIR		23	-0.225039	-0.784674	0.743243	1	1	3079	tags=35%, list=33%, signal=52%
GOBP_NEGATIVE_REGULATION_OF_DNA_REPLICATION	GOBP_NEGATIVE_REGULATION_OF_DNA_REPLICATION		21	-0.355509	-1.15126	0.320513	0.863566	1	3727	tags=57%, list=40%, signal=95%
GOBP_NEGATIVE_REGULATION_OF_ENDOCYTOSIS	GOBP_NEGATIVE_REGULATION_OF_ENDOCYTOSIS		27	-0.127091	-0.428847	1	1	1	5644	tags=59%, list=60%, signal=149%
GOBP_NEGATIVE_REGULATION_OF_ENDOTHELIAL_CELL_PROLIFERATION	GOBP_NEGATIVE_REGULATION_OF_ENDOTHELIAL_CELL_PROLIFERATION		18	-0.450114	-1.34252	0.138889	0.571068	1	832	tags=33%, list=9%, signal=37%
GOBP_NEGATIVE_REGULATION_OF_EPITHELIAL_CELL_APOPTOTIC_PROCESS	GOBP_NEGATIVE_REGULATION_OF_EPITHELIAL_CELL_APOPTOTIC_PROCESS		21	-0.493086	-1.67833	0.0138889	0.138524	1	1277	tags=33%, list=14%, signal=39%
GOBP_NEGATIVE_REGULATION_OF_EPITHELIAL_CELL_DIFFERENTIATION	GOBP_NEGATIVE_REGULATION_OF_EPITHELIAL_CELL_DIFFERENTIATION		23	-0.380587	-1.26829	0.216867	0.686394	1	1191	tags=35%, list=13%, signal=40%
GOBP_NEGATIVE_REGULATION_OF_EPITHELIAL_CELL_MIGRATION	GOBP_NEGATIVE_REGULATION_OF_EPITHELIAL_CELL_MIGRATION		36	-0.389302	-1.45362	0.012987	0.400834	1	1928	tags=39%, list=21%, signal=49%
GOBP_NEGATIVE_REGULATION_OF_EPITHELIAL_CELL_PROLIFERATION	GOBP_NEGATIVE_REGULATION_OF_EPITHELIAL_CELL_PROLIFERATION		59	-0.323359	-1.3879	0.0740741	0.49277	1	1396	tags=31%, list=15%, signal=36%
GOBP_NEGATIVE_REGULATION_OF_EPITHELIAL_TO_MESENCHYMAL_TRANSITION	GOBP_NEGATIVE_REGULATION_OF_EPITHELIAL_TO_MESENCHYMAL_TRANSITION		21	-0.468254	-1.47917	0.0307692	0.368217	1	1046	tags=29%, list=11%, signal=32%
GOBP_NEGATIVE_REGULATION_OF_ERBB_SIGNALING_PATHWAY	GOBP_NEGATIVE_REGULATION_OF_ERBB_SIGNALING_PATHWAY		28	-0.319886	-1.09185	0.355263	0.925766	1	462	tags=14%, list=5%, signal=15%
GOBP_NEGATIVE_REGULATION_OF_ERK1_AND_ERK2_CASCADE	GOBP_NEGATIVE_REGULATION_OF_ERK1_AND_ERK2_CASCADE		44	-0.321543	-1.28823	0.142857	0.65333	1	2933	tags=41%, list=31%, signal=59%
GOBP_NEGATIVE_REGULATION_OF_ESTABLISHMENT_OF_PROTEIN_LOCALIZATION	GOBP_NEGATIVE_REGULATION_OF_ESTABLISHMENT_OF_PROTEIN_LOCALIZATION		57	-0.251079	-0.995708	0.4875	1	1	1075	tags=18%, list=11%, signal=20%
GOBP_NEGATIVE_REGULATION_OF_EXTRINSIC_APOPTOTIC_SIGNALING_PATHWAY	GOBP_NEGATIVE_REGULATION_OF_EXTRINSIC_APOPTOTIC_SIGNALING_PATHWAY		50	-0.424813	-1.67356	0	0.140831	1	435	tags=16%, list=5%, signal=17%
GOBP_NEGATIVE_REGULATION_OF_EXTRINSIC_APOPTOTIC_SIGNALING_PATHWAY_VIA_DEATH_DOMAIN_RECEPTORS	GOBP_NEGATIVE_REGULATION_OF_EXTRINSIC_APOPTOTIC_SIGNALING_PATHWAY_VIA_DEATH_DOMAIN_RECEPTORS		20	-0.52618	-1.8872	0	0.049408	0.99	317	tags=20%, list=3%, signal=21%
GOBP_NEGATIVE_REGULATION_OF_FAT_CELL_DIFFERENTIATION	GOBP_NEGATIVE_REGULATION_OF_FAT_CELL_DIFFERENTIATION		30	-0.346336	-1.23484	0.189189	0.747913	1	3378	tags=60%, list=36%, signal=94%
GOBP_NEGATIVE_REGULATION_OF_FATTY_ACID_METABOLIC_PROCESS	GOBP_NEGATIVE_REGULATION_OF_FATTY_ACID_METABOLIC_PROCESS		18	-0.348768	-1.01765	0.416667	0.99271	1	2378	tags=50%, list=25%, signal=67%
GOBP_NEGATIVE_REGULATION_OF_FIBROBLAST_PROLIFERATION	GOBP_NEGATIVE_REGULATION_OF_FIBROBLAST_PROLIFERATION		16	-0.266271	-0.824797	0.666667	1	1	2958	tags=44%, list=32%, signal=64%
GOBP_NEGATIVE_REGULATION_OF_G_PROTEIN_COUPLED_RECEPTOR_SIGNALING_PATHWAY	GOBP_NEGATIVE_REGULATION_OF_G_PROTEIN_COUPLED_RECEPTOR_SIGNALING_PATHWAY		24	-0.416931	-1.45285	0.0519481	0.402041	1	633	tags=21%, list=7%, signal=22%
GOBP_NEGATIVE_REGULATION_OF_GENE_EXPRESSION_EPIGENETIC	GOBP_NEGATIVE_REGULATION_OF_GENE_EXPRESSION_EPIGENETIC		37	-0.195756	-0.722231	0.8	1	1	6158	tags=76%, list=66%, signal=220%
GOBP_NEGATIVE_REGULATION_OF_GROWTH	GOBP_NEGATIVE_REGULATION_OF_GROWTH		115	-0.347495	-1.67844	0	0.13889	1	2726	tags=39%, list=29%, signal=55%
GOBP_NEGATIVE_REGULATION_OF_GTPASE_ACTIVITY	GOBP_NEGATIVE_REGULATION_OF_GTPASE_ACTIVITY		27	-0.180613	-0.614347	0.975904	1	1	3565	tags=44%, list=38%, signal=72%
GOBP_NEGATIVE_REGULATION_OF_HISTONE_MODIFICATION	GOBP_NEGATIVE_REGULATION_OF_HISTONE_MODIFICATION		28	-0.161839	-0.547042	0.944444	1	1	6118	tags=79%, list=65%, signal=226%
GOBP_NEGATIVE_REGULATION_OF_HORMONE_SECRETION	GOBP_NEGATIVE_REGULATION_OF_HORMONE_SECRETION		25	-0.362526	-1.2253	0.273973	0.764626	1	1075	tags=28%, list=11%, signal=32%
GOBP_NEGATIVE_REGULATION_OF_HYDROLASE_ACTIVITY	GOBP_NEGATIVE_REGULATION_OF_HYDROLASE_ACTIVITY		175	-0.184136	-0.922334	0.554217	1	1	588	tags=9%, list=6%, signal=10%
GOBP_NEGATIVE_REGULATION_OF_I_KAPPAB_KINASE_NF_KAPPAB_SIGNALING	GOBP_NEGATIVE_REGULATION_OF_I_KAPPAB_KINASE_NF_KAPPAB_SIGNALING		21	-0.136683	-0.457304	0.984375	1	1	273	tags=5%, list=3%, signal=5%
GOBP_NEGATIVE_REGULATION_OF_IMMUNE_RESPONSE	GOBP_NEGATIVE_REGULATION_OF_IMMUNE_RESPONSE		51	-0.245331	-1.06968	0.39726	0.943564	1	1473	tags=24%, list=16%, signal=28%
GOBP_NEGATIVE_REGULATION_OF_IMMUNE_SYSTEM_PROCESS	GOBP_NEGATIVE_REGULATION_OF_IMMUNE_SYSTEM_PROCESS		158	-0.265756	-1.39393	0.0689655	0.483915	1	1527	tags=23%, list=16%, signal=28%
GOBP_NEGATIVE_REGULATION_OF_INFLAMMATORY_RESPONSE	GOBP_NEGATIVE_REGULATION_OF_INFLAMMATORY_RESPONSE		49	-0.324119	-1.29318	0.125	0.648426	1	1070	tags=24%, list=11%, signal=28%
GOBP_NEGATIVE_REGULATION_OF_INTRACELLULAR_PROTEIN_TRANSPORT	GOBP_NEGATIVE_REGULATION_OF_INTRACELLULAR_PROTEIN_TRANSPORT		21	-0.310691	-1.05859	0.383562	0.952357	1	2133	tags=29%, list=23%, signal=37%
GOBP_NEGATIVE_REGULATION_OF_INTRACELLULAR_SIGNAL_TRANSDUCTION	GOBP_NEGATIVE_REGULATION_OF_INTRACELLULAR_SIGNAL_TRANSDUCTION		277	-0.180588	-0.920799	0.644444	1	1	3160	tags=33%, list=34%, signal=49%
GOBP_NEGATIVE_REGULATION_OF_INTRACELLULAR_STEROID_HORMONE_RECEPTOR_SIGNALING_PATHWAY	GOBP_NEGATIVE_REGULATION_OF_INTRACELLULAR_STEROID_HORMONE_RECEPTOR_SIGNALING_PATHWAY		23	-0.186226	-0.677452	0.892857	1	1	5816	tags=70%, list=62%, signal=183%
GOBP_NEGATIVE_REGULATION_OF_INTRACELLULAR_TRANSPORT	GOBP_NEGATIVE_REGULATION_OF_INTRACELLULAR_TRANSPORT		26	-0.293085	-1.06797	0.364865	0.94548	1	711	tags=15%, list=8%, signal=17%
GOBP_NEGATIVE_REGULATION_OF_ION_TRANSPORT	GOBP_NEGATIVE_REGULATION_OF_ION_TRANSPORT		130	-0.248016	-1.17093	0.188235	0.837998	1	1191	tags=19%, list=13%, signal=22%
GOBP_NEGATIVE_REGULATION_OF_KINASE_ACTIVITY	GOBP_NEGATIVE_REGULATION_OF_KINASE_ACTIVITY		153	-0.149093	-0.745437	0.882353	1	1	3103	tags=33%, list=33%, signal=49%
GOBP_NEGATIVE_REGULATION_OF_LEUKOCYTE_APOPTOTIC_PROCESS	GOBP_NEGATIVE_REGULATION_OF_LEUKOCYTE_APOPTOTIC_PROCESS		22	-0.437272	-1.38861	0.12	0.492651	1	1413	tags=41%, list=15%, signal=48%
GOBP_NEGATIVE_REGULATION_OF_LEUKOCYTE_PROLIFERATION	GOBP_NEGATIVE_REGULATION_OF_LEUKOCYTE_PROLIFERATION		31	-0.344471	-1.20691	0.219178	0.791289	1	2229	tags=42%, list=24%, signal=55%
GOBP_NEGATIVE_REGULATION_OF_LIPID_BIOSYNTHETIC_PROCESS	GOBP_NEGATIVE_REGULATION_OF_LIPID_BIOSYNTHETIC_PROCESS		29	-0.468846	-1.62107	0.0126582	0.189348	1	2138	tags=45%, list=23%, signal=58%
GOBP_NEGATIVE_REGULATION_OF_LIPID_LOCALIZATION	GOBP_NEGATIVE_REGULATION_OF_LIPID_LOCALIZATION		15	-0.411378	-1.26821	0.203125	0.686033	1	2489	tags=47%, list=27%, signal=63%
GOBP_NEGATIVE_REGULATION_OF_LIPID_METABOLIC_PROCESS	GOBP_NEGATIVE_REGULATION_OF_LIPID_METABOLIC_PROCESS		53	-0.372921	-1.5607	0.0243902	0.251606	1	2138	tags=38%, list=23%, signal=49%
GOBP_NEGATIVE_REGULATION_OF_LOCOMOTION	GOBP_NEGATIVE_REGULATION_OF_LOCOMOTION		138	-0.26463	-1.27635	0.0786517	0.673089	1	661	tags=16%, list=7%, signal=17%
GOBP_NEGATIVE_REGULATION_OF_LYMPHOCYTE_APOPTOTIC_PROCESS	GOBP_NEGATIVE_REGULATION_OF_LYMPHOCYTE_APOPTOTIC_PROCESS		16	-0.365946	-1.11173	0.391892	0.902319	1	1833	tags=44%, list=20%, signal=54%
GOBP_NEGATIVE_REGULATION_OF_MACROAUTOPHAGY	GOBP_NEGATIVE_REGULATION_OF_MACROAUTOPHAGY		22	-0.328228	-1.12529	0.37037	0.890792	1	656	tags=14%, list=7%, signal=15%
GOBP_NEGATIVE_REGULATION_OF_MAP_KINASE_ACTIVITY	GOBP_NEGATIVE_REGULATION_OF_MAP_KINASE_ACTIVITY		48	-0.212297	-0.825661	0.733333	1	1	2948	tags=35%, list=31%, signal=51%
GOBP_NEGATIVE_REGULATION_OF_MAPK_CASCADE	GOBP_NEGATIVE_REGULATION_OF_MAPK_CASCADE		103	-0.217057	-1.07588	0.3375	0.935102	1	2948	tags=35%, list=31%, signal=50%
GOBP_NEGATIVE_REGULATION_OF_METAPHASE_ANAPHASE_TRANSITION_OF_CELL_CYCLE	GOBP_NEGATIVE_REGULATION_OF_METAPHASE_ANAPHASE_TRANSITION_OF_CELL_CYCLE		32	-0.308982	-1.12163	0.333333	0.892592	1	4968	tags=75%, list=53%, signal=159%
GOBP_NEGATIVE_REGULATION_OF_MICROTUBULE_POLYMERIZATION_OR_DEPOLYMERIZATION	GOBP_NEGATIVE_REGULATION_OF_MICROTUBULE_POLYMERIZATION_OR_DEPOLYMERIZATION		19	-0.208334	-0.618703	0.905405	1	1	438	tags=11%, list=5%, signal=11%
GOBP_NEGATIVE_REGULATION_OF_MITOCHONDRION_ORGANIZATION	GOBP_NEGATIVE_REGULATION_OF_MITOCHONDRION_ORGANIZATION		29	-0.344627	-1.24356	0.210526	0.736266	1	1355	tags=21%, list=14%, signal=24%
GOBP_NEGATIVE_REGULATION_OF_MITOTIC_CELL_CYCLE	GOBP_NEGATIVE_REGULATION_OF_MITOTIC_CELL_CYCLE		202	-0.187091	-0.968694	0.56383	1	1	4539	tags=52%, list=48%, signal=99%
GOBP_NEGATIVE_REGULATION_OF_MRNA_CATABOLIC_PROCESS	GOBP_NEGATIVE_REGULATION_OF_MRNA_CATABOLIC_PROCESS		32	-0.0945219	-0.343595	1	1	1	198	tags=3%, list=2%, signal=3%
GOBP_NEGATIVE_REGULATION_OF_MRNA_METABOLIC_PROCESS	GOBP_NEGATIVE_REGULATION_OF_MRNA_METABOLIC_PROCESS		56	-0.0719906	-0.288011	1	1	1	1703	tags=13%, list=18%, signal=15%
GOBP_NEGATIVE_REGULATION_OF_MRNA_PROCESSING	GOBP_NEGATIVE_REGULATION_OF_MRNA_PROCESSING		25	-0.170644	-0.579925	0.960526	1	1	6482	tags=80%, list=69%, signal=259%
GOBP_NEGATIVE_REGULATION_OF_MRNA_SPLICING_VIA_SPLICEOSOME	GOBP_NEGATIVE_REGULATION_OF_MRNA_SPLICING_VIA_SPLICEOSOME		18	-0.197625	-0.625572	0.863014	1	1	6482	tags=83%, list=69%, signal=270%
GOBP_NEGATIVE_REGULATION_OF_MULTICELLULAR_ORGANISMAL_PROCESS	GOBP_NEGATIVE_REGULATION_OF_MULTICELLULAR_ORGANISMAL_PROCESS		431	-0.292441	-1.58381	0	0.228707	1	1955	tags=31%, list=21%, signal=37%
GOBP_NEGATIVE_REGULATION_OF_MUSCLE_CELL_APOPTOTIC_PROCESS	GOBP_NEGATIVE_REGULATION_OF_MUSCLE_CELL_APOPTOTIC_PROCESS		18	-0.399295	-1.24193	0.231884	0.739562	1	791	tags=22%, list=8%, signal=24%
GOBP_NEGATIVE_REGULATION_OF_MUSCLE_CELL_DIFFERENTIATION	GOBP_NEGATIVE_REGULATION_OF_MUSCLE_CELL_DIFFERENTIATION		26	-0.585086	-1.96235	0	0.0302924	0.84	1984	tags=58%, list=21%, signal=73%
GOBP_NEGATIVE_REGULATION_OF_MYELOID_CELL_DIFFERENTIATION	GOBP_NEGATIVE_REGULATION_OF_MYELOID_CELL_DIFFERENTIATION		45	-0.216996	-0.86138	0.692308	1	1	3262	tags=42%, list=35%, signal=64%
GOBP_NEGATIVE_REGULATION_OF_MYELOID_LEUKOCYTE_DIFFERENTIATION	GOBP_NEGATIVE_REGULATION_OF_MYELOID_LEUKOCYTE_DIFFERENTIATION		25	-0.284949	-0.98772	0.469697	1	1	3262	tags=52%, list=35%, signal=80%
GOBP_NEGATIVE_REGULATION_OF_NERVOUS_SYSTEM_DEVELOPMENT	GOBP_NEGATIVE_REGULATION_OF_NERVOUS_SYSTEM_DEVELOPMENT		68	-0.360625	-1.5555	0.0240964	0.255905	1	999	tags=22%, list=11%, signal=25%
GOBP_NEGATIVE_REGULATION_OF_NEURON_APOPTOTIC_PROCESS	GOBP_NEGATIVE_REGULATION_OF_NEURON_APOPTOTIC_PROCESS		76	-0.27444	-1.19077	0.197674	0.813915	1	3482	tags=46%, list=37%, signal=73%
GOBP_NEGATIVE_REGULATION_OF_NEURON_DEATH	GOBP_NEGATIVE_REGULATION_OF_NEURON_DEATH		111	-0.177212	-0.816849	0.768293	1	1	1882	tags=23%, list=20%, signal=28%
GOBP_NEGATIVE_REGULATION_OF_NEURON_DIFFERENTIATION	GOBP_NEGATIVE_REGULATION_OF_NEURON_DIFFERENTIATION		35	-0.361806	-1.35177	0.075	0.559127	1	3619	tags=60%, list=39%, signal=97%
GOBP_NEGATIVE_REGULATION_OF_NEURON_PROJECTION_DEVELOPMENT	GOBP_NEGATIVE_REGULATION_OF_NEURON_PROJECTION_DEVELOPMENT		79	-0.251586	-1.12049	0.2875	0.893201	1	1324	tags=20%, list=14%, signal=23%
GOBP_NEGATIVE_REGULATION_OF_NF_KAPPAB_TRANSCRIPTION_FACTOR_ACTIVITY	GOBP_NEGATIVE_REGULATION_OF_NF_KAPPAB_TRANSCRIPTION_FACTOR_ACTIVITY		43	-0.166948	-0.650956	0.909091	1	1	578	tags=9%, list=6%, signal=10%
GOBP_NEGATIVE_REGULATION_OF_NOTCH_SIGNALING_PATHWAY	GOBP_NEGATIVE_REGULATION_OF_NOTCH_SIGNALING_PATHWAY		24	-0.452226	-1.46728	0.0379747	0.382633	1	1415	tags=33%, list=15%, signal=39%
GOBP_NEGATIVE_REGULATION_OF_NUCLEAR_DIVISION	GOBP_NEGATIVE_REGULATION_OF_NUCLEAR_DIVISION		40	-0.332016	-1.24816	0.225	0.727746	1	4410	tags=70%, list=47%, signal=132%
GOBP_NEGATIVE_REGULATION_OF_ORGAN_GROWTH	GOBP_NEGATIVE_REGULATION_OF_ORGAN_GROWTH		17	-0.555431	-1.72463	0	0.114177	1	1413	tags=53%, list=15%, signal=62%
GOBP_NEGATIVE_REGULATION_OF_ORGANELLE_ASSEMBLY	GOBP_NEGATIVE_REGULATION_OF_ORGANELLE_ASSEMBLY		26	-0.291563	-0.974742	0.552632	1	1	3863	tags=50%, list=41%, signal=85%
GOBP_NEGATIVE_REGULATION_OF_ORGANELLE_ORGANIZATION	GOBP_NEGATIVE_REGULATION_OF_ORGANELLE_ORGANIZATION		198	-0.209586	-1.06018	0.329545	0.95164	1	4367	tags=49%, list=47%, signal=91%
GOBP_NEGATIVE_REGULATION_OF_OSSIFICATION	GOBP_NEGATIVE_REGULATION_OF_OSSIFICATION		17	-0.253276	-0.794547	0.69863	1	1	328	tags=12%, list=4%, signal=12%
GOBP_NEGATIVE_REGULATION_OF_OSTEOBLAST_DIFFERENTIATION	GOBP_NEGATIVE_REGULATION_OF_OSTEOBLAST_DIFFERENTIATION		27	-0.332919	-1.1232	0.357143	0.890404	1	1724	tags=30%, list=18%, signal=36%
GOBP_NEGATIVE_REGULATION_OF_OXIDATIVE_STRESS_INDUCED_CELL_DEATH	GOBP_NEGATIVE_REGULATION_OF_OXIDATIVE_STRESS_INDUCED_CELL_DEATH		22	-0.3451	-1.15076	0.328767	0.863603	1	1232	tags=18%, list=13%, signal=21%
GOBP_NEGATIVE_REGULATION_OF_PEPTIDASE_ACTIVITY	GOBP_NEGATIVE_REGULATION_OF_PEPTIDASE_ACTIVITY		77	-0.247493	-1.04606	0.45679	0.962153	1	588	tags=12%, list=6%, signal=12%
GOBP_NEGATIVE_REGULATION_OF_PEPTIDE_HORMONE_SECRETION	GOBP_NEGATIVE_REGULATION_OF_PEPTIDE_HORMONE_SECRETION		17	-0.43246	-1.29072	0.191781	0.652063	1	1707	tags=35%, list=18%, signal=43%
GOBP_NEGATIVE_REGULATION_OF_PEPTIDE_SECRETION	GOBP_NEGATIVE_REGULATION_OF_PEPTIDE_SECRETION		29	-0.238661	-0.886801	0.666667	1	1	1075	tags=21%, list=11%, signal=23%
GOBP_NEGATIVE_REGULATION_OF_PEPTIDYL_SERINE_PHOSPHORYLATION	GOBP_NEGATIVE_REGULATION_OF_PEPTIDYL_SERINE_PHOSPHORYLATION		20	-0.37273	-1.19122	0.294872	0.814625	1	1801	tags=30%, list=19%, signal=37%
GOBP_NEGATIVE_REGULATION_OF_PEPTIDYL_TYROSINE_PHOSPHORYLATION	GOBP_NEGATIVE_REGULATION_OF_PEPTIDYL_TYROSINE_PHOSPHORYLATION		31	-0.308473	-1.11525	0.353659	0.89718	1	3060	tags=42%, list=33%, signal=62%
GOBP_NEGATIVE_REGULATION_OF_PHOSPHORUS_METABOLIC_PROCESS	GOBP_NEGATIVE_REGULATION_OF_PHOSPHORUS_METABOLIC_PROCESS		294	-0.169194	-0.912776	0.698925	1	1	2948	tags=31%, list=31%, signal=44%
GOBP_NEGATIVE_REGULATION_OF_PHOSPHORYLATION	GOBP_NEGATIVE_REGULATION_OF_PHOSPHORYLATION		234	-0.183562	-0.94552	0.630435	1	1	3103	tags=35%, list=33%, signal=51%
GOBP_NEGATIVE_REGULATION_OF_PROTEASOMAL_PROTEIN_CATABOLIC_PROCESS	GOBP_NEGATIVE_REGULATION_OF_PROTEASOMAL_PROTEIN_CATABOLIC_PROCESS		24	-0.109445	-0.367171	1	1	1	8341	tags=100%, list=89%, signal=915%
GOBP_NEGATIVE_REGULATION_OF_PROTEIN_BINDING	GOBP_NEGATIVE_REGULATION_OF_PROTEIN_BINDING		54	-0.214304	-0.881332	0.705128	1	1	2365	tags=30%, list=25%, signal=39%
GOBP_NEGATIVE_REGULATION_OF_PROTEIN_CATABOLIC_PROCESS	GOBP_NEGATIVE_REGULATION_OF_PROTEIN_CATABOLIC_PROCESS		65	-0.173162	-0.776703	0.833333	1	1	6111	tags=68%, list=65%, signal=194%
GOBP_NEGATIVE_REGULATION_OF_PROTEIN_CONTAINING_COMPLEX_ASSEMBLY	GOBP_NEGATIVE_REGULATION_OF_PROTEIN_CONTAINING_COMPLEX_ASSEMBLY		72	-0.176323	-0.78513	0.765432	1	1	1894	tags=19%, list=20%, signal=24%
GOBP_NEGATIVE_REGULATION_OF_PROTEIN_DEPHOSPHORYLATION	GOBP_NEGATIVE_REGULATION_OF_PROTEIN_DEPHOSPHORYLATION		35	-0.183366	-0.688941	0.829268	1	1	1069	tags=14%, list=11%, signal=16%
GOBP_NEGATIVE_REGULATION_OF_PROTEIN_KINASE_B_SIGNALING	GOBP_NEGATIVE_REGULATION_OF_PROTEIN_KINASE_B_SIGNALING		25	-0.33742	-1.11562	0.328947	0.896441	1	1856	tags=32%, list=20%, signal=40%
GOBP_NEGATIVE_REGULATION_OF_PROTEIN_LOCALIZATION_TO_MEMBRANE	GOBP_NEGATIVE_REGULATION_OF_PROTEIN_LOCALIZATION_TO_MEMBRANE		17	-0.442041	-1.33805	0.130435	0.578527	1	808	tags=29%, list=9%, signal=32%
GOBP_NEGATIVE_REGULATION_OF_PROTEIN_MODIFICATION_BY_SMALL_PROTEIN_CONJUGATION_OR_REMOVAL	GOBP_NEGATIVE_REGULATION_OF_PROTEIN_MODIFICATION_BY_SMALL_PROTEIN_CONJUGATION_OR_REMOVAL		53	-0.192851	-0.852189	0.670886	1	1	5964	tags=68%, list=64%, signal=186%
GOBP_NEGATIVE_REGULATION_OF_PROTEIN_MODIFICATION_PROCESS	GOBP_NEGATIVE_REGULATION_OF_PROTEIN_MODIFICATION_PROCESS		316	-0.148951	-0.798668	0.931034	1	1	2948	tags=29%, list=31%, signal=42%
GOBP_NEGATIVE_REGULATION_OF_PROTEIN_POLYMERIZATION	GOBP_NEGATIVE_REGULATION_OF_PROTEIN_POLYMERIZATION		38	-0.17821	-0.691623	0.9	1	1	1268	tags=16%, list=14%, signal=18%
GOBP_NEGATIVE_REGULATION_OF_PROTEIN_SERINE_THREONINE_KINASE_ACTIVITY	GOBP_NEGATIVE_REGULATION_OF_PROTEIN_SERINE_THREONINE_KINASE_ACTIVITY		84	-0.201187	-0.909205	0.641975	1	1	3013	tags=37%, list=32%, signal=54%
GOBP_NEGATIVE_REGULATION_OF_PROTEIN_TYROSINE_KINASE_ACTIVITY	GOBP_NEGATIVE_REGULATION_OF_PROTEIN_TYROSINE_KINASE_ACTIVITY		16	-0.342529	-1.00862	0.453333	1	1	3060	tags=44%, list=33%, signal=65%
GOBP_NEGATIVE_REGULATION_OF_PROTEOLYSIS	GOBP_NEGATIVE_REGULATION_OF_PROTEOLYSIS		120	-0.246012	-1.26082	0.0869565	0.700577	1	1894	tags=24%, list=20%, signal=30%
GOBP_NEGATIVE_REGULATION_OF_PROTEOLYSIS_INVOLVED_IN_CELLULAR_PROTEIN_CATABOLIC_PROCESS	GOBP_NEGATIVE_REGULATION_OF_PROTEOLYSIS_INVOLVED_IN_CELLULAR_PROTEIN_CATABOLIC_PROCESS		34	-0.154653	-0.62455	0.947368	1	1	2103	tags=18%, list=22%, signal=23%
GOBP_NEGATIVE_REGULATION_OF_RECEPTOR_MEDIATED_ENDOCYTOSIS	GOBP_NEGATIVE_REGULATION_OF_RECEPTOR_MEDIATED_ENDOCYTOSIS		17	-0.167817	-0.529151	0.929577	1	1	290	tags=6%, list=3%, signal=6%
GOBP_NEGATIVE_REGULATION_OF_RECEPTOR_SIGNALING_PATHWAY_VIA_JAK_STAT	GOBP_NEGATIVE_REGULATION_OF_RECEPTOR_SIGNALING_PATHWAY_VIA_JAK_STAT		17	-0.170299	-0.536913	0.958904	1	1	5400	tags=59%, list=58%, signal=139%
GOBP_NEGATIVE_REGULATION_OF_RECEPTOR_SIGNALING_PATHWAY_VIA_STAT	GOBP_NEGATIVE_REGULATION_OF_RECEPTOR_SIGNALING_PATHWAY_VIA_STAT		17	-0.170299	-0.532868	0.961039	1	1	5400	tags=59%, list=58%, signal=139%
GOBP_NEGATIVE_REGULATION_OF_RESPONSE_TO_CYTOKINE_STIMULUS	GOBP_NEGATIVE_REGULATION_OF_RESPONSE_TO_CYTOKINE_STIMULUS		24	-0.142067	-0.472225	0.987013	1	1	1133	tags=13%, list=12%, signal=14%
GOBP_NEGATIVE_REGULATION_OF_RESPONSE_TO_ENDOPLASMIC_RETICULUM_STRESS	GOBP_NEGATIVE_REGULATION_OF_RESPONSE_TO_ENDOPLASMIC_RETICULUM_STRESS		25	-0.228304	-0.761846	0.742857	1	1	2339	tags=28%, list=25%, signal=37%
GOBP_NEGATIVE_REGULATION_OF_RESPONSE_TO_EXTERNAL_STIMULUS	GOBP_NEGATIVE_REGULATION_OF_RESPONSE_TO_EXTERNAL_STIMULUS		139	-0.294295	-1.43156	0.0235294	0.425883	1	1133	tags=21%, list=12%, signal=23%
GOBP_NEGATIVE_REGULATION_OF_RESPONSE_TO_WOUNDING	GOBP_NEGATIVE_REGULATION_OF_RESPONSE_TO_WOUNDING		32	-0.488106	-1.88157	0	0.0503692	1	1928	tags=47%, list=21%, signal=59%
GOBP_NEGATIVE_REGULATION_OF_RNA_CATABOLIC_PROCESS	GOBP_NEGATIVE_REGULATION_OF_RNA_CATABOLIC_PROCESS		40	-0.109942	-0.415317	1	1	1	455	tags=5%, list=5%, signal=5%
GOBP_NEGATIVE_REGULATION_OF_RNA_SPLICING	GOBP_NEGATIVE_REGULATION_OF_RNA_SPLICING		21	-0.184805	-0.624978	0.890411	1	1	6482	tags=81%, list=69%, signal=263%
GOBP_NEGATIVE_REGULATION_OF_SIGNALING_RECEPTOR_ACTIVITY	GOBP_NEGATIVE_REGULATION_OF_SIGNALING_RECEPTOR_ACTIVITY		24	-0.395298	-1.28846	0.121622	0.653987	1	1505	tags=33%, list=16%, signal=40%
GOBP_NEGATIVE_REGULATION_OF_SMALL_GTPASE_MEDIATED_SIGNAL_TRANSDUCTION	GOBP_NEGATIVE_REGULATION_OF_SMALL_GTPASE_MEDIATED_SIGNAL_TRANSDUCTION		29	-0.269488	-0.960768	0.525641	1	1	1982	tags=28%, list=21%, signal=35%
GOBP_NEGATIVE_REGULATION_OF_SMALL_MOLECULE_METABOLIC_PROCESS	GOBP_NEGATIVE_REGULATION_OF_SMALL_MOLECULE_METABOLIC_PROCESS		54	-0.370903	-1.51229	0.0493827	0.310619	1	2138	tags=39%, list=23%, signal=50%
GOBP_NEGATIVE_REGULATION_OF_SMOOTH_MUSCLE_CELL_PROLIFERATION	GOBP_NEGATIVE_REGULATION_OF_SMOOTH_MUSCLE_CELL_PROLIFERATION		18	-0.578856	-1.8036	0	0.0732883	1	832	tags=44%, list=9%, signal=49%
GOBP_NEGATIVE_REGULATION_OF_SMOOTHENED_SIGNALING_PATHWAY	GOBP_NEGATIVE_REGULATION_OF_SMOOTHENED_SIGNALING_PATHWAY		19	-0.216062	-0.696692	0.849315	1	1	659	tags=11%, list=7%, signal=11%
GOBP_NEGATIVE_REGULATION_OF_STRESS_ACTIVATED_PROTEIN_KINASE_SIGNALING_CASCADE	GOBP_NEGATIVE_REGULATION_OF_STRESS_ACTIVATED_PROTEIN_KINASE_SIGNALING_CASCADE		29	-0.124921	-0.443711	1	1	1	4698	tags=52%, list=50%, signal=104%
GOBP_NEGATIVE_REGULATION_OF_STRIATED_MUSCLE_CELL_DIFFERENTIATION	GOBP_NEGATIVE_REGULATION_OF_STRIATED_MUSCLE_CELL_DIFFERENTIATION		16	-0.548695	-1.71251	0	0.117348	1	1984	tags=56%, list=21%, signal=71%
GOBP_NEGATIVE_REGULATION_OF_SYNAPTIC_TRANSMISSION	GOBP_NEGATIVE_REGULATION_OF_SYNAPTIC_TRANSMISSION		29	-0.150625	-0.539467	0.972603	1	1	884	tags=10%, list=9%, signal=11%
GOBP_NEGATIVE_REGULATION_OF_T_CELL_PROLIFERATION	GOBP_NEGATIVE_REGULATION_OF_T_CELL_PROLIFERATION		25	-0.334282	-1.18254	0.276923	0.823375	1	2229	tags=44%, list=24%, signal=58%
GOBP_NEGATIVE_REGULATION_OF_TELOMERE_MAINTENANCE	GOBP_NEGATIVE_REGULATION_OF_TELOMERE_MAINTENANCE		24	-0.233232	-0.788843	0.717949	1	1	2328	tags=29%, list=25%, signal=39%
GOBP_NEGATIVE_REGULATION_OF_TELOMERE_MAINTENANCE_VIA_TELOMERASE	GOBP_NEGATIVE_REGULATION_OF_TELOMERE_MAINTENANCE_VIA_TELOMERASE		16	-0.343138	-1.05051	0.38806	0.960039	1	2328	tags=38%, list=25%, signal=50%
GOBP_NEGATIVE_REGULATION_OF_TELOMERE_MAINTENANCE_VIA_TELOMERE_LENGTHENING	GOBP_NEGATIVE_REGULATION_OF_TELOMERE_MAINTENANCE_VIA_TELOMERE_LENGTHENING		18	-0.309442	-0.971631	0.532468	1	1	2328	tags=33%, list=25%, signal=44%
GOBP_NEGATIVE_REGULATION_OF_TOLL_LIKE_RECEPTOR_SIGNALING_PATHWAY	GOBP_NEGATIVE_REGULATION_OF_TOLL_LIKE_RECEPTOR_SIGNALING_PATHWAY		19	-0.229613	-0.724473	0.8375	1	1	273	tags=11%, list=3%, signal=11%
GOBP_NEGATIVE_REGULATION_OF_TOR_SIGNALING	GOBP_NEGATIVE_REGULATION_OF_TOR_SIGNALING		23	-0.137826	-0.475978	0.95946	1	1	3237	tags=30%, list=35%, signal=46%
GOBP_NEGATIVE_REGULATION_OF_TRANSCRIPTION_BY_RNA_POLYMERASE_II	GOBP_NEGATIVE_REGULATION_OF_TRANSCRIPTION_BY_RNA_POLYMERASE_II		483	-0.249624	-1.39531	0	0.484286	1	2193	tags=28%, list=23%, signal=34%
GOBP_NEGATIVE_REGULATION_OF_TRANSFERASE_ACTIVITY	GOBP_NEGATIVE_REGULATION_OF_TRANSFERASE_ACTIVITY		176	-0.138053	-0.684224	0.956989	1	1	3103	tags=32%, list=33%, signal=48%
GOBP_NEGATIVE_REGULATION_OF_TRANSFORMING_GROWTH_FACTOR_BETA_RECEPTOR_SIGNALING_PATHWAY	GOBP_NEGATIVE_REGULATION_OF_TRANSFORMING_GROWTH_FACTOR_BETA_RECEPTOR_SIGNALING_PATHWAY		41	-0.305527	-1.16302	0.269231	0.851085	1	2144	tags=29%, list=23%, signal=38%
GOBP_NEGATIVE_REGULATION_OF_TRANSMEMBRANE_RECEPTOR_PROTEIN_SERINE_THREONINE_KINASE_SIGNALING_PATHWAY	GOBP_NEGATIVE_REGULATION_OF_TRANSMEMBRANE_RECEPTOR_PROTEIN_SERINE_THREONINE_KINASE_SIGNALING_PATHWAY		63	-0.310172	-1.31882	0.1	0.604055	1	1869	tags=29%, list=20%, signal=35%
GOBP_NEGATIVE_REGULATION_OF_TRANSMEMBRANE_TRANSPORT	GOBP_NEGATIVE_REGULATION_OF_TRANSMEMBRANE_TRANSPORT		54	-0.242075	-0.976264	0.5125	1	1	764	tags=15%, list=8%, signal=16%
GOBP_NEGATIVE_REGULATION_OF_TRANSPORT	GOBP_NEGATIVE_REGULATION_OF_TRANSPORT		186	-0.186563	-0.935252	0.547619	1	1	884	tags=13%, list=9%, signal=14%
GOBP_NEGATIVE_REGULATION_OF_TUMOR_NECROSIS_FACTOR_SUPERFAMILY_CYTOKINE_PRODUCTION	GOBP_NEGATIVE_REGULATION_OF_TUMOR_NECROSIS_FACTOR_SUPERFAMILY_CYTOKINE_PRODUCTION		26	-0.347786	-1.23071	0.25	0.757216	1	1213	tags=27%, list=13%, signal=31%
GOBP_NEGATIVE_REGULATION_OF_VASCULATURE_DEVELOPMENT	GOBP_NEGATIVE_REGULATION_OF_VASCULATURE_DEVELOPMENT		37	-0.365096	-1.35323	0.108108	0.557622	1	1862	tags=35%, list=20%, signal=44%
GOBP_NEGATIVE_REGULATION_OF_VIRAL_GENOME_REPLICATION	GOBP_NEGATIVE_REGULATION_OF_VIRAL_GENOME_REPLICATION		18	-0.540396	-1.72828	0	0.111767	1	784	tags=28%, list=8%, signal=30%
GOBP_NEGATIVE_REGULATION_OF_VIRAL_PROCESS	GOBP_NEGATIVE_REGULATION_OF_VIRAL_PROCESS		34	-0.438883	-1.68583	0.0131579	0.13225	1	819	tags=24%, list=9%, signal=26%
GOBP_NEGATIVE_REGULATION_OF_WNT_SIGNALING_PATHWAY	GOBP_NEGATIVE_REGULATION_OF_WNT_SIGNALING_PATHWAY		135	-0.23416	-1.17176	0.190476	0.835985	1	1388	tags=18%, list=15%, signal=21%
GOBP_NEGATIVE_REGULATION_OF_WOUND_HEALING	GOBP_NEGATIVE_REGULATION_OF_WOUND_HEALING		22	-0.49382	-1.6605	0.028169	0.148781	1	1928	tags=50%, list=21%, signal=63%
GOBP_NEPHRON_DEVELOPMENT	GOBP_NEPHRON_DEVELOPMENT		66	-0.378793	-1.67759	0	0.138309	1	2508	tags=48%, list=27%, signal=66%
GOBP_NEPHRON_EPITHELIUM_DEVELOPMENT	GOBP_NEPHRON_EPITHELIUM_DEVELOPMENT		51	-0.451171	-1.81562	0	0.0682782	1	2489	tags=57%, list=27%, signal=77%
GOBP_NEPHRON_MORPHOGENESIS	GOBP_NEPHRON_MORPHOGENESIS		32	-0.531443	-1.94161	0	0.0350155	0.89	2508	tags=63%, list=27%, signal=85%
GOBP_NERVE_DEVELOPMENT	GOBP_NERVE_DEVELOPMENT		31	-0.462068	-1.75826	0	0.0925529	1	2852	tags=52%, list=30%, signal=74%
GOBP_NERVOUS_SYSTEM_PROCESS	GOBP_NERVOUS_SYSTEM_PROCESS		383	-0.318869	-1.67255	0	0.141892	1	791	tags=20%, list=8%, signal=21%
GOBP_NEURAL_CREST_CELL_DIFFERENTIATION	GOBP_NEURAL_CREST_CELL_DIFFERENTIATION		56	-0.415108	-1.75921	0	0.0921205	1	2488	tags=41%, list=27%, signal=56%
GOBP_NEURAL_CREST_CELL_MIGRATION	GOBP_NEURAL_CREST_CELL_MIGRATION		34	-0.442563	-1.57546	0.0135135	0.238003	1	882	tags=24%, list=9%, signal=26%
GOBP_NEURAL_NUCLEUS_DEVELOPMENT	GOBP_NEURAL_NUCLEUS_DEVELOPMENT		28	-0.229108	-0.806841	0.760563	1	1	3044	tags=39%, list=33%, signal=58%
GOBP_NEURAL_PRECURSOR_CELL_PROLIFERATION	GOBP_NEURAL_PRECURSOR_CELL_PROLIFERATION		79	-0.273538	-1.25058	0.115385	0.723232	1	1837	tags=28%, list=20%, signal=34%
GOBP_NEURAL_RETINA_DEVELOPMENT	GOBP_NEURAL_RETINA_DEVELOPMENT		33	-0.424581	-1.55701	0.0131579	0.253778	1	2147	tags=48%, list=23%, signal=63%
GOBP_NEURAL_TUBE_DEVELOPMENT	GOBP_NEURAL_TUBE_DEVELOPMENT		86	-0.236143	-1.04795	0.419753	0.962627	1	4116	tags=45%, list=44%, signal=80%
GOBP_NEURAL_TUBE_FORMATION	GOBP_NEURAL_TUBE_FORMATION		56	-0.268994	-1.10944	0.313953	0.904539	1	1917	tags=23%, list=20%, signal=29%
GOBP_NEURAL_TUBE_PATTERNING	GOBP_NEURAL_TUBE_PATTERNING		23	-0.376591	-1.23678	0.202703	0.74531	1	1004	tags=22%, list=11%, signal=24%
GOBP_NEUROBLAST_PROLIFERATION	GOBP_NEUROBLAST_PROLIFERATION		33	-0.245532	-0.878711	0.621622	1	1	839	tags=18%, list=9%, signal=20%
GOBP_NEUROMUSCULAR_JUNCTION_DEVELOPMENT	GOBP_NEUROMUSCULAR_JUNCTION_DEVELOPMENT		24	-0.321743	-1.02531	0.451219	0.985234	1	1224	tags=21%, list=13%, signal=24%
GOBP_NEUROMUSCULAR_PROCESS	GOBP_NEUROMUSCULAR_PROCESS		42	-0.411849	-1.57158	0.037037	0.240624	1	2776	tags=48%, list=30%, signal=67%
GOBP_NEUROMUSCULAR_PROCESS_CONTROLLING_BALANCE	GOBP_NEUROMUSCULAR_PROCESS_CONTROLLING_BALANCE		20	-0.427142	-1.44069	0.0731707	0.417563	1	3914	tags=65%, list=42%, signal=111%
GOBP_NEURON_APOPTOTIC_PROCESS	GOBP_NEURON_APOPTOTIC_PROCESS		126	-0.257432	-1.20584	0.168675	0.793352	1	1882	tags=25%, list=20%, signal=31%
GOBP_NEURON_CELLULAR_HOMEOSTASIS	GOBP_NEURON_CELLULAR_HOMEOSTASIS		17	-0.305433	-0.932745	0.492754	1	1	2641	tags=35%, list=28%, signal=49%
GOBP_NEURON_DEATH	GOBP_NEURON_DEATH		189	-0.19357	-1.013	0.431818	0.997535	1	1882	tags=23%, list=20%, signal=28%
GOBP_NEURON_DEATH_IN_RESPONSE_TO_OXIDATIVE_STRESS	GOBP_NEURON_DEATH_IN_RESPONSE_TO_OXIDATIVE_STRESS		15	-0.185406	-0.548782	0.970588	1	1	2725	tags=27%, list=29%, signal=38%
GOBP_NEURON_FATE_COMMITMENT	GOBP_NEURON_FATE_COMMITMENT		25	-0.359428	-1.25028	0.197368	0.723689	1	3619	tags=64%, list=39%, signal=104%
GOBP_NEURON_MATURATION	GOBP_NEURON_MATURATION		18	-0.286934	-0.931222	0.553846	1	1	260	tags=11%, list=3%, signal=11%
GOBP_NEURON_MIGRATION	GOBP_NEURON_MIGRATION		76	-0.299581	-1.33828	0.0897436	0.578476	1	3187	tags=45%, list=34%, signal=67%
GOBP_NEURON_PROJECTION_EXTENSION	GOBP_NEURON_PROJECTION_EXTENSION		84	-0.250731	-1.12055	0.329545	0.89352	1	2100	tags=26%, list=22%, signal=33%
GOBP_NEURON_PROJECTION_EXTENSION_INVOLVED_IN_NEURON_PROJECTION_GUIDANCE	GOBP_NEURON_PROJECTION_EXTENSION_INVOLVED_IN_NEURON_PROJECTION_GUIDANCE		20	-0.519375	-1.60699	0.027027	0.204538	1	3034	tags=60%, list=32%, signal=89%
GOBP_NEURON_PROJECTION_GUIDANCE	GOBP_NEURON_PROJECTION_GUIDANCE		147	-0.245506	-1.17693	0.179775	0.82872	1	1790	tags=23%, list=19%, signal=28%
GOBP_NEURON_PROJECTION_ORGANIZATION	GOBP_NEURON_PROJECTION_ORGANIZATION		48	-0.205705	-0.859081	0.688312	1	1	1855	tags=23%, list=20%, signal=28%
GOBP_NEURON_PROJECTION_REGENERATION	GOBP_NEURON_PROJECTION_REGENERATION		25	-0.475727	-1.72444	0	0.114009	1	999	tags=28%, list=11%, signal=31%
GOBP_NEURON_RECOGNITION	GOBP_NEURON_RECOGNITION		21	-0.526657	-1.7641	0.0136986	0.0913832	1	1716	tags=43%, list=18%, signal=52%
GOBP_NEUROPEPTIDE_SIGNALING_PATHWAY	GOBP_NEUROPEPTIDE_SIGNALING_PATHWAY		31	-0.530344	-1.90618	0	0.0422563	0.98	1457	tags=52%, list=16%, signal=61%
GOBP_NEUROTRANSMITTER_SECRETION	GOBP_NEUROTRANSMITTER_SECRETION		82	-0.229349	-1.04942	0.43038	0.961274	1	2555	tags=28%, list=27%, signal=38%
GOBP_NEUROTRANSMITTER_TRANSPORT	GOBP_NEUROTRANSMITTER_TRANSPORT		106	-0.177017	-0.813676	0.76087	1	1	884	tags=12%, list=9%, signal=13%
GOBP_NEUROTROPHIN_SIGNALING_PATHWAY	GOBP_NEUROTROPHIN_SIGNALING_PATHWAY		22	-0.316201	-1.07414	0.368421	0.936387	1	588	tags=18%, list=6%, signal=19%
GOBP_NEUROTROPHIN_TRK_RECEPTOR_SIGNALING_PATHWAY	GOBP_NEUROTROPHIN_TRK_RECEPTOR_SIGNALING_PATHWAY		18	-0.372145	-1.16175	0.268293	0.852492	1	588	tags=22%, list=6%, signal=24%
GOBP_NEUTRAL_AMINO_ACID_TRANSPORT	GOBP_NEUTRAL_AMINO_ACID_TRANSPORT		25	-0.300965	-1.03506	0.467532	0.977926	1	3730	tags=52%, list=40%, signal=86%
GOBP_NEUTRAL_LIPID_CATABOLIC_PROCESS	GOBP_NEUTRAL_LIPID_CATABOLIC_PROCESS		15	-0.172022	-0.478582	0.985915	1	1	7446	tags=93%, list=80%, signal=455%
GOBP_NEUTROPHIL_CHEMOTAXIS	GOBP_NEUTROPHIL_CHEMOTAXIS		25	-0.408214	-1.39553	0.0985916	0.484397	1	268	tags=20%, list=3%, signal=21%
GOBP_NEUTROPHIL_MIGRATION	GOBP_NEUTROPHIL_MIGRATION		30	-0.36307	-1.34819	0.126582	0.567565	1	268	tags=17%, list=3%, signal=17%
GOBP_NIK_NF_KAPPAB_SIGNALING	GOBP_NIK_NF_KAPPAB_SIGNALING		86	-0.177604	-0.806578	0.769231	1	1	513	tags=8%, list=5%, signal=9%
GOBP_NON_CANONICAL_WNT_SIGNALING_PATHWAY	GOBP_NON_CANONICAL_WNT_SIGNALING_PATHWAY		102	-0.186064	-0.848382	0.764706	1	1	1751	tags=17%, list=19%, signal=20%
GOBP_NON_RECOMBINATIONAL_REPAIR	GOBP_NON_RECOMBINATIONAL_REPAIR		52	-0.28174	-1.15082	0.296296	0.864014	1	3318	tags=44%, list=35%, signal=68%
GOBP_NOTCH_SIGNALING_PATHWAY	GOBP_NOTCH_SIGNALING_PATHWAY		105	-0.364185	-1.71965	0.0113636	0.115496	1	1955	tags=33%, list=21%, signal=42%
GOBP_NUCLEAR_CHROMOSOME_SEGREGATION	GOBP_NUCLEAR_CHROMOSOME_SEGREGATION		162	-0.202741	-1.01107	0.47191	0.998896	1	4465	tags=55%, list=48%, signal=103%
GOBP_NUCLEAR_ENVELOPE_ORGANIZATION	GOBP_NUCLEAR_ENVELOPE_ORGANIZATION		36	-0.172108	-0.67549	0.901235	1	1	5863	tags=67%, list=63%, signal=178%
GOBP_NUCLEAR_EXPORT	GOBP_NUCLEAR_EXPORT		148	-0.101186	-0.502375	1	1	1	5859	tags=62%, list=63%, signal=164%
GOBP_NUCLEAR_TRANSCRIBED_MRNA_CATABOLIC_PROCESS_EXONUCLEOLYTIC	GOBP_NUCLEAR_TRANSCRIBED_MRNA_CATABOLIC_PROCESS_EXONUCLEOLYTIC		27	-0.215558	-0.785997	0.712329	1	1	4094	tags=44%, list=44%, signal=79%
GOBP_NUCLEAR_TRANSPORT	GOBP_NUCLEAR_TRANSPORT		229	-0.143486	-0.728806	0.977778	1	1	4318	tags=44%, list=46%, signal=79%
GOBP_NUCLEIC_ACID_PHOSPHODIESTER_BOND_HYDROLYSIS	GOBP_NUCLEIC_ACID_PHOSPHODIESTER_BOND_HYDROLYSIS		185	-0.164414	-0.834489	0.804598	1	1	3965	tags=46%, list=42%, signal=78%
GOBP_NUCLEOBASE_CONTAINING_COMPOUND_TRANSPORT	GOBP_NUCLEOBASE_CONTAINING_COMPOUND_TRANSPORT		170	-0.12942	-0.653488	0.977012	1	1	5862	tags=63%, list=63%, signal=165%
GOBP_NUCLEOBASE_CONTAINING_SMALL_MOLECULE_BIOSYNTHETIC_PROCESS	GOBP_NUCLEOBASE_CONTAINING_SMALL_MOLECULE_BIOSYNTHETIC_PROCESS		69	-0.282961	-1.21074	0.149425	0.785863	1	3632	tags=48%, list=39%, signal=78%
GOBP_NUCLEOBASE_CONTAINING_SMALL_MOLECULE_CATABOLIC_PROCESS	GOBP_NUCLEOBASE_CONTAINING_SMALL_MOLECULE_CATABOLIC_PROCESS		20	-0.360482	-1.21989	0.211268	0.768899	1	311	tags=10%, list=3%, signal=10%
GOBP_NUCLEOBASE_CONTAINING_SMALL_MOLECULE_INTERCONVERSION	GOBP_NUCLEOBASE_CONTAINING_SMALL_MOLECULE_INTERCONVERSION		18	-0.273794	-0.873939	0.617647	1	1	2013	tags=28%, list=22%, signal=35%
GOBP_NUCLEOBASE_CONTAINING_SMALL_MOLECULE_METABOLIC_PROCESS	GOBP_NUCLEOBASE_CONTAINING_SMALL_MOLECULE_METABOLIC_PROCESS		307	-0.143487	-0.751426	0.946237	1	1	4342	tags=44%, list=46%, signal=80%
GOBP_NUCLEOBASE_METABOLIC_PROCESS	GOBP_NUCLEOBASE_METABOLIC_PROCESS		18	-0.182488	-0.547925	0.972973	1	1	6866	tags=83%, list=73%, signal=312%
GOBP_NUCLEOSIDE_BISPHOSPHATE_BIOSYNTHETIC_PROCESS	GOBP_NUCLEOSIDE_BISPHOSPHATE_BIOSYNTHETIC_PROCESS		35	-0.136939	-0.514254	0.933333	1	1	1503	tags=14%, list=16%, signal=17%
GOBP_NUCLEOSIDE_DIPHOSPHATE_METABOLIC_PROCESS	GOBP_NUCLEOSIDE_DIPHOSPHATE_METABOLIC_PROCESS		84	-0.172268	-0.752205	0.8625	1	1	6016	tags=68%, list=64%, signal=188%
GOBP_NUCLEOSIDE_METABOLIC_PROCESS	GOBP_NUCLEOSIDE_METABOLIC_PROCESS		57	-0.200958	-0.844126	0.726027	1	1	4210	tags=51%, list=45%, signal=92%
GOBP_NUCLEOSIDE_MONOPHOSPHATE_BIOSYNTHETIC_PROCESS	GOBP_NUCLEOSIDE_MONOPHOSPHATE_BIOSYNTHETIC_PROCESS		29	-0.262016	-0.993679	0.486842	1	1	4955	tags=66%, list=53%, signal=139%
GOBP_NUCLEOSIDE_MONOPHOSPHATE_METABOLIC_PROCESS	GOBP_NUCLEOSIDE_MONOPHOSPHATE_METABOLIC_PROCESS		46	-0.297427	-1.19085	0.264368	0.814285	1	4210	tags=59%, list=45%, signal=106%
GOBP_NUCLEOSIDE_PHOSPHATE_BIOSYNTHETIC_PROCESS	GOBP_NUCLEOSIDE_PHOSPHATE_BIOSYNTHETIC_PROCESS		121	-0.121051	-0.564236	0.97561	1	1	4257	tags=42%, list=45%, signal=76%
GOBP_NUCLEOSIDE_PHOSPHATE_CATABOLIC_PROCESS	GOBP_NUCLEOSIDE_PHOSPHATE_CATABOLIC_PROCESS		48	-0.334076	-1.36724	0.1375	0.534361	1	3325	tags=50%, list=36%, signal=77%
GOBP_NUCLEOSIDE_TRIPHOSPHATE_BIOSYNTHETIC_PROCESS	GOBP_NUCLEOSIDE_TRIPHOSPHATE_BIOSYNTHETIC_PROCESS		33	-0.23479	-0.880594	0.630137	1	1	4623	tags=55%, list=49%, signal=107%
GOBP_NUCLEOSIDE_TRIPHOSPHATE_METABOLIC_PROCESS	GOBP_NUCLEOSIDE_TRIPHOSPHATE_METABOLIC_PROCESS		51	-0.184913	-0.729826	0.86076	1	1	5464	tags=61%, list=58%, signal=145%
GOBP_NUCLEOSOME_ASSEMBLY	GOBP_NUCLEOSOME_ASSEMBLY		49	-0.239569	-0.924	0.56962	1	1	3301	tags=41%, list=35%, signal=63%
GOBP_NUCLEOSOME_ORGANIZATION	GOBP_NUCLEOSOME_ORGANIZATION		71	-0.250753	-1.09331	0.293333	0.926285	1	3301	tags=42%, list=35%, signal=65%
GOBP_NUCLEOTIDE_BINDING_DOMAIN_LEUCINE_RICH_REPEAT_CONTAINING_RECEPTOR_SIGNALING_PATHWAY	GOBP_NUCLEOTIDE_BINDING_DOMAIN_LEUCINE_RICH_REPEAT_CONTAINING_RECEPTOR_SIGNALING_PATHWAY		21	-0.210282	-0.679997	0.901408	1	1	3094	tags=38%, list=33%, signal=57%
GOBP_NUCLEOTIDE_EXCISION_REPAIR	GOBP_NUCLEOTIDE_EXCISION_REPAIR		73	-0.160686	-0.702508	0.914634	1	1	3898	tags=40%, list=42%, signal=68%
GOBP_NUCLEOTIDE_EXCISION_REPAIR_DNA_GAP_FILLING	GOBP_NUCLEOTIDE_EXCISION_REPAIR_DNA_GAP_FILLING		20	-0.333835	-1.09324	0.378378	0.926062	1	3497	tags=50%, list=37%, signal=80%
GOBP_NUCLEOTIDE_EXCISION_REPAIR_DNA_INCISION	GOBP_NUCLEOTIDE_EXCISION_REPAIR_DNA_INCISION		32	-0.227606	-0.841047	0.714286	1	1	3497	tags=41%, list=37%, signal=65%
GOBP_NUCLEOTIDE_PHOSPHORYLATION	GOBP_NUCLEOTIDE_PHOSPHORYLATION		72	-0.141322	-0.634617	0.975904	1	1	7047	tags=82%, list=75%, signal=329%
GOBP_NUCLEOTIDE_SUGAR_BIOSYNTHETIC_PROCESS	GOBP_NUCLEOTIDE_SUGAR_BIOSYNTHETIC_PROCESS		15	-0.374472	-1.10225	0.357143	0.912394	1	4425	tags=73%, list=47%, signal=139%
GOBP_NUCLEOTIDE_SUGAR_METABOLIC_PROCESS	GOBP_NUCLEOTIDE_SUGAR_METABOLIC_PROCESS		24	-0.257325	-0.846001	0.712121	1	1	5077	tags=67%, list=54%, signal=145%
GOBP_NUCLEOTIDE_TRANSPORT	GOBP_NUCLEOTIDE_TRANSPORT		15	-0.228718	-0.735863	0.80597	1	1	6535	tags=87%, list=70%, signal=287%
GOBP_NUCLEUS_ORGANIZATION	GOBP_NUCLEUS_ORGANIZATION		77	-0.169356	-0.744016	0.878049	1	1	6174	tags=70%, list=66%, signal=204%
GOBP_ODONTOGENESIS	GOBP_ODONTOGENESIS		63	-0.352187	-1.50107	0.0609756	0.330837	1	3305	tags=52%, list=35%, signal=80%
GOBP_ODONTOGENESIS_OF_DENTIN_CONTAINING_TOOTH	GOBP_ODONTOGENESIS_OF_DENTIN_CONTAINING_TOOTH		41	-0.389087	-1.56276	0.0617284	0.249676	1	2852	tags=44%, list=30%, signal=63%
GOBP_OLEFINIC_COMPOUND_METABOLIC_PROCESS	GOBP_OLEFINIC_COMPOUND_METABOLIC_PROCESS		36	-0.156071	-0.617297	0.878378	1	1	1992	tags=22%, list=21%, signal=28%
GOBP_OLIGODENDROCYTE_DEVELOPMENT	GOBP_OLIGODENDROCYTE_DEVELOPMENT		21	-0.343749	-1.17242	0.256757	0.836547	1	2930	tags=38%, list=31%, signal=55%
GOBP_OLIGODENDROCYTE_DIFFERENTIATION	GOBP_OLIGODENDROCYTE_DIFFERENTIATION		52	-0.437182	-1.82267	0	0.0654501	1	1126	tags=27%, list=12%, signal=30%
GOBP_OLIGOSACCHARIDE_LIPID_INTERMEDIATE_BIOSYNTHETIC_PROCESS	GOBP_OLIGOSACCHARIDE_LIPID_INTERMEDIATE_BIOSYNTHETIC_PROCESS		19	-0.249164	-0.788431	0.786667	1	1	5390	tags=68%, list=58%, signal=161%
GOBP_OOCYTE_DIFFERENTIATION	GOBP_OOCYTE_DIFFERENTIATION		16	-0.144798	-0.430887	1	1	1	3727	tags=44%, list=40%, signal=73%
GOBP_OOGENESIS	GOBP_OOGENESIS		35	-0.162304	-0.60564	0.939759	1	1	1957	tags=20%, list=21%, signal=25%
GOBP_ORGAN_GROWTH	GOBP_ORGAN_GROWTH		80	-0.392999	-1.68374	0	0.134172	1	2508	tags=45%, list=27%, signal=61%
GOBP_ORGANELLE_ASSEMBLY	GOBP_ORGANELLE_ASSEMBLY		481	-0.14919	-0.837071	0.886598	1	1	3863	tags=41%, list=41%, signal=65%
GOBP_ORGANELLE_FISSION	GOBP_ORGANELLE_FISSION		262	-0.231362	-1.21073	0.135417	0.785273	1	4424	tags=54%, list=47%, signal=100%
GOBP_ORGANELLE_FUSION	GOBP_ORGANELLE_FUSION		78	-0.212188	-0.951839	0.586207	1	1	5521	tags=68%, list=59%, signal=164%
GOBP_ORGANELLE_LOCALIZATION	GOBP_ORGANELLE_LOCALIZATION		383	-0.085025	-0.451963	1	1	1	4906	tags=48%, list=52%, signal=97%
GOBP_ORGANELLE_MEMBRANE_FUSION	GOBP_ORGANELLE_MEMBRANE_FUSION		58	-0.202992	-0.827544	0.704225	1	1	5521	tags=67%, list=59%, signal=163%
GOBP_ORGANELLE_TRANSPORT_ALONG_MICROTUBULE	GOBP_ORGANELLE_TRANSPORT_ALONG_MICROTUBULE		48	-0.106246	-0.411077	1	1	1	2097	tags=19%, list=22%, signal=24%
GOBP_ORGANIC_ACID_TRANSMEMBRANE_TRANSPORT	GOBP_ORGANIC_ACID_TRANSMEMBRANE_TRANSPORT		83	-0.257597	-1.11795	0.229885	0.896133	1	3027	tags=42%, list=32%, signal=62%
GOBP_ORGANIC_ACID_TRANSPORT	GOBP_ORGANIC_ACID_TRANSPORT		137	-0.186275	-0.899356	0.651685	1	1	3658	tags=45%, list=39%, signal=73%
GOBP_ORGANIC_ANION_TRANSPORT	GOBP_ORGANIC_ANION_TRANSPORT		146	-0.180433	-0.900551	0.694118	1	1	3658	tags=45%, list=39%, signal=72%
GOBP_ORGANIC_HYDROXY_COMPOUND_BIOSYNTHETIC_PROCESS	GOBP_ORGANIC_HYDROXY_COMPOUND_BIOSYNTHETIC_PROCESS		116	-0.201194	-0.984116	0.578313	1	1	2677	tags=30%, list=29%, signal=42%
GOBP_ORGANIC_HYDROXY_COMPOUND_CATABOLIC_PROCESS	GOBP_ORGANIC_HYDROXY_COMPOUND_CATABOLIC_PROCESS		26	-0.232238	-0.805133	0.746835	1	1	201	tags=8%, list=2%, signal=8%
GOBP_ORGANIC_HYDROXY_COMPOUND_METABOLIC_PROCESS	GOBP_ORGANIC_HYDROXY_COMPOUND_METABOLIC_PROCESS		224	-0.194414	-1.04703	0.384615	0.961952	1	2165	tags=24%, list=23%, signal=31%
GOBP_ORGANIC_HYDROXY_COMPOUND_TRANSPORT	GOBP_ORGANIC_HYDROXY_COMPOUND_TRANSPORT		100	-0.250909	-1.16256	0.27907	0.850983	1	1185	tags=21%, list=13%, signal=24%
GOBP_ORGANOPHOSPHATE_BIOSYNTHETIC_PROCESS	GOBP_ORGANOPHOSPHATE_BIOSYNTHETIC_PROCESS		289	-0.124005	-0.641329	0.988764	1	1	4286	tags=40%, list=46%, signal=72%
GOBP_ORGANOPHOSPHATE_CATABOLIC_PROCESS	GOBP_ORGANOPHOSPHATE_CATABOLIC_PROCESS		78	-0.279326	-1.27853	0.097561	0.66748	1	3325	tags=42%, list=36%, signal=65%
GOBP_ORGANOPHOSPHATE_ESTER_TRANSPORT	GOBP_ORGANOPHOSPHATE_ESTER_TRANSPORT		46	-0.20612	-0.78718	0.794872	1	1	2675	tags=28%, list=29%, signal=39%
GOBP_ORGANOPHOSPHATE_METABOLIC_PROCESS	GOBP_ORGANOPHOSPHATE_METABOLIC_PROCESS		498	-0.131395	-0.721175	0.979381	1	1	4043	tags=39%, list=43%, signal=64%
GOBP_OSSIFICATION	GOBP_OSSIFICATION		200	-0.28699	-1.42677	0	0.432486	1	1757	tags=26%, list=19%, signal=31%
GOBP_OSTEOBLAST_DIFFERENTIATION	GOBP_OSTEOBLAST_DIFFERENTIATION		113	-0.279833	-1.33378	0.0963855	0.585145	1	1754	tags=25%, list=19%, signal=30%
GOBP_OSTEOBLAST_PROLIFERATION	GOBP_OSTEOBLAST_PROLIFERATION		17	-0.358572	-1.0483	0.448718	0.962829	1	1984	tags=35%, list=21%, signal=45%
GOBP_OSTEOCLAST_DIFFERENTIATION	GOBP_OSTEOCLAST_DIFFERENTIATION		40	-0.298918	-1.20841	0.267606	0.789225	1	3664	tags=55%, list=39%, signal=90%
GOBP_OUTFLOW_TRACT_MORPHOGENESIS	GOBP_OUTFLOW_TRACT_MORPHOGENESIS		40	-0.543377	-2.10435	0	0.00913166	0.21	1757	tags=50%, list=19%, signal=61%
GOBP_OUTFLOW_TRACT_SEPTUM_MORPHOGENESIS	GOBP_OUTFLOW_TRACT_SEPTUM_MORPHOGENESIS		15	-0.545046	-1.63917	0.0136986	0.169261	1	3437	tags=80%, list=37%, signal=126%
GOBP_OVARIAN_FOLLICLE_DEVELOPMENT	GOBP_OVARIAN_FOLLICLE_DEVELOPMENT		31	-0.310242	-1.11502	0.341772	0.896442	1	830	tags=23%, list=9%, signal=25%
GOBP_OVULATION_CYCLE	GOBP_OVULATION_CYCLE		34	-0.350568	-1.32204	0.113924	0.599924	1	1869	tags=32%, list=20%, signal=40%
GOBP_OVULATION_CYCLE_PROCESS	GOBP_OVULATION_CYCLE_PROCESS		22	-0.392518	-1.2739	0.226667	0.67757	1	1869	tags=32%, list=20%, signal=40%
GOBP_P_BODY_ASSEMBLY	GOBP_P_BODY_ASSEMBLY		16	-0.234975	-0.70262	0.876712	1	1	5531	tags=69%, list=59%, signal=168%
GOBP_P38MAPK_CASCADE	GOBP_P38MAPK_CASCADE		33	-0.296461	-1.07475	0.376623	0.935662	1	1646	tags=27%, list=18%, signal=33%
GOBP_PALLIUM_DEVELOPMENT	GOBP_PALLIUM_DEVELOPMENT		83	-0.165605	-0.733598	0.813953	1	1	3281	tags=33%, list=35%, signal=50%
GOBP_PANCREAS_DEVELOPMENT	GOBP_PANCREAS_DEVELOPMENT		27	-0.531671	-1.8585	0.0135135	0.0514319	1	390	tags=22%, list=4%, signal=23%
GOBP_PATHWAY_RESTRICTED_SMAD_PROTEIN_PHOSPHORYLATION	GOBP_PATHWAY_RESTRICTED_SMAD_PROTEIN_PHOSPHORYLATION		31	-0.532	-1.95229	0	0.0313765	0.87	613	tags=39%, list=7%, signal=41%
GOBP_PATTERN_SPECIFICATION_PROCESS	GOBP_PATTERN_SPECIFICATION_PROCESS		192	-0.318493	-1.56252	0	0.249694	1	1732	tags=30%, list=19%, signal=36%
GOBP_PEPTIDE_BIOSYNTHETIC_PROCESS	GOBP_PEPTIDE_BIOSYNTHETIC_PROCESS		394	-0.121347	-0.6586	1	1	1	5480	tags=56%, list=59%, signal=129%
GOBP_PEPTIDE_HORMONE_SECRETION	GOBP_PEPTIDE_HORMONE_SECRETION		112	-0.214993	-0.974198	0.53012	1	1	791	tags=13%, list=8%, signal=13%
GOBP_PEPTIDE_METABOLIC_PROCESS	GOBP_PEPTIDE_METABOLIC_PROCESS		467	-0.0772814	-0.431844	1	1	1	5480	tags=54%, list=59%, signal=123%
GOBP_PEPTIDE_SECRETION	GOBP_PEPTIDE_SECRETION		181	-0.179242	-0.884551	0.707865	1	1	846	tags=12%, list=9%, signal=13%
GOBP_PEPTIDYL_CYSTEINE_MODIFICATION	GOBP_PEPTIDYL_CYSTEINE_MODIFICATION		24	-0.176499	-0.623398	0.868421	1	1	2134	tags=21%, list=23%, signal=27%
GOBP_PEPTIDYL_LYSINE_ACETYLATION	GOBP_PEPTIDYL_LYSINE_ACETYLATION		106	-0.221116	-0.980653	0.487805	1	1	3712	tags=43%, list=40%, signal=71%
GOBP_PEPTIDYL_LYSINE_METHYLATION	GOBP_PEPTIDYL_LYSINE_METHYLATION		79	-0.176395	-0.774784	0.853659	1	1	6224	tags=71%, list=66%, signal=210%
GOBP_PEPTIDYL_LYSINE_MODIFICATION	GOBP_PEPTIDYL_LYSINE_MODIFICATION		245	-0.17854	-0.883395	0.673913	1	1	6158	tags=72%, list=66%, signal=204%
GOBP_PEPTIDYL_LYSINE_TRIMETHYLATION	GOBP_PEPTIDYL_LYSINE_TRIMETHYLATION		25	-0.220962	-0.731701	0.824324	1	1	3251	tags=36%, list=35%, signal=55%
GOBP_PEPTIDYL_PROLINE_MODIFICATION	GOBP_PEPTIDYL_PROLINE_MODIFICATION		30	-0.232348	-0.873557	0.647887	1	1	3317	tags=40%, list=35%, signal=62%
GOBP_PEPTIDYL_SERINE_MODIFICATION	GOBP_PEPTIDYL_SERINE_MODIFICATION		183	-0.164895	-0.820112	0.797753	1	1	1882	tags=20%, list=20%, signal=25%
GOBP_PEPTIDYL_THREONINE_DEPHOSPHORYLATION	GOBP_PEPTIDYL_THREONINE_DEPHOSPHORYLATION		17	-0.325565	-0.967271	0.493507	1	1	2026	tags=29%, list=22%, signal=37%
GOBP_PEPTIDYL_THREONINE_MODIFICATION	GOBP_PEPTIDYL_THREONINE_MODIFICATION		71	-0.18434	-0.770582	0.814815	1	1	2414	tags=27%, list=26%, signal=36%
GOBP_PEPTIDYL_TYROSINE_DEPHOSPHORYLATION	GOBP_PEPTIDYL_TYROSINE_DEPHOSPHORYLATION		53	-0.326951	-1.32232	0.084507	0.600351	1	348	tags=11%, list=4%, signal=12%
GOBP_PEPTIDYL_TYROSINE_MODIFICATION	GOBP_PEPTIDYL_TYROSINE_MODIFICATION		164	-0.332489	-1.67023	0	0.142767	1	1693	tags=30%, list=18%, signal=36%
GOBP_PERICARDIUM_DEVELOPMENT	GOBP_PERICARDIUM_DEVELOPMENT		15	-0.498537	-1.53813	0.030303	0.277677	1	592	tags=27%, list=6%, signal=28%
GOBP_PEROXISOMAL_TRANSPORT	GOBP_PEROXISOMAL_TRANSPORT		39	-0.167166	-0.631094	0.907895	1	1	610	tags=8%, list=7%, signal=8%
GOBP_PEROXISOME_ORGANIZATION	GOBP_PEROXISOME_ORGANIZATION		42	-0.19945	-0.739675	0.792208	1	1	610	tags=10%, list=7%, signal=10%
GOBP_PH_REDUCTION	GOBP_PH_REDUCTION		26	-0.344391	-1.16469	0.239437	0.850045	1	559	tags=15%, list=6%, signal=16%
GOBP_PHAGOCYTOSIS	GOBP_PHAGOCYTOSIS		108	-0.19575	-0.924935	0.534247	1	1	380	tags=8%, list=4%, signal=9%
GOBP_PHAGOSOME_MATURATION	GOBP_PHAGOSOME_MATURATION		21	-0.225316	-0.754521	0.773333	1	1	2047	tags=24%, list=22%, signal=30%
GOBP_PHOSPHATIDYLCHOLINE_BIOSYNTHETIC_PROCESS	GOBP_PHOSPHATIDYLCHOLINE_BIOSYNTHETIC_PROCESS		24	-0.109498	-0.378164	1	1	1	6837	tags=88%, list=73%, signal=324%
GOBP_PHOSPHATIDYLCHOLINE_METABOLIC_PROCESS	GOBP_PHOSPHATIDYLCHOLINE_METABOLIC_PROCESS		36	-0.128571	-0.486609	0.941176	1	1	6230	tags=75%, list=67%, signal=223%
GOBP_PHOSPHATIDYLINOSITOL_3_KINASE_SIGNALING	GOBP_PHOSPHATIDYLINOSITOL_3_KINASE_SIGNALING		67	-0.219593	-0.978949	0.468354	1	1	862	tags=13%, list=9%, signal=15%
GOBP_PHOSPHATIDYLINOSITOL_BIOSYNTHETIC_PROCESS	GOBP_PHOSPHATIDYLINOSITOL_BIOSYNTHETIC_PROCESS		61	-0.233114	-1.01175	0.367089	0.998929	1	1390	tags=16%, list=15%, signal=19%
GOBP_PHOSPHATIDYLINOSITOL_DEPHOSPHORYLATION	GOBP_PHOSPHATIDYLINOSITOL_DEPHOSPHORYLATION		17	-0.256795	-0.810044	0.714286	1	1	1663	tags=24%, list=18%, signal=29%
GOBP_PHOSPHATIDYLINOSITOL_METABOLIC_PROCESS	GOBP_PHOSPHATIDYLINOSITOL_METABOLIC_PROCESS		85	-0.152392	-0.671759	0.923077	1	1	1855	tags=18%, list=20%, signal=22%
GOBP_PHOSPHOLIPASE_C_ACTIVATING_G_PROTEIN_COUPLED_RECEPTOR_SIGNALING_PATHWAY	GOBP_PHOSPHOLIPASE_C_ACTIVATING_G_PROTEIN_COUPLED_RECEPTOR_SIGNALING_PATHWAY		24	-0.544705	-1.84964	0	0.0545684	1	2029	tags=67%, list=22%, signal=85%
GOBP_PHOSPHOLIPID_BIOSYNTHETIC_PROCESS	GOBP_PHOSPHOLIPID_BIOSYNTHETIC_PROCESS		144	-0.118891	-0.595172	1	1	1	6904	tags=76%, list=74%, signal=286%
GOBP_PHOSPHOLIPID_CATABOLIC_PROCESS	GOBP_PHOSPHOLIPID_CATABOLIC_PROCESS		18	-0.223784	-0.690359	0.890411	1	1	5752	tags=72%, list=61%, signal=187%
GOBP_PHOSPHOLIPID_DEPHOSPHORYLATION	GOBP_PHOSPHOLIPID_DEPHOSPHORYLATION		27	-0.311437	-1.04593	0.350649	0.962095	1	2165	tags=33%, list=23%, signal=43%
GOBP_PHOSPHOLIPID_METABOLIC_PROCESS	GOBP_PHOSPHOLIPID_METABOLIC_PROCESS		202	-0.113265	-0.575089	0.988889	1	1	3592	tags=31%, list=38%, signal=50%
GOBP_PHOSPHOLIPID_TRANSPORT	GOBP_PHOSPHOLIPID_TRANSPORT		30	-0.231175	-0.812436	0.7125	1	1	2675	tags=30%, list=29%, signal=42%
GOBP_PHOTOPERIODISM	GOBP_PHOTOPERIODISM		16	-0.402483	-1.28473	0.2125	0.658115	1	1039	tags=25%, list=11%, signal=28%
GOBP_PHOTORECEPTOR_CELL_DEVELOPMENT	GOBP_PHOTORECEPTOR_CELL_DEVELOPMENT		18	-0.240054	-0.789136	0.720588	1	1	5981	tags=83%, list=64%, signal=230%
GOBP_PHOTORECEPTOR_CELL_DIFFERENTIATION	GOBP_PHOTORECEPTOR_CELL_DIFFERENTIATION		26	-0.309952	-1.09281	0.383562	0.924398	1	1992	tags=31%, list=21%, signal=39%
GOBP_PHOTORECEPTOR_CELL_MAINTENANCE	GOBP_PHOTORECEPTOR_CELL_MAINTENANCE		16	-0.343163	-1.12043	0.362319	0.892896	1	5303	tags=81%, list=57%, signal=187%
GOBP_PHOTOTRANSDUCTION	GOBP_PHOTOTRANSDUCTION		17	-0.278757	-0.854152	0.653333	1	1	1057	tags=24%, list=11%, signal=26%
GOBP_PIGMENT_BIOSYNTHETIC_PROCESS	GOBP_PIGMENT_BIOSYNTHETIC_PROCESS		34	-0.198803	-0.733656	0.815789	1	1	2134	tags=29%, list=23%, signal=38%
GOBP_PIGMENT_CELL_DIFFERENTIATION	GOBP_PIGMENT_CELL_DIFFERENTIATION		22	-0.440668	-1.53885	0.0735294	0.277345	1	2290	tags=50%, list=24%, signal=66%
GOBP_PIGMENT_GRANULE_ORGANIZATION	GOBP_PIGMENT_GRANULE_ORGANIZATION		17	-0.257761	-0.822756	0.671053	1	1	2543	tags=41%, list=27%, signal=56%
GOBP_PIGMENT_METABOLIC_PROCESS	GOBP_PIGMENT_METABOLIC_PROCESS		40	-0.210904	-0.820197	0.740741	1	1	2134	tags=30%, list=23%, signal=39%
GOBP_PIGMENTATION	GOBP_PIGMENTATION		55	-0.257387	-1.05055	0.376471	0.96038	1	2290	tags=35%, list=24%, signal=45%
GOBP_PITUITARY_GLAND_DEVELOPMENT	GOBP_PITUITARY_GLAND_DEVELOPMENT		21	-0.529773	-1.74322	0.0405405	0.10172	1	1004	tags=48%, list=11%, signal=53%
GOBP_PLACENTA_BLOOD_VESSEL_DEVELOPMENT	GOBP_PLACENTA_BLOOD_VESSEL_DEVELOPMENT		17	-0.404098	-1.21594	0.232877	0.775859	1	1550	tags=35%, list=17%, signal=42%
GOBP_PLACENTA_DEVELOPMENT	GOBP_PLACENTA_DEVELOPMENT		60	-0.356914	-1.49276	0.0632911	0.34448	1	1550	tags=32%, list=17%, signal=38%
GOBP_PLASMA_LIPOPROTEIN_PARTICLE_CLEARANCE	GOBP_PLASMA_LIPOPROTEIN_PARTICLE_CLEARANCE		25	-0.54257	-1.88004	0	0.0504287	1	938	tags=36%, list=10%, signal=40%
GOBP_PLASMA_MEMBRANE_ORGANIZATION	GOBP_PLASMA_MEMBRANE_ORGANIZATION		48	-0.235393	-0.962163	0.555556	1	1	2583	tags=29%, list=28%, signal=40%
GOBP_PLATELET_ACTIVATION	GOBP_PLATELET_ACTIVATION		60	-0.28751	-1.21869	0.211765	0.770654	1	775	tags=15%, list=8%, signal=16%
GOBP_PLATELET_AGGREGATION	GOBP_PLATELET_AGGREGATION		24	-0.363166	-1.21575	0.2	0.775382	1	2761	tags=42%, list=29%, signal=59%
GOBP_PLATELET_DEGRANULATION	GOBP_PLATELET_DEGRANULATION		56	-0.323899	-1.36728	0.128205	0.534997	1	1773	tags=32%, list=19%, signal=39%
GOBP_PLATELET_DERIVED_GROWTH_FACTOR_RECEPTOR_SIGNALING_PATHWAY	GOBP_PLATELET_DERIVED_GROWTH_FACTOR_RECEPTOR_SIGNALING_PATHWAY		34	-0.293827	-1.12534	0.350649	0.891175	1	2578	tags=32%, list=28%, signal=44%
GOBP_POLYOL_BIOSYNTHETIC_PROCESS	GOBP_POLYOL_BIOSYNTHETIC_PROCESS		22	-0.419443	-1.35612	0.123288	0.554245	1	688	tags=23%, list=7%, signal=24%
GOBP_POLYOL_CATABOLIC_PROCESS	GOBP_POLYOL_CATABOLIC_PROCESS		15	-0.392326	-1.1372	0.357143	0.879045	1	1663	tags=27%, list=18%, signal=32%
GOBP_POLYOL_METABOLIC_PROCESS	GOBP_POLYOL_METABOLIC_PROCESS		53	-0.343355	-1.42586	0.0933333	0.434459	1	2269	tags=36%, list=24%, signal=47%
GOBP_POLYSACCHARIDE_BIOSYNTHETIC_PROCESS	GOBP_POLYSACCHARIDE_BIOSYNTHETIC_PROCESS		36	-0.159642	-0.591472	0.96	1	1	1603	tags=17%, list=17%, signal=20%
GOBP_POLYSACCHARIDE_METABOLIC_PROCESS	GOBP_POLYSACCHARIDE_METABOLIC_PROCESS		50	-0.269027	-1.08808	0.345679	0.927038	1	1305	tags=24%, list=14%, signal=28%
GOBP_PORE_COMPLEX_ASSEMBLY	GOBP_PORE_COMPLEX_ASSEMBLY		15	-0.25919	-0.805149	0.734177	1	1	6204	tags=87%, list=66%, signal=257%
GOBP_PORPHYRIN_CONTAINING_COMPOUND_METABOLIC_PROCESS	GOBP_PORPHYRIN_CONTAINING_COMPOUND_METABOLIC_PROCESS		19	-0.322259	-1.02025	0.432836	0.991793	1	2829	tags=42%, list=30%, signal=60%
GOBP_POSITIVE_CHEMOTAXIS	GOBP_POSITIVE_CHEMOTAXIS		28	-0.474594	-1.71276	0.0131579	0.118027	1	1773	tags=43%, list=19%, signal=53%
GOBP_POSITIVE_REGULATION_OF_ACTIN_FILAMENT_BUNDLE_ASSEMBLY	GOBP_POSITIVE_REGULATION_OF_ACTIN_FILAMENT_BUNDLE_ASSEMBLY		35	-0.359235	-1.43924	0.0649351	0.41858	1	1268	tags=26%, list=14%, signal=30%
GOBP_POSITIVE_REGULATION_OF_ADAPTIVE_IMMUNE_RESPONSE	GOBP_POSITIVE_REGULATION_OF_ADAPTIVE_IMMUNE_RESPONSE		36	-0.251878	-0.935086	0.619718	1	1	832	tags=19%, list=9%, signal=21%
GOBP_POSITIVE_REGULATION_OF_ALPHA_BETA_T_CELL_ACTIVATION	GOBP_POSITIVE_REGULATION_OF_ALPHA_BETA_T_CELL_ACTIVATION		27	-0.332177	-1.13805	0.305556	0.878386	1	1852	tags=37%, list=20%, signal=46%
GOBP_POSITIVE_REGULATION_OF_ALPHA_BETA_T_CELL_DIFFERENTIATION	GOBP_POSITIVE_REGULATION_OF_ALPHA_BETA_T_CELL_DIFFERENTIATION		23	-0.375253	-1.23889	0.202532	0.742697	1	1852	tags=39%, list=20%, signal=49%
GOBP_POSITIVE_REGULATION_OF_AMINE_TRANSPORT	GOBP_POSITIVE_REGULATION_OF_AMINE_TRANSPORT		15	-0.471241	-1.39464	0.104478	0.484092	1	661	tags=27%, list=7%, signal=29%
GOBP_POSITIVE_REGULATION_OF_ANION_TRANSPORT	GOBP_POSITIVE_REGULATION_OF_ANION_TRANSPORT		231	-0.14894	-0.763614	0.923077	1	1	1232	tags=13%, list=13%, signal=14%
GOBP_POSITIVE_REGULATION_OF_APOPTOTIC_SIGNALING_PATHWAY	GOBP_POSITIVE_REGULATION_OF_APOPTOTIC_SIGNALING_PATHWAY		56	-0.316968	-1.32596	0.08	0.595616	1	2588	tags=34%, list=28%, signal=47%
GOBP_POSITIVE_REGULATION_OF_ATP_METABOLIC_PROCESS	GOBP_POSITIVE_REGULATION_OF_ATP_METABOLIC_PROCESS		18	-0.480452	-1.40132	0.0821918	0.477728	1	1344	tags=33%, list=14%, signal=39%
GOBP_POSITIVE_REGULATION_OF_AUTOPHAGY	GOBP_POSITIVE_REGULATION_OF_AUTOPHAGY		63	-0.208201	-0.901877	0.635135	1	1	1894	tags=22%, list=20%, signal=28%
GOBP_POSITIVE_REGULATION_OF_AXON_EXTENSION	GOBP_POSITIVE_REGULATION_OF_AXON_EXTENSION		15	-0.406865	-1.14081	0.342857	0.874266	1	2287	tags=40%, list=24%, signal=53%
GOBP_POSITIVE_REGULATION_OF_AXONOGENESIS	GOBP_POSITIVE_REGULATION_OF_AXONOGENESIS		40	-0.35492	-1.35865	0.13924	0.548649	1	1900	tags=30%, list=20%, signal=37%
GOBP_POSITIVE_REGULATION_OF_B_CELL_ACTIVATION	GOBP_POSITIVE_REGULATION_OF_B_CELL_ACTIVATION		39	-0.289738	-1.07321	0.375	0.936026	1	786	tags=18%, list=8%, signal=20%
GOBP_POSITIVE_REGULATION_OF_BINDING	GOBP_POSITIVE_REGULATION_OF_BINDING		101	-0.268271	-1.25155	0.152941	0.722982	1	1856	tags=24%, list=20%, signal=29%
GOBP_POSITIVE_REGULATION_OF_BIOMINERALIZATION	GOBP_POSITIVE_REGULATION_OF_BIOMINERALIZATION		23	-0.522843	-1.82285	0	0.0656697	1	2278	tags=57%, list=24%, signal=75%
GOBP_POSITIVE_REGULATION_OF_BLOOD_CIRCULATION	GOBP_POSITIVE_REGULATION_OF_BLOOD_CIRCULATION		21	-0.53986	-1.71959	0	0.115062	1	633	tags=33%, list=7%, signal=36%
GOBP_POSITIVE_REGULATION_OF_BLOOD_VESSEL_ENDOTHELIAL_CELL_MIGRATION	GOBP_POSITIVE_REGULATION_OF_BLOOD_VESSEL_ENDOTHELIAL_CELL_MIGRATION		26	-0.335402	-1.15028	0.352113	0.863201	1	911	tags=19%, list=10%, signal=21%
GOBP_POSITIVE_REGULATION_OF_BONE_MINERALIZATION	GOBP_POSITIVE_REGULATION_OF_BONE_MINERALIZATION		19	-0.509657	-1.55982	0.0142857	0.25152	1	2277	tags=53%, list=24%, signal=69%
GOBP_POSITIVE_REGULATION_OF_CALCIUM_ION_TRANSMEMBRANE_TRANSPORT	GOBP_POSITIVE_REGULATION_OF_CALCIUM_ION_TRANSMEMBRANE_TRANSPORT		30	-0.262284	-0.90288	0.6	1	1	260	tags=10%, list=3%, signal=10%
GOBP_POSITIVE_REGULATION_OF_CALCIUM_ION_TRANSPORT	GOBP_POSITIVE_REGULATION_OF_CALCIUM_ION_TRANSPORT		47	-0.266932	-1.04369	0.426667	0.966143	1	742	tags=15%, list=8%, signal=16%
GOBP_POSITIVE_REGULATION_OF_CALCIUM_ION_TRANSPORT_INTO_CYTOSOL	GOBP_POSITIVE_REGULATION_OF_CALCIUM_ION_TRANSPORT_INTO_CYTOSOL		19	-0.42835	-1.32784	0.144928	0.59242	1	260	tags=16%, list=3%, signal=16%
GOBP_POSITIVE_REGULATION_OF_CANONICAL_WNT_SIGNALING_PATHWAY	GOBP_POSITIVE_REGULATION_OF_CANONICAL_WNT_SIGNALING_PATHWAY		87	-0.118091	-0.533709	0.965116	1	1	6519	tags=70%, list=70%, signal=229%
GOBP_POSITIVE_REGULATION_OF_CARBOHYDRATE_METABOLIC_PROCESS	GOBP_POSITIVE_REGULATION_OF_CARBOHYDRATE_METABOLIC_PROCESS		29	-0.380518	-1.39418	0.109756	0.484665	1	1603	tags=34%, list=17%, signal=41%
GOBP_POSITIVE_REGULATION_OF_CARTILAGE_DEVELOPMENT	GOBP_POSITIVE_REGULATION_OF_CARTILAGE_DEVELOPMENT		19	-0.573272	-1.80242	0	0.0739357	1	808	tags=42%, list=9%, signal=46%
GOBP_POSITIVE_REGULATION_OF_CATABOLIC_PROCESS	GOBP_POSITIVE_REGULATION_OF_CATABOLIC_PROCESS		230	-0.138885	-0.728779	0.976744	1	1	2892	tags=27%, list=31%, signal=37%
GOBP_POSITIVE_REGULATION_OF_CATION_CHANNEL_ACTIVITY	GOBP_POSITIVE_REGULATION_OF_CATION_CHANNEL_ACTIVITY		27	-0.318074	-1.1599	0.311688	0.853648	1	1481	tags=26%, list=16%, signal=31%
GOBP_POSITIVE_REGULATION_OF_CATION_TRANSMEMBRANE_TRANSPORT	GOBP_POSITIVE_REGULATION_OF_CATION_TRANSMEMBRANE_TRANSPORT		60	-0.267631	-1.13258	0.255814	0.883148	1	1481	tags=23%, list=16%, signal=28%
GOBP_POSITIVE_REGULATION_OF_CELL_ACTIVATION	GOBP_POSITIVE_REGULATION_OF_CELL_ACTIVATION		129	-0.254301	-1.20121	0.192771	0.802346	1	945	tags=19%, list=10%, signal=20%
GOBP_POSITIVE_REGULATION_OF_CELL_ADHESION	GOBP_POSITIVE_REGULATION_OF_CELL_ADHESION		176	-0.27159	-1.32431	0.0454545	0.597661	1	1876	tags=31%, list=20%, signal=38%
GOBP_POSITIVE_REGULATION_OF_CELL_CELL_ADHESION	GOBP_POSITIVE_REGULATION_OF_CELL_CELL_ADHESION		110	-0.286062	-1.34798	0.0804598	0.566856	1	945	tags=22%, list=10%, signal=24%
GOBP_POSITIVE_REGULATION_OF_CELL_CYCLE	GOBP_POSITIVE_REGULATION_OF_CELL_CYCLE		218	-0.255605	-1.28919	0.0777778	0.653518	1	3997	tags=53%, list=43%, signal=90%
GOBP_POSITIVE_REGULATION_OF_CELL_CYCLE_ARREST	GOBP_POSITIVE_REGULATION_OF_CELL_CYCLE_ARREST		56	-0.228561	-0.92899	0.566265	1	1	3757	tags=52%, list=40%, signal=86%
GOBP_POSITIVE_REGULATION_OF_CELL_CYCLE_G1_S_PHASE_TRANSITION	GOBP_POSITIVE_REGULATION_OF_CELL_CYCLE_G1_S_PHASE_TRANSITION		25	-0.408813	-1.43452	0.0875	0.420599	1	3967	tags=68%, list=42%, signal=118%
GOBP_POSITIVE_REGULATION_OF_CELL_CYCLE_G2_M_PHASE_TRANSITION	GOBP_POSITIVE_REGULATION_OF_CELL_CYCLE_G2_M_PHASE_TRANSITION		20	-0.289898	-0.965729	0.480519	1	1	6440	tags=95%, list=69%, signal=304%
GOBP_POSITIVE_REGULATION_OF_CELL_CYCLE_PHASE_TRANSITION	GOBP_POSITIVE_REGULATION_OF_CELL_CYCLE_PHASE_TRANSITION		61	-0.310227	-1.351	0.0823529	0.561241	1	3967	tags=57%, list=42%, signal=99%
GOBP_POSITIVE_REGULATION_OF_CELL_CYCLE_PROCESS	GOBP_POSITIVE_REGULATION_OF_CELL_CYCLE_PROCESS		166	-0.293029	-1.49037	0.0322581	0.348236	1	3997	tags=56%, list=43%, signal=96%
GOBP_POSITIVE_REGULATION_OF_CELL_DEATH	GOBP_POSITIVE_REGULATION_OF_CELL_DEATH		313	-0.260484	-1.3529	0.0215054	0.557377	1	1850	tags=26%, list=20%, signal=31%
GOBP_POSITIVE_REGULATION_OF_CELL_DEVELOPMENT	GOBP_POSITIVE_REGULATION_OF_CELL_DEVELOPMENT		148	-0.362729	-1.70669	0	0.121095	1	1580	tags=29%, list=17%, signal=34%
GOBP_POSITIVE_REGULATION_OF_CELL_DIFFERENTIATION	GOBP_POSITIVE_REGULATION_OF_CELL_DIFFERENTIATION		394	-0.271641	-1.43696	0	0.419449	1	1900	tags=28%, list=20%, signal=34%
GOBP_POSITIVE_REGULATION_OF_CELL_DIVISION	GOBP_POSITIVE_REGULATION_OF_CELL_DIVISION		39	-0.388901	-1.46415	0.0428571	0.385412	1	4861	tags=79%, list=52%, signal=165%
GOBP_POSITIVE_REGULATION_OF_CELL_GROWTH	GOBP_POSITIVE_REGULATION_OF_CELL_GROWTH		76	-0.249718	-1.0592	0.432099	0.951144	1	2329	tags=29%, list=25%, signal=38%
GOBP_POSITIVE_REGULATION_OF_CELL_JUNCTION_ASSEMBLY	GOBP_POSITIVE_REGULATION_OF_CELL_JUNCTION_ASSEMBLY		46	-0.403479	-1.56661	0.0263158	0.246537	1	1882	tags=35%, list=20%, signal=43%
GOBP_POSITIVE_REGULATION_OF_CELL_MATRIX_ADHESION	GOBP_POSITIVE_REGULATION_OF_CELL_MATRIX_ADHESION		23	-0.500289	-1.70252	0.0133333	0.122682	1	2287	tags=52%, list=24%, signal=69%
GOBP_POSITIVE_REGULATION_OF_CELL_MORPHOGENESIS_INVOLVED_IN_DIFFERENTIATION	GOBP_POSITIVE_REGULATION_OF_CELL_MORPHOGENESIS_INVOLVED_IN_DIFFERENTIATION		35	-0.171956	-0.61373	0.931507	1	1	728	tags=11%, list=8%, signal=12%
GOBP_POSITIVE_REGULATION_OF_CELL_POPULATION_PROLIFERATION	GOBP_POSITIVE_REGULATION_OF_CELL_POPULATION_PROLIFERATION		414	-0.312732	-1.70567	0	0.120852	1	1891	tags=30%, list=20%, signal=36%
GOBP_POSITIVE_REGULATION_OF_CELL_PROJECTION_ORGANIZATION	GOBP_POSITIVE_REGULATION_OF_CELL_PROJECTION_ORGANIZATION		171	-0.194625	-0.962809	0.56044	1	1	1392	tags=16%, list=15%, signal=18%
GOBP_POSITIVE_REGULATION_OF_CELL_SUBSTRATE_ADHESION	GOBP_POSITIVE_REGULATION_OF_CELL_SUBSTRATE_ADHESION		53	-0.358321	-1.49912	0.0487805	0.33357	1	2346	tags=42%, list=25%, signal=55%
GOBP_POSITIVE_REGULATION_OF_CELL_SUBSTRATE_JUNCTION_ORGANIZATION	GOBP_POSITIVE_REGULATION_OF_CELL_SUBSTRATE_JUNCTION_ORGANIZATION		19	-0.334646	-1.12907	0.302632	0.886988	1	3060	tags=47%, list=33%, signal=70%
GOBP_POSITIVE_REGULATION_OF_CELLULAR_AMIDE_METABOLIC_PROCESS	GOBP_POSITIVE_REGULATION_OF_CELLULAR_AMIDE_METABOLIC_PROCESS		85	-0.131405	-0.606521	0.951807	1	1	960	tags=9%, list=10%, signal=10%
GOBP_POSITIVE_REGULATION_OF_CELLULAR_CARBOHYDRATE_METABOLIC_PROCESS	GOBP_POSITIVE_REGULATION_OF_CELLULAR_CARBOHYDRATE_METABOLIC_PROCESS		19	-0.411767	-1.22456	0.223881	0.764569	1	1344	tags=37%, list=14%, signal=43%
GOBP_POSITIVE_REGULATION_OF_CELLULAR_COMPONENT_BIOGENESIS	GOBP_POSITIVE_REGULATION_OF_CELLULAR_COMPONENT_BIOGENESIS		267	-0.203812	-1.08786	0.26087	0.926887	1	1882	tags=21%, list=20%, signal=25%
GOBP_POSITIVE_REGULATION_OF_CELLULAR_PROTEIN_CATABOLIC_PROCESS	GOBP_POSITIVE_REGULATION_OF_CELLULAR_PROTEIN_CATABOLIC_PROCESS		79	-0.180347	-0.796692	0.83908	1	1	2716	tags=29%, list=29%, signal=41%
GOBP_POSITIVE_REGULATION_OF_CELLULAR_PROTEIN_LOCALIZATION	GOBP_POSITIVE_REGULATION_OF_CELLULAR_PROTEIN_LOCALIZATION		182	-0.121142	-0.599656	0.988764	1	1	4887	tags=52%, list=52%, signal=107%
GOBP_POSITIVE_REGULATION_OF_CELLULAR_RESPONSE_TO_TRANSFORMING_GROWTH_FACTOR_BETA_STIMULUS	GOBP_POSITIVE_REGULATION_OF_CELLULAR_RESPONSE_TO_TRANSFORMING_GROWTH_FACTOR_BETA_STIMULUS		15	-0.451016	-1.40279	0.125	0.475463	1	1398	tags=33%, list=15%, signal=39%
GOBP_POSITIVE_REGULATION_OF_CHEMOKINE_PRODUCTION	GOBP_POSITIVE_REGULATION_OF_CHEMOKINE_PRODUCTION		25	-0.37994	-1.32413	0.125	0.597724	1	791	tags=32%, list=8%, signal=35%
GOBP_POSITIVE_REGULATION_OF_CHEMOTAXIS	GOBP_POSITIVE_REGULATION_OF_CHEMOTAXIS		51	-0.32061	-1.27332	0.146341	0.678997	1	832	tags=24%, list=9%, signal=26%
GOBP_POSITIVE_REGULATION_OF_CHROMATIN_ORGANIZATION	GOBP_POSITIVE_REGULATION_OF_CHROMATIN_ORGANIZATION		63	-0.176977	-0.727128	0.886076	1	1	6298	tags=76%, list=67%, signal=231%
GOBP_POSITIVE_REGULATION_OF_CHROMOSOME_ORGANIZATION	GOBP_POSITIVE_REGULATION_OF_CHROMOSOME_ORGANIZATION		105	-0.2082	-0.958351	0.5625	1	1	5444	tags=66%, list=58%, signal=155%
GOBP_POSITIVE_REGULATION_OF_COLD_INDUCED_THERMOGENESIS	GOBP_POSITIVE_REGULATION_OF_COLD_INDUCED_THERMOGENESIS		49	-0.271178	-1.13115	0.297619	0.885925	1	2131	tags=29%, list=23%, signal=37%
GOBP_POSITIVE_REGULATION_OF_CYCLIN_DEPENDENT_PROTEIN_KINASE_ACTIVITY	GOBP_POSITIVE_REGULATION_OF_CYCLIN_DEPENDENT_PROTEIN_KINASE_ACTIVITY		21	-0.403782	-1.28164	0.21519	0.663609	1	3420	tags=57%, list=37%, signal=90%
GOBP_POSITIVE_REGULATION_OF_CYSTEINE_TYPE_ENDOPEPTIDASE_ACTIVITY	GOBP_POSITIVE_REGULATION_OF_CYSTEINE_TYPE_ENDOPEPTIDASE_ACTIVITY		67	-0.134109	-0.625031	0.975	1	1	1852	tags=21%, list=20%, signal=26%
GOBP_POSITIVE_REGULATION_OF_CYTOKINE_PRODUCTION	GOBP_POSITIVE_REGULATION_OF_CYTOKINE_PRODUCTION		170	-0.317263	-1.62139	0.0121951	0.189369	1	1876	tags=31%, list=20%, signal=38%
GOBP_POSITIVE_REGULATION_OF_CYTOKINE_PRODUCTION_INVOLVED_IN_IMMUNE_RESPONSE	GOBP_POSITIVE_REGULATION_OF_CYTOKINE_PRODUCTION_INVOLVED_IN_IMMUNE_RESPONSE		19	-0.322872	-1.03915	0.409091	0.97198	1	542	tags=26%, list=6%, signal=28%
GOBP_POSITIVE_REGULATION_OF_CYTOKINESIS	GOBP_POSITIVE_REGULATION_OF_CYTOKINESIS		19	-0.370113	-1.1467	0.324324	0.869532	1	4826	tags=79%, list=52%, signal=163%
GOBP_POSITIVE_REGULATION_OF_CYTOSKELETON_ORGANIZATION	GOBP_POSITIVE_REGULATION_OF_CYTOSKELETON_ORGANIZATION		110	-0.156764	-0.727861	0.953488	1	1	6277	tags=69%, list=67%, signal=207%
GOBP_POSITIVE_REGULATION_OF_DEFENSE_RESPONSE	GOBP_POSITIVE_REGULATION_OF_DEFENSE_RESPONSE		135	-0.155708	-0.747729	0.880435	1	1	1852	tags=19%, list=20%, signal=23%
GOBP_POSITIVE_REGULATION_OF_DENDRITIC_SPINE_DEVELOPMENT	GOBP_POSITIVE_REGULATION_OF_DENDRITIC_SPINE_DEVELOPMENT		22	-0.13743	-0.44829	1	1	1	5009	tags=59%, list=54%, signal=127%
GOBP_POSITIVE_REGULATION_OF_DEPHOSPHORYLATION	GOBP_POSITIVE_REGULATION_OF_DEPHOSPHORYLATION		32	-0.290682	-1.07547	0.337838	0.935997	1	3201	tags=47%, list=34%, signal=71%
GOBP_POSITIVE_REGULATION_OF_DEVELOPMENTAL_GROWTH	GOBP_POSITIVE_REGULATION_OF_DEVELOPMENTAL_GROWTH		73	-0.391815	-1.77748	0	0.0826302	1	2646	tags=42%, list=28%, signal=59%
GOBP_POSITIVE_REGULATION_OF_DNA_BINDING	GOBP_POSITIVE_REGULATION_OF_DNA_BINDING		32	-0.45778	-1.61685	0	0.194836	1	800	tags=25%, list=9%, signal=27%
GOBP_POSITIVE_REGULATION_OF_DNA_BINDING_TRANSCRIPTION_FACTOR_ACTIVITY	GOBP_POSITIVE_REGULATION_OF_DNA_BINDING_TRANSCRIPTION_FACTOR_ACTIVITY		125	-0.190119	-0.91229	0.573034	1	1	2110	tags=24%, list=23%, signal=31%
GOBP_POSITIVE_REGULATION_OF_DNA_BIOSYNTHETIC_PROCESS	GOBP_POSITIVE_REGULATION_OF_DNA_BIOSYNTHETIC_PROCESS		42	-0.305441	-1.23558	0.22973	0.747136	1	2818	tags=38%, list=30%, signal=54%
GOBP_POSITIVE_REGULATION_OF_DNA_METABOLIC_PROCESS	GOBP_POSITIVE_REGULATION_OF_DNA_METABOLIC_PROCESS		113	-0.245652	-1.16291	0.256098	0.850929	1	2338	tags=31%, list=25%, signal=41%
GOBP_POSITIVE_REGULATION_OF_DNA_RECOMBINATION	GOBP_POSITIVE_REGULATION_OF_DNA_RECOMBINATION		22	-0.294411	-0.996687	0.5	1	1	4201	tags=64%, list=45%, signal=115%
GOBP_POSITIVE_REGULATION_OF_DNA_REPAIR	GOBP_POSITIVE_REGULATION_OF_DNA_REPAIR		39	-0.35048	-1.32349	0.169014	0.598741	1	2334	tags=38%, list=25%, signal=51%
GOBP_POSITIVE_REGULATION_OF_DNA_REPLICATION	GOBP_POSITIVE_REGULATION_OF_DNA_REPLICATION		26	-0.361426	-1.2722	0.2	0.679901	1	1850	tags=38%, list=20%, signal=48%
GOBP_POSITIVE_REGULATION_OF_DNA_TEMPLATED_TRANSCRIPTION_INITIATION	GOBP_POSITIVE_REGULATION_OF_DNA_TEMPLATED_TRANSCRIPTION_INITIATION		25	-0.199476	-0.679311	0.829268	1	1	2388	tags=28%, list=26%, signal=37%
GOBP_POSITIVE_REGULATION_OF_DOUBLE_STRAND_BREAK_REPAIR	GOBP_POSITIVE_REGULATION_OF_DOUBLE_STRAND_BREAK_REPAIR		21	-0.424526	-1.43081	0.0547945	0.427342	1	2334	tags=48%, list=25%, signal=63%
GOBP_POSITIVE_REGULATION_OF_ENDOCYTOSIS	GOBP_POSITIVE_REGULATION_OF_ENDOCYTOSIS		44	-0.228691	-0.918788	0.6	1	1	457	tags=11%, list=5%, signal=12%
GOBP_POSITIVE_REGULATION_OF_ENDOTHELIAL_CELL_MIGRATION	GOBP_POSITIVE_REGULATION_OF_ENDOTHELIAL_CELL_MIGRATION		52	-0.280155	-1.11058	0.319444	0.902987	1	2607	tags=31%, list=28%, signal=42%
GOBP_POSITIVE_REGULATION_OF_ENDOTHELIAL_CELL_PROLIFERATION	GOBP_POSITIVE_REGULATION_OF_ENDOTHELIAL_CELL_PROLIFERATION		47	-0.37302	-1.48263	0.05	0.361694	1	1773	tags=32%, list=19%, signal=39%
GOBP_POSITIVE_REGULATION_OF_EPITHELIAL_CELL_DIFFERENTIATION	GOBP_POSITIVE_REGULATION_OF_EPITHELIAL_CELL_DIFFERENTIATION		21	-0.413222	-1.43685	0.118421	0.418304	1	800	tags=33%, list=9%, signal=36%
GOBP_POSITIVE_REGULATION_OF_EPITHELIAL_CELL_MIGRATION	GOBP_POSITIVE_REGULATION_OF_EPITHELIAL_CELL_MIGRATION		76	-0.307656	-1.35582	0.0921053	0.554414	1	1868	tags=25%, list=20%, signal=31%
GOBP_POSITIVE_REGULATION_OF_EPITHELIAL_CELL_PROLIFERATION	GOBP_POSITIVE_REGULATION_OF_EPITHELIAL_CELL_PROLIFERATION		95	-0.385462	-1.80377	0	0.0736002	1	1773	tags=36%, list=19%, signal=44%
GOBP_POSITIVE_REGULATION_OF_EPITHELIAL_TO_MESENCHYMAL_TRANSITION	GOBP_POSITIVE_REGULATION_OF_EPITHELIAL_TO_MESENCHYMAL_TRANSITION		36	-0.341962	-1.29675	0.195122	0.64266	1	3619	tags=58%, list=39%, signal=95%
GOBP_POSITIVE_REGULATION_OF_ERBB_SIGNALING_PATHWAY	GOBP_POSITIVE_REGULATION_OF_ERBB_SIGNALING_PATHWAY		19	-0.47795	-1.48488	0.0263158	0.357187	1	1107	tags=32%, list=12%, signal=36%
GOBP_POSITIVE_REGULATION_OF_ERK1_AND_ERK2_CASCADE	GOBP_POSITIVE_REGULATION_OF_ERK1_AND_ERK2_CASCADE		81	-0.29663	-1.34154	0.0581395	0.572869	1	791	tags=20%, list=8%, signal=21%
GOBP_POSITIVE_REGULATION_OF_ERYTHROCYTE_DIFFERENTIATION	GOBP_POSITIVE_REGULATION_OF_ERYTHROCYTE_DIFFERENTIATION		20	-0.276114	-0.940249	0.513889	1	1	911	tags=15%, list=10%, signal=17%
GOBP_POSITIVE_REGULATION_OF_ESTABLISHMENT_OF_PROTEIN_LOCALIZATION	GOBP_POSITIVE_REGULATION_OF_ESTABLISHMENT_OF_PROTEIN_LOCALIZATION		178	-0.0785851	-0.383399	1	1	1	2921	tags=24%, list=31%, signal=34%
GOBP_POSITIVE_REGULATION_OF_EXOCYTOSIS	GOBP_POSITIVE_REGULATION_OF_EXOCYTOSIS		42	-0.170335	-0.6674	0.894737	1	1	2008	tags=21%, list=21%, signal=27%
GOBP_POSITIVE_REGULATION_OF_EXTRINSIC_APOPTOTIC_SIGNALING_PATHWAY	GOBP_POSITIVE_REGULATION_OF_EXTRINSIC_APOPTOTIC_SIGNALING_PATHWAY		24	-0.349357	-1.17691	0.276316	0.828152	1	3415	tags=46%, list=36%, signal=72%
GOBP_POSITIVE_REGULATION_OF_FAT_CELL_DIFFERENTIATION	GOBP_POSITIVE_REGULATION_OF_FAT_CELL_DIFFERENTIATION		39	-0.263346	-1.08702	0.315789	0.926156	1	1891	tags=28%, list=20%, signal=35%
GOBP_POSITIVE_REGULATION_OF_FIBROBLAST_PROLIFERATION	GOBP_POSITIVE_REGULATION_OF_FIBROBLAST_PROLIFERATION		22	-0.422195	-1.36231	0.0675676	0.541536	1	1541	tags=41%, list=16%, signal=49%
GOBP_POSITIVE_REGULATION_OF_G1_S_TRANSITION_OF_MITOTIC_CELL_CYCLE	GOBP_POSITIVE_REGULATION_OF_G1_S_TRANSITION_OF_MITOTIC_CELL_CYCLE		18	-0.364458	-1.145	0.276923	0.870937	1	3967	tags=61%, list=42%, signal=106%
GOBP_POSITIVE_REGULATION_OF_GENE_EXPRESSION	GOBP_POSITIVE_REGULATION_OF_GENE_EXPRESSION		481	-0.228517	-1.25347	0.0606061	0.71907	1	2451	tags=30%, list=26%, signal=38%
GOBP_POSITIVE_REGULATION_OF_GENE_EXPRESSION_EPIGENETIC	GOBP_POSITIVE_REGULATION_OF_GENE_EXPRESSION_EPIGENETIC		33	-0.218739	-0.803279	0.727273	1	1	3975	tags=48%, list=42%, signal=84%
GOBP_POSITIVE_REGULATION_OF_GLIAL_CELL_DIFFERENTIATION	GOBP_POSITIVE_REGULATION_OF_GLIAL_CELL_DIFFERENTIATION		24	-0.532233	-1.80681	0	0.0733571	1	1538	tags=42%, list=16%, signal=50%
GOBP_POSITIVE_REGULATION_OF_GLIOGENESIS	GOBP_POSITIVE_REGULATION_OF_GLIOGENESIS		33	-0.562246	-2.04212	0	0.0153604	0.43	1543	tags=45%, list=16%, signal=54%
GOBP_POSITIVE_REGULATION_OF_GLUCOSE_TRANSMEMBRANE_TRANSPORT	GOBP_POSITIVE_REGULATION_OF_GLUCOSE_TRANSMEMBRANE_TRANSPORT		20	-0.144042	-0.44629	1	1	1	1469	tags=15%, list=16%, signal=18%
GOBP_POSITIVE_REGULATION_OF_GROWTH	GOBP_POSITIVE_REGULATION_OF_GROWTH		116	-0.302217	-1.44967	0.0487805	0.406698	1	2398	tags=34%, list=26%, signal=45%
GOBP_POSITIVE_REGULATION_OF_GTPASE_ACTIVITY	GOBP_POSITIVE_REGULATION_OF_GTPASE_ACTIVITY		192	-0.216644	-1.06481	0.395349	0.946335	1	4160	tags=49%, list=44%, signal=87%
GOBP_POSITIVE_REGULATION_OF_HEART_GROWTH	GOBP_POSITIVE_REGULATION_OF_HEART_GROWTH		18	-0.493138	-1.52997	0.025641	0.285844	1	2501	tags=61%, list=27%, signal=83%
GOBP_POSITIVE_REGULATION_OF_HEART_RATE	GOBP_POSITIVE_REGULATION_OF_HEART_RATE		16	-0.616638	-1.71362	0	0.117428	1	633	tags=38%, list=7%, signal=40%
GOBP_POSITIVE_REGULATION_OF_HEMOPOIESIS	GOBP_POSITIVE_REGULATION_OF_HEMOPOIESIS		68	-0.25927	-1.12995	0.255814	0.886494	1	2102	tags=34%, list=22%, signal=43%
GOBP_POSITIVE_REGULATION_OF_HISTONE_METHYLATION	GOBP_POSITIVE_REGULATION_OF_HISTONE_METHYLATION		23	-0.253914	-0.907023	0.539474	1	1	1546	tags=22%, list=17%, signal=26%
GOBP_POSITIVE_REGULATION_OF_HORMONE_SECRETION	GOBP_POSITIVE_REGULATION_OF_HORMONE_SECRETION		50	-0.29923	-1.24695	0.192771	0.729387	1	791	tags=18%, list=8%, signal=20%
GOBP_POSITIVE_REGULATION_OF_HYDROLASE_ACTIVITY	GOBP_POSITIVE_REGULATION_OF_HYDROLASE_ACTIVITY		361	-0.206249	-1.08973	0.315789	0.929399	1	3329	tags=37%, list=36%, signal=56%
GOBP_POSITIVE_REGULATION_OF_I_KAPPAB_KINASE_NF_KAPPAB_SIGNALING	GOBP_POSITIVE_REGULATION_OF_I_KAPPAB_KINASE_NF_KAPPAB_SIGNALING		88	-0.149495	-0.657912	0.91954	1	1	1693	tags=18%, list=18%, signal=22%
GOBP_POSITIVE_REGULATION_OF_IMMUNE_SYSTEM_PROCESS	GOBP_POSITIVE_REGULATION_OF_IMMUNE_SYSTEM_PROCESS		368	-0.190893	-1.03738	0.412371	0.974898	1	1895	tags=21%, list=20%, signal=26%
GOBP_POSITIVE_REGULATION_OF_IMMUNOGLOBULIN_PRODUCTION	GOBP_POSITIVE_REGULATION_OF_IMMUNOGLOBULIN_PRODUCTION		19	-0.252322	-0.81488	0.681159	1	1	4201	tags=74%, list=45%, signal=133%
GOBP_POSITIVE_REGULATION_OF_INFLAMMATORY_RESPONSE	GOBP_POSITIVE_REGULATION_OF_INFLAMMATORY_RESPONSE		34	-0.322179	-1.18448	0.297619	0.823248	1	1538	tags=26%, list=16%, signal=32%
GOBP_POSITIVE_REGULATION_OF_INSULIN_SECRETION	GOBP_POSITIVE_REGULATION_OF_INSULIN_SECRETION		31	-0.186961	-0.644206	0.935897	1	1	7183	tags=90%, list=77%, signal=387%
GOBP_POSITIVE_REGULATION_OF_INSULIN_SECRETION_INVOLVED_IN_CELLULAR_RESPONSE_TO_GLUCOSE_STIMULUS	GOBP_POSITIVE_REGULATION_OF_INSULIN_SECRETION_INVOLVED_IN_CELLULAR_RESPONSE_TO_GLUCOSE_STIMULUS		15	-0.249778	-0.702898	0.837838	1	1	2029	tags=27%, list=22%, signal=34%
GOBP_POSITIVE_REGULATION_OF_INTERFERON_BETA_PRODUCTION	GOBP_POSITIVE_REGULATION_OF_INTERFERON_BETA_PRODUCTION		19	-0.304796	-0.933176	0.493333	1	1	1936	tags=32%, list=21%, signal=40%
GOBP_POSITIVE_REGULATION_OF_INTERLEUKIN_1_PRODUCTION	GOBP_POSITIVE_REGULATION_OF_INTERLEUKIN_1_PRODUCTION		18	-0.309131	-0.980384	0.544118	1	1	1852	tags=39%, list=20%, signal=48%
GOBP_POSITIVE_REGULATION_OF_INTERLEUKIN_6_PRODUCTION	GOBP_POSITIVE_REGULATION_OF_INTERLEUKIN_6_PRODUCTION		34	-0.307318	-1.08884	0.364706	0.927541	1	791	tags=26%, list=8%, signal=29%
GOBP_POSITIVE_REGULATION_OF_INTRACELLULAR_SIGNAL_TRANSDUCTION	GOBP_POSITIVE_REGULATION_OF_INTRACELLULAR_SIGNAL_TRANSDUCTION		438	-0.261207	-1.46126	0	0.389388	1	1799	tags=24%, list=19%, signal=29%
GOBP_POSITIVE_REGULATION_OF_INTRINSIC_APOPTOTIC_SIGNALING_PATHWAY	GOBP_POSITIVE_REGULATION_OF_INTRINSIC_APOPTOTIC_SIGNALING_PATHWAY		24	-0.387139	-1.28085	0.121622	0.664537	1	1223	tags=25%, list=13%, signal=29%
GOBP_POSITIVE_REGULATION_OF_ION_TRANSPORT	GOBP_POSITIVE_REGULATION_OF_ION_TRANSPORT		306	-0.185333	-0.986109	0.48913	1	1	1541	tags=17%, list=16%, signal=20%
GOBP_POSITIVE_REGULATION_OF_JNK_CASCADE	GOBP_POSITIVE_REGULATION_OF_JNK_CASCADE		39	-0.280676	-1.0963	0.371795	0.924257	1	2052	tags=33%, list=22%, signal=43%
GOBP_POSITIVE_REGULATION_OF_JUN_KINASE_ACTIVITY	GOBP_POSITIVE_REGULATION_OF_JUN_KINASE_ACTIVITY		37	-0.416605	-1.65861	0.025	0.14946	1	2492	tags=49%, list=27%, signal=66%
GOBP_POSITIVE_REGULATION_OF_LEUKOCYTE_CELL_CELL_ADHESION	GOBP_POSITIVE_REGULATION_OF_LEUKOCYTE_CELL_CELL_ADHESION		91	-0.263448	-1.19259	0.261364	0.8144	1	1876	tags=32%, list=20%, signal=39%
GOBP_POSITIVE_REGULATION_OF_LEUKOCYTE_CHEMOTAXIS	GOBP_POSITIVE_REGULATION_OF_LEUKOCYTE_CHEMOTAXIS		29	-0.423983	-1.51017	0.0526316	0.314726	1	832	tags=31%, list=9%, signal=34%
GOBP_POSITIVE_REGULATION_OF_LEUKOCYTE_MIGRATION	GOBP_POSITIVE_REGULATION_OF_LEUKOCYTE_MIGRATION		40	-0.368003	-1.4386	0.0972222	0.41758	1	832	tags=28%, list=9%, signal=30%
GOBP_POSITIVE_REGULATION_OF_LEUKOCYTE_PROLIFERATION	GOBP_POSITIVE_REGULATION_OF_LEUKOCYTE_PROLIFERATION		50	-0.292794	-1.17368	0.25	0.834441	1	839	tags=20%, list=9%, signal=22%
GOBP_POSITIVE_REGULATION_OF_LIPASE_ACTIVITY	GOBP_POSITIVE_REGULATION_OF_LIPASE_ACTIVITY		25	-0.484027	-1.67469	0	0.139654	1	1230	tags=36%, list=13%, signal=41%
GOBP_POSITIVE_REGULATION_OF_LIPID_KINASE_ACTIVITY	GOBP_POSITIVE_REGULATION_OF_LIPID_KINASE_ACTIVITY		16	-0.49788	-1.58143	0.0273973	0.231485	1	613	tags=25%, list=7%, signal=27%
GOBP_POSITIVE_REGULATION_OF_LIPID_LOCALIZATION	GOBP_POSITIVE_REGULATION_OF_LIPID_LOCALIZATION		40	-0.379522	-1.5153	0.028169	0.305152	1	3911	tags=63%, list=42%, signal=107%
GOBP_POSITIVE_REGULATION_OF_LIPID_METABOLIC_PROCESS	GOBP_POSITIVE_REGULATION_OF_LIPID_METABOLIC_PROCESS		63	-0.252537	-1.0887	0.357143	0.926904	1	1870	tags=29%, list=20%, signal=35%
GOBP_POSITIVE_REGULATION_OF_LIPID_TRANSPORT	GOBP_POSITIVE_REGULATION_OF_LIPID_TRANSPORT		27	-0.415115	-1.50636	0.04	0.32201	1	1133	tags=30%, list=12%, signal=34%
GOBP_POSITIVE_REGULATION_OF_LOCOMOTION	GOBP_POSITIVE_REGULATION_OF_LOCOMOTION		237	-0.31542	-1.64145	0	0.167187	1	1876	tags=28%, list=20%, signal=34%
GOBP_POSITIVE_REGULATION_OF_LYMPHOCYTE_DIFFERENTIATION	GOBP_POSITIVE_REGULATION_OF_LYMPHOCYTE_DIFFERENTIATION		43	-0.286863	-1.11139	0.271605	0.901001	1	1876	tags=35%, list=20%, signal=43%
GOBP_POSITIVE_REGULATION_OF_MACROAUTOPHAGY	GOBP_POSITIVE_REGULATION_OF_MACROAUTOPHAGY		31	-0.20811	-0.824084	0.626667	1	1	6561	tags=84%, list=70%, signal=279%
GOBP_POSITIVE_REGULATION_OF_MAP_KINASE_ACTIVITY	GOBP_POSITIVE_REGULATION_OF_MAP_KINASE_ACTIVITY		118	-0.3823	-1.82702	0	0.0641175	1	1179	tags=28%, list=13%, signal=32%
GOBP_POSITIVE_REGULATION_OF_MAPK_CASCADE	GOBP_POSITIVE_REGULATION_OF_MAPK_CASCADE		237	-0.330195	-1.69888	0	0.124683	1	1787	tags=30%, list=19%, signal=37%
GOBP_POSITIVE_REGULATION_OF_MESENCHYMAL_CELL_PROLIFERATION	GOBP_POSITIVE_REGULATION_OF_MESENCHYMAL_CELL_PROLIFERATION		15	-0.627307	-2.00544	0	0.021863	0.64	1580	tags=53%, list=17%, signal=64%
GOBP_POSITIVE_REGULATION_OF_MICROTUBULE_POLYMERIZATION_OR_DEPOLYMERIZATION	GOBP_POSITIVE_REGULATION_OF_MICROTUBULE_POLYMERIZATION_OR_DEPOLYMERIZATION		18	-0.281839	-0.851165	0.623188	1	1	1813	tags=28%, list=19%, signal=34%
GOBP_POSITIVE_REGULATION_OF_MITOCHONDRION_ORGANIZATION	GOBP_POSITIVE_REGULATION_OF_MITOCHONDRION_ORGANIZATION		52	-0.191246	-0.79547	0.777778	1	1	1744	tags=19%, list=19%, signal=24%
GOBP_POSITIVE_REGULATION_OF_MITOTIC_CELL_CYCLE	GOBP_POSITIVE_REGULATION_OF_MITOTIC_CELL_CYCLE		69	-0.229608	-1.00661	0.436782	1	1	3967	tags=45%, list=42%, signal=77%
GOBP_POSITIVE_REGULATION_OF_MITOTIC_NUCLEAR_DIVISION	GOBP_POSITIVE_REGULATION_OF_MITOTIC_NUCLEAR_DIVISION		20	-0.518314	-1.6493	0.0307692	0.159778	1	1004	tags=35%, list=11%, signal=39%
GOBP_POSITIVE_REGULATION_OF_MRNA_METABOLIC_PROCESS	GOBP_POSITIVE_REGULATION_OF_MRNA_METABOLIC_PROCESS		56	-0.117509	-0.479394	0.975904	1	1	4538	tags=50%, list=48%, signal=96%
GOBP_POSITIVE_REGULATION_OF_MRNA_PROCESSING	GOBP_POSITIVE_REGULATION_OF_MRNA_PROCESSING		24	-0.340294	-1.17066	0.293333	0.838498	1	2958	tags=46%, list=32%, signal=67%
GOBP_POSITIVE_REGULATION_OF_MRNA_SPLICING_VIA_SPLICEOSOME	GOBP_POSITIVE_REGULATION_OF_MRNA_SPLICING_VIA_SPLICEOSOME		15	-0.405983	-1.16475	0.287671	0.850474	1	2517	tags=47%, list=27%, signal=64%
GOBP_POSITIVE_REGULATION_OF_MUSCLE_CELL_DIFFERENTIATION	GOBP_POSITIVE_REGULATION_OF_MUSCLE_CELL_DIFFERENTIATION		32	-0.38206	-1.30218	0.16	0.633045	1	1510	tags=28%, list=16%, signal=33%
GOBP_POSITIVE_REGULATION_OF_MUSCLE_CONTRACTION	GOBP_POSITIVE_REGULATION_OF_MUSCLE_CONTRACTION		19	-0.442409	-1.44462	0.027027	0.415461	1	463	tags=26%, list=5%, signal=28%
GOBP_POSITIVE_REGULATION_OF_MYELOID_CELL_DIFFERENTIATION	GOBP_POSITIVE_REGULATION_OF_MYELOID_CELL_DIFFERENTIATION		47	-0.169495	-0.659771	0.91358	1	1	3196	tags=36%, list=34%, signal=55%
GOBP_POSITIVE_REGULATION_OF_NERVOUS_SYSTEM_DEVELOPMENT	GOBP_POSITIVE_REGULATION_OF_NERVOUS_SYSTEM_DEVELOPMENT		135	-0.38941	-1.88159	0	0.0508582	1	1580	tags=30%, list=17%, signal=36%
GOBP_POSITIVE_REGULATION_OF_NEURAL_PRECURSOR_CELL_PROLIFERATION	GOBP_POSITIVE_REGULATION_OF_NEURAL_PRECURSOR_CELL_PROLIFERATION		29	-0.251781	-0.884406	0.564103	1	1	1580	tags=28%, list=17%, signal=33%
GOBP_POSITIVE_REGULATION_OF_NEUROGENESIS	GOBP_POSITIVE_REGULATION_OF_NEUROGENESIS		113	-0.367274	-1.81061	0	0.0712095	1	1580	tags=29%, list=17%, signal=35%
GOBP_POSITIVE_REGULATION_OF_NEURON_APOPTOTIC_PROCESS	GOBP_POSITIVE_REGULATION_OF_NEURON_APOPTOTIC_PROCESS		32	-0.353579	-1.24116	0.208333	0.741971	1	1850	tags=34%, list=20%, signal=43%
GOBP_POSITIVE_REGULATION_OF_NEURON_DEATH	GOBP_POSITIVE_REGULATION_OF_NEURON_DEATH		54	-0.319505	-1.32472	0.121622	0.596959	1	1850	tags=30%, list=20%, signal=37%
GOBP_POSITIVE_REGULATION_OF_NEURON_DIFFERENTIATION	GOBP_POSITIVE_REGULATION_OF_NEURON_DIFFERENTIATION		41	-0.301928	-1.17816	0.236111	0.825808	1	1270	tags=27%, list=14%, signal=31%
GOBP_POSITIVE_REGULATION_OF_NEURON_PROJECTION_DEVELOPMENT	GOBP_POSITIVE_REGULATION_OF_NEURON_PROJECTION_DEVELOPMENT		79	-0.234435	-1.01348	0.493827	0.997239	1	1328	tags=18%, list=14%, signal=20%
GOBP_POSITIVE_REGULATION_OF_NF_KAPPAB_TRANSCRIPTION_FACTOR_ACTIVITY	GOBP_POSITIVE_REGULATION_OF_NF_KAPPAB_TRANSCRIPTION_FACTOR_ACTIVITY		71	-0.156365	-0.64629	0.864198	1	1	2205	tags=23%, list=24%, signal=29%
GOBP_POSITIVE_REGULATION_OF_NIK_NF_KAPPAB_SIGNALING	GOBP_POSITIVE_REGULATION_OF_NIK_NF_KAPPAB_SIGNALING		26	-0.371302	-1.2748	0.202703	0.675608	1	513	tags=23%, list=5%, signal=24%
GOBP_POSITIVE_REGULATION_OF_NOTCH_SIGNALING_PATHWAY	GOBP_POSITIVE_REGULATION_OF_NOTCH_SIGNALING_PATHWAY		32	-0.353269	-1.33208	0.123288	0.588167	1	3712	tags=63%, list=40%, signal=103%
GOBP_POSITIVE_REGULATION_OF_NUCLEAR_DIVISION	GOBP_POSITIVE_REGULATION_OF_NUCLEAR_DIVISION		25	-0.473914	-1.59198	0.025	0.223691	1	1004	tags=32%, list=11%, signal=36%
GOBP_POSITIVE_REGULATION_OF_NUCLEOCYTOPLASMIC_TRANSPORT	GOBP_POSITIVE_REGULATION_OF_NUCLEOCYTOPLASMIC_TRANSPORT		41	-0.161024	-0.586744	0.963855	1	1	4139	tags=49%, list=44%, signal=87%
GOBP_POSITIVE_REGULATION_OF_NUCLEOTIDE_METABOLIC_PROCESS	GOBP_POSITIVE_REGULATION_OF_NUCLEOTIDE_METABOLIC_PROCESS		16	-0.195748	-0.65502	0.859375	1	1	1344	tags=19%, list=14%, signal=22%
GOBP_POSITIVE_REGULATION_OF_ORGAN_GROWTH	GOBP_POSITIVE_REGULATION_OF_ORGAN_GROWTH		22	-0.545315	-1.74157	0	0.101892	1	1413	tags=50%, list=15%, signal=59%
GOBP_POSITIVE_REGULATION_OF_ORGANELLE_ASSEMBLY	GOBP_POSITIVE_REGULATION_OF_ORGANELLE_ASSEMBLY		37	-0.148572	-0.578543	0.962025	1	1	5521	tags=68%, list=59%, signal=164%
GOBP_POSITIVE_REGULATION_OF_ORGANELLE_ORGANIZATION	GOBP_POSITIVE_REGULATION_OF_ORGANELLE_ORGANIZATION		324	-0.167122	-0.891807	0.734043	1	1	3997	tags=41%, list=43%, signal=69%
GOBP_POSITIVE_REGULATION_OF_OSSIFICATION	GOBP_POSITIVE_REGULATION_OF_OSSIFICATION		24	-0.540908	-1.8107	0	0.0715899	1	2277	tags=54%, list=24%, signal=71%
GOBP_POSITIVE_REGULATION_OF_OSTEOBLAST_DIFFERENTIATION	GOBP_POSITIVE_REGULATION_OF_OSTEOBLAST_DIFFERENTIATION		27	-0.255307	-0.890785	0.615385	1	1	336	tags=11%, list=4%, signal=11%
GOBP_POSITIVE_REGULATION_OF_OXIDOREDUCTASE_ACTIVITY	GOBP_POSITIVE_REGULATION_OF_OXIDOREDUCTASE_ACTIVITY		25	-0.289596	-0.959527	0.565789	1	1	268	tags=12%, list=3%, signal=12%
GOBP_POSITIVE_REGULATION_OF_P38MAPK_CASCADE	GOBP_POSITIVE_REGULATION_OF_P38MAPK_CASCADE		19	-0.418686	-1.35251	0.101449	0.557293	1	3586	tags=63%, list=38%, signal=102%
GOBP_POSITIVE_REGULATION_OF_PATHWAY_RESTRICTED_SMAD_PROTEIN_PHOSPHORYLATION	GOBP_POSITIVE_REGULATION_OF_PATHWAY_RESTRICTED_SMAD_PROTEIN_PHOSPHORYLATION		21	-0.555106	-1.78114	0	0.0815374	1	613	tags=43%, list=7%, signal=46%
GOBP_POSITIVE_REGULATION_OF_PEPTIDASE_ACTIVITY	GOBP_POSITIVE_REGULATION_OF_PEPTIDASE_ACTIVITY		93	-0.17473	-0.796054	0.829268	1	1	1852	tags=20%, list=20%, signal=25%
GOBP_POSITIVE_REGULATION_OF_PEPTIDE_HORMONE_SECRETION	GOBP_POSITIVE_REGULATION_OF_PEPTIDE_HORMONE_SECRETION		39	-0.203829	-0.786745	0.733333	1	1	4388	tags=51%, list=47%, signal=96%
GOBP_POSITIVE_REGULATION_OF_PEPTIDE_SECRETION	GOBP_POSITIVE_REGULATION_OF_PEPTIDE_SECRETION		62	-0.233102	-1.02198	0.419753	0.992697	1	1133	tags=16%, list=12%, signal=18%
GOBP_POSITIVE_REGULATION_OF_PEPTIDYL_LYSINE_ACETYLATION	GOBP_POSITIVE_REGULATION_OF_PEPTIDYL_LYSINE_ACETYLATION		25	-0.186213	-0.624643	0.939759	1	1	5674	tags=72%, list=61%, signal=182%
GOBP_POSITIVE_REGULATION_OF_PEPTIDYL_SERINE_PHOSPHORYLATION	GOBP_POSITIVE_REGULATION_OF_PEPTIDYL_SERINE_PHOSPHORYLATION		48	-0.343317	-1.38691	0.0722892	0.494278	1	1882	tags=31%, list=20%, signal=39%
GOBP_POSITIVE_REGULATION_OF_PEPTIDYL_THREONINE_PHOSPHORYLATION	GOBP_POSITIVE_REGULATION_OF_PEPTIDYL_THREONINE_PHOSPHORYLATION		16	-0.399559	-1.22776	0.243243	0.762312	1	2896	tags=44%, list=31%, signal=63%
GOBP_POSITIVE_REGULATION_OF_PEPTIDYL_TYROSINE_PHOSPHORYLATION	GOBP_POSITIVE_REGULATION_OF_PEPTIDYL_TYROSINE_PHOSPHORYLATION		76	-0.418493	-1.81967	0	0.0671089	1	1693	tags=41%, list=18%, signal=49%
GOBP_POSITIVE_REGULATION_OF_PHAGOCYTOSIS	GOBP_POSITIVE_REGULATION_OF_PHAGOCYTOSIS		23	-0.346395	-1.15773	0.324324	0.853298	1	353	tags=17%, list=4%, signal=18%
GOBP_POSITIVE_REGULATION_OF_PHOSPHATIDYLINOSITOL_3_KINASE_SIGNALING	GOBP_POSITIVE_REGULATION_OF_PHOSPHATIDYLINOSITOL_3_KINASE_SIGNALING		36	-0.281354	-1.01551	0.445946	0.995103	1	3365	tags=50%, list=36%, signal=78%
GOBP_POSITIVE_REGULATION_OF_PHOSPHORUS_METABOLIC_PROCESS	GOBP_POSITIVE_REGULATION_OF_PHOSPHORUS_METABOLIC_PROCESS		467	-0.314242	-1.73685	0	0.106008	1	1853	tags=28%, list=20%, signal=34%
GOBP_POSITIVE_REGULATION_OF_POSTTRANSCRIPTIONAL_GENE_SILENCING	GOBP_POSITIVE_REGULATION_OF_POSTTRANSCRIPTIONAL_GENE_SILENCING		25	-0.281637	-0.93584	0.527778	1	1	1799	tags=24%, list=19%, signal=30%
GOBP_POSITIVE_REGULATION_OF_POTASSIUM_ION_TRANSPORT	GOBP_POSITIVE_REGULATION_OF_POTASSIUM_ION_TRANSPORT		17	-0.528942	-1.68802	0.028169	0.130595	1	1396	tags=47%, list=15%, signal=55%
GOBP_POSITIVE_REGULATION_OF_PRI_MIRNA_TRANSCRIPTION_BY_RNA_POLYMERASE_II	GOBP_POSITIVE_REGULATION_OF_PRI_MIRNA_TRANSCRIPTION_BY_RNA_POLYMERASE_II		27	-0.36398	-1.32042	0.12987	0.60155	1	1891	tags=41%, list=20%, signal=51%
GOBP_POSITIVE_REGULATION_OF_PROTEASOMAL_UBIQUITIN_DEPENDENT_PROTEIN_CATABOLIC_PROCESS	GOBP_POSITIVE_REGULATION_OF_PROTEASOMAL_UBIQUITIN_DEPENDENT_PROTEIN_CATABOLIC_PROCESS		49	-0.180289	-0.72759	0.844156	1	1	3285	tags=35%, list=35%, signal=53%
GOBP_POSITIVE_REGULATION_OF_PROTEIN_ACETYLATION	GOBP_POSITIVE_REGULATION_OF_PROTEIN_ACETYLATION		31	-0.236983	-0.866282	0.632353	1	1	3898	tags=52%, list=42%, signal=88%
GOBP_POSITIVE_REGULATION_OF_PROTEIN_AUTOPHOSPHORYLATION	GOBP_POSITIVE_REGULATION_OF_PROTEIN_AUTOPHOSPHORYLATION		16	-0.361485	-1.19771	0.275362	0.81123	1	1817	tags=31%, list=19%, signal=39%
GOBP_POSITIVE_REGULATION_OF_PROTEIN_BINDING	GOBP_POSITIVE_REGULATION_OF_PROTEIN_BINDING		52	-0.29272	-1.16408	0.269231	0.850056	1	4331	tags=54%, list=46%, signal=100%
GOBP_POSITIVE_REGULATION_OF_PROTEIN_CATABOLIC_PROCESS	GOBP_POSITIVE_REGULATION_OF_PROTEIN_CATABOLIC_PROCESS		117	-0.189903	-0.875995	0.712644	1	1	2716	tags=28%, list=29%, signal=39%
GOBP_POSITIVE_REGULATION_OF_PROTEIN_CONTAINING_COMPLEX_ASSEMBLY	GOBP_POSITIVE_REGULATION_OF_PROTEIN_CONTAINING_COMPLEX_ASSEMBLY		125	-0.169301	-0.804368	0.767442	1	1	2334	tags=22%, list=25%, signal=29%
GOBP_POSITIVE_REGULATION_OF_PROTEIN_CONTAINING_COMPLEX_DISASSEMBLY	GOBP_POSITIVE_REGULATION_OF_PROTEIN_CONTAINING_COMPLEX_DISASSEMBLY		17	-0.185233	-0.61282	0.925373	1	1	5751	tags=65%, list=61%, signal=167%
GOBP_POSITIVE_REGULATION_OF_PROTEIN_DEPHOSPHORYLATION	GOBP_POSITIVE_REGULATION_OF_PROTEIN_DEPHOSPHORYLATION		25	-0.378469	-1.38569	0.113924	0.495595	1	3201	tags=44%, list=34%, signal=67%
GOBP_POSITIVE_REGULATION_OF_PROTEIN_IMPORT	GOBP_POSITIVE_REGULATION_OF_PROTEIN_IMPORT		23	-0.332021	-1.14057	0.220779	0.87399	1	4139	tags=65%, list=44%, signal=117%
GOBP_POSITIVE_REGULATION_OF_PROTEIN_KINASE_ACTIVITY	GOBP_POSITIVE_REGULATION_OF_PROTEIN_KINASE_ACTIVITY		274	-0.329887	-1.75571	0	0.0932697	1	2340	tags=35%, list=25%, signal=45%
GOBP_POSITIVE_REGULATION_OF_PROTEIN_KINASE_B_SIGNALING	GOBP_POSITIVE_REGULATION_OF_PROTEIN_KINASE_B_SIGNALING		70	-0.33666	-1.40767	0.0512821	0.467599	1	1248	tags=24%, list=13%, signal=28%
GOBP_POSITIVE_REGULATION_OF_PROTEIN_LOCALIZATION_TO_CELL_PERIPHERY	GOBP_POSITIVE_REGULATION_OF_PROTEIN_LOCALIZATION_TO_CELL_PERIPHERY		39	-0.298038	-1.18002	0.246914	0.826123	1	4504	tags=62%, list=48%, signal=118%
GOBP_POSITIVE_REGULATION_OF_PROTEIN_LOCALIZATION_TO_MEMBRANE	GOBP_POSITIVE_REGULATION_OF_PROTEIN_LOCALIZATION_TO_MEMBRANE		78	-0.130569	-0.593733	0.965116	1	1	3210	tags=36%, list=34%, signal=54%
GOBP_POSITIVE_REGULATION_OF_PROTEIN_LOCALIZATION_TO_NUCLEUS	GOBP_POSITIVE_REGULATION_OF_PROTEIN_LOCALIZATION_TO_NUCLEUS		56	-0.234311	-0.990472	0.45977	1	1	4220	tags=55%, list=45%, signal=100%
GOBP_POSITIVE_REGULATION_OF_PROTEIN_MODIFICATION_BY_SMALL_PROTEIN_CONJUGATION_OR_REMOVAL	GOBP_POSITIVE_REGULATION_OF_PROTEIN_MODIFICATION_BY_SMALL_PROTEIN_CONJUGATION_OR_REMOVAL		85	-0.174798	-0.78276	0.873563	1	1	1917	tags=20%, list=20%, signal=25%
GOBP_POSITIVE_REGULATION_OF_PROTEIN_PHOSPHORYLATION	GOBP_POSITIVE_REGULATION_OF_PROTEIN_PHOSPHORYLATION		391	-0.32499	-1.72111	0	0.115212	1	2138	tags=32%, list=23%, signal=40%
GOBP_POSITIVE_REGULATION_OF_PROTEIN_POLYMERIZATION	GOBP_POSITIVE_REGULATION_OF_PROTEIN_POLYMERIZATION		60	-0.118811	-0.484586	0.987654	1	1	4207	tags=38%, list=45%, signal=69%
GOBP_POSITIVE_REGULATION_OF_PROTEIN_SERINE_THREONINE_KINASE_ACTIVITY	GOBP_POSITIVE_REGULATION_OF_PROTEIN_SERINE_THREONINE_KINASE_ACTIVITY		163	-0.324199	-1.59773	0	0.216207	1	2508	tags=37%, list=27%, signal=49%
GOBP_POSITIVE_REGULATION_OF_PROTEIN_TYROSINE_KINASE_ACTIVITY	GOBP_POSITIVE_REGULATION_OF_PROTEIN_TYROSINE_KINASE_ACTIVITY		29	-0.56395	-2.07714	0	0.0100671	0.24	764	tags=41%, list=8%, signal=45%
GOBP_POSITIVE_REGULATION_OF_PROTEOLYSIS	GOBP_POSITIVE_REGULATION_OF_PROTEOLYSIS		179	-0.126657	-0.63507	0.966667	1	1	1917	tags=18%, list=20%, signal=23%
GOBP_POSITIVE_REGULATION_OF_PROTEOLYSIS_INVOLVED_IN_CELLULAR_PROTEIN_CATABOLIC_PROCESS	GOBP_POSITIVE_REGULATION_OF_PROTEOLYSIS_INVOLVED_IN_CELLULAR_PROTEIN_CATABOLIC_PROCESS		67	-0.179604	-0.79081	0.802632	1	1	2716	tags=30%, list=29%, signal=42%
GOBP_POSITIVE_REGULATION_OF_REACTIVE_OXYGEN_SPECIES_BIOSYNTHETIC_PROCESS	GOBP_POSITIVE_REGULATION_OF_REACTIVE_OXYGEN_SPECIES_BIOSYNTHETIC_PROCESS		18	-0.34391	-1.094	0.328358	0.926385	1	1744	tags=33%, list=19%, signal=41%
GOBP_POSITIVE_REGULATION_OF_REACTIVE_OXYGEN_SPECIES_METABOLIC_PROCESS	GOBP_POSITIVE_REGULATION_OF_REACTIVE_OXYGEN_SPECIES_METABOLIC_PROCESS		37	-0.367342	-1.42508	0.106667	0.435712	1	864	tags=22%, list=9%, signal=24%
GOBP_POSITIVE_REGULATION_OF_RECEPTOR_MEDIATED_ENDOCYTOSIS	GOBP_POSITIVE_REGULATION_OF_RECEPTOR_MEDIATED_ENDOCYTOSIS		16	-0.374488	-1.11509	0.378378	0.897258	1	1836	tags=31%, list=20%, signal=39%
GOBP_POSITIVE_REGULATION_OF_RECEPTOR_SIGNALING_PATHWAY_VIA_STAT	GOBP_POSITIVE_REGULATION_OF_RECEPTOR_SIGNALING_PATHWAY_VIA_STAT		15	-0.459565	-1.3825	0.109589	0.499686	1	755	tags=27%, list=8%, signal=29%
GOBP_POSITIVE_REGULATION_OF_REGULATED_SECRETORY_PATHWAY	GOBP_POSITIVE_REGULATION_OF_REGULATED_SECRETORY_PATHWAY		25	-0.118682	-0.404105	1	1	1	3030	tags=28%, list=32%, signal=41%
GOBP_POSITIVE_REGULATION_OF_RELEASE_OF_CYTOCHROME_C_FROM_MITOCHONDRIA	GOBP_POSITIVE_REGULATION_OF_RELEASE_OF_CYTOCHROME_C_FROM_MITOCHONDRIA		18	-0.354601	-1.13606	0.347222	0.879981	1	1223	tags=22%, list=13%, signal=26%
GOBP_POSITIVE_REGULATION_OF_RELEASE_OF_SEQUESTERED_CALCIUM_ION_INTO_CYTOSOL	GOBP_POSITIVE_REGULATION_OF_RELEASE_OF_SEQUESTERED_CALCIUM_ION_INTO_CYTOSOL		17	-0.470511	-1.56216	0.0384615	0.249048	1	260	tags=18%, list=3%, signal=18%
GOBP_POSITIVE_REGULATION_OF_REPRODUCTIVE_PROCESS	GOBP_POSITIVE_REGULATION_OF_REPRODUCTIVE_PROCESS		30	-0.43037	-1.46936	0.0588235	0.379374	1	1649	tags=37%, list=18%, signal=44%
GOBP_POSITIVE_REGULATION_OF_RESPONSE_TO_BIOTIC_STIMULUS	GOBP_POSITIVE_REGULATION_OF_RESPONSE_TO_BIOTIC_STIMULUS		107	-0.151701	-0.69519	0.910256	1	1	390	tags=7%, list=4%, signal=7%
GOBP_POSITIVE_REGULATION_OF_RESPONSE_TO_CYTOKINE_STIMULUS	GOBP_POSITIVE_REGULATION_OF_RESPONSE_TO_CYTOKINE_STIMULUS		24	-0.373979	-1.28785	0.148148	0.652297	1	1936	tags=42%, list=21%, signal=52%
GOBP_POSITIVE_REGULATION_OF_RESPONSE_TO_DNA_DAMAGE_STIMULUS	GOBP_POSITIVE_REGULATION_OF_RESPONSE_TO_DNA_DAMAGE_STIMULUS		55	-0.289394	-1.18296	0.25	0.824754	1	2338	tags=35%, list=25%, signal=46%
GOBP_POSITIVE_REGULATION_OF_RESPONSE_TO_ENDOPLASMIC_RETICULUM_STRESS	GOBP_POSITIVE_REGULATION_OF_RESPONSE_TO_ENDOPLASMIC_RETICULUM_STRESS		20	-0.331302	-1.03646	0.421875	0.97525	1	2290	tags=35%, list=24%, signal=46%
GOBP_POSITIVE_REGULATION_OF_RESPONSE_TO_EXTERNAL_STIMULUS	GOBP_POSITIVE_REGULATION_OF_RESPONSE_TO_EXTERNAL_STIMULUS		187	-0.203138	-0.993107	0.494382	1	1	439	tags=10%, list=5%, signal=10%
GOBP_POSITIVE_REGULATION_OF_RESPONSE_TO_WOUNDING	GOBP_POSITIVE_REGULATION_OF_RESPONSE_TO_WOUNDING		26	-0.506495	-1.80583	0	0.0731133	1	1876	tags=46%, list=20%, signal=58%
GOBP_POSITIVE_REGULATION_OF_RNA_SPLICING	GOBP_POSITIVE_REGULATION_OF_RNA_SPLICING		25	-0.32663	-1.19262	0.231884	0.81494	1	4144	tags=64%, list=44%, signal=115%
GOBP_POSITIVE_REGULATION_OF_SECRETION	GOBP_POSITIVE_REGULATION_OF_SECRETION		129	-0.30392	-1.47684	0.0232558	0.371426	1	1217	tags=21%, list=13%, signal=24%
GOBP_POSITIVE_REGULATION_OF_SIGNALING_RECEPTOR_ACTIVITY	GOBP_POSITIVE_REGULATION_OF_SIGNALING_RECEPTOR_ACTIVITY		17	-0.477892	-1.46017	0.056338	0.389376	1	775	tags=29%, list=8%, signal=32%
GOBP_POSITIVE_REGULATION_OF_SMALL_GTPASE_MEDIATED_SIGNAL_TRANSDUCTION	GOBP_POSITIVE_REGULATION_OF_SMALL_GTPASE_MEDIATED_SIGNAL_TRANSDUCTION		35	-0.229741	-0.839428	0.686747	1	1	1728	tags=26%, list=18%, signal=31%
GOBP_POSITIVE_REGULATION_OF_SMALL_MOLECULE_METABOLIC_PROCESS	GOBP_POSITIVE_REGULATION_OF_SMALL_MOLECULE_METABOLIC_PROCESS		51	-0.297515	-1.17719	0.277108	0.828292	1	1344	tags=27%, list=14%, signal=32%
GOBP_POSITIVE_REGULATION_OF_SMOOTH_MUSCLE_CELL_MIGRATION	GOBP_POSITIVE_REGULATION_OF_SMOOTH_MUSCLE_CELL_MIGRATION		15	-0.452385	-1.30948	0.175676	0.623794	1	2966	tags=60%, list=32%, signal=88%
GOBP_POSITIVE_REGULATION_OF_SMOOTH_MUSCLE_CELL_PROLIFERATION	GOBP_POSITIVE_REGULATION_OF_SMOOTH_MUSCLE_CELL_PROLIFERATION	Details ...	41	-0.556946	-2.20259	0	0.00457834	0.06	1423	tags=44%, list=15%, signal=52%
GOBP_POSITIVE_REGULATION_OF_SMOOTHENED_SIGNALING_PATHWAY	GOBP_POSITIVE_REGULATION_OF_SMOOTHENED_SIGNALING_PATHWAY		22	-0.262534	-0.846745	0.608108	1	1	5707	tags=77%, list=61%, signal=197%
GOBP_POSITIVE_REGULATION_OF_SODIUM_ION_TRANSPORT	GOBP_POSITIVE_REGULATION_OF_SODIUM_ION_TRANSPORT		17	-0.19583	-0.60858	0.948052	1	1	1801	tags=24%, list=19%, signal=29%
GOBP_POSITIVE_REGULATION_OF_STRESS_ACTIVATED_PROTEIN_KINASE_SIGNALING_CASCADE	GOBP_POSITIVE_REGULATION_OF_STRESS_ACTIVATED_PROTEIN_KINASE_SIGNALING_CASCADE		59	-0.294694	-1.22503	0.158537	0.765272	1	2052	tags=32%, list=22%, signal=41%
GOBP_POSITIVE_REGULATION_OF_STRESS_FIBER_ASSEMBLY	GOBP_POSITIVE_REGULATION_OF_STRESS_FIBER_ASSEMBLY		30	-0.328334	-1.14248	0.25	0.87263	1	1268	tags=23%, list=14%, signal=27%
GOBP_POSITIVE_REGULATION_OF_STRIATED_MUSCLE_CELL_DIFFERENTIATION	GOBP_POSITIVE_REGULATION_OF_STRIATED_MUSCLE_CELL_DIFFERENTIATION		17	-0.507576	-1.58646	0.0394737	0.227504	1	1510	tags=41%, list=16%, signal=49%
GOBP_POSITIVE_REGULATION_OF_SUBSTRATE_ADHESION_DEPENDENT_CELL_SPREADING	GOBP_POSITIVE_REGULATION_OF_SUBSTRATE_ADHESION_DEPENDENT_CELL_SPREADING		23	-0.198458	-0.63245	0.915493	1	1	619	tags=13%, list=7%, signal=14%
GOBP_POSITIVE_REGULATION_OF_SYNAPSE_ASSEMBLY	GOBP_POSITIVE_REGULATION_OF_SYNAPSE_ASSEMBLY		29	-0.532004	-1.823	0	0.066034	1	1144	tags=38%, list=12%, signal=43%
GOBP_POSITIVE_REGULATION_OF_TELOMERASE_ACTIVITY	GOBP_POSITIVE_REGULATION_OF_TELOMERASE_ACTIVITY		23	-0.257269	-0.897069	0.513889	1	1	6424	tags=87%, list=69%, signal=276%
GOBP_POSITIVE_REGULATION_OF_TELOMERE_MAINTENANCE	GOBP_POSITIVE_REGULATION_OF_TELOMERE_MAINTENANCE		34	-0.272149	-0.968245	0.545455	1	1	5388	tags=74%, list=58%, signal=173%
GOBP_POSITIVE_REGULATION_OF_TELOMERE_MAINTENANCE_VIA_TELOMERE_LENGTHENING	GOBP_POSITIVE_REGULATION_OF_TELOMERE_MAINTENANCE_VIA_TELOMERE_LENGTHENING		25	-0.23068	-0.801557	0.671233	1	1	5388	tags=68%, list=58%, signal=160%
GOBP_POSITIVE_REGULATION_OF_TRANSCRIPTION_BY_RNA_POLYMERASE_I	GOBP_POSITIVE_REGULATION_OF_TRANSCRIPTION_BY_RNA_POLYMERASE_I		19	-0.213316	-0.717643	0.84058	1	1	4918	tags=58%, list=53%, signal=122%
GOBP_POSITIVE_REGULATION_OF_TRANSCRIPTION_FROM_RNA_POLYMERASE_II_PROMOTER_INVOLVED_IN_CELLULAR_RESPONSE_TO_CHEMICAL_STIMULUS	GOBP_POSITIVE_REGULATION_OF_TRANSCRIPTION_FROM_RNA_POLYMERASE_II_PROMOTER_INVOLVED_IN_CELLULAR_RESPONSE_TO_CHEMICAL_STIMULUS		15	-0.373029	-1.16135	0.268657	0.851624	1	3619	tags=53%, list=39%, signal=87%
GOBP_POSITIVE_REGULATION_OF_TRANSCRIPTION_INITIATION_FROM_RNA_POLYMERASE_II_PROMOTER	GOBP_POSITIVE_REGULATION_OF_TRANSCRIPTION_INITIATION_FROM_RNA_POLYMERASE_II_PROMOTER		21	-0.173177	-0.543682	0.96	1	1	7535	tags=95%, list=80%, signal=487%
GOBP_POSITIVE_REGULATION_OF_TRANSFERASE_ACTIVITY	GOBP_POSITIVE_REGULATION_OF_TRANSFERASE_ACTIVITY		359	-0.297943	-1.59877	0	0.214795	1	2340	tags=33%, list=25%, signal=42%
GOBP_POSITIVE_REGULATION_OF_TRANSLATION	GOBP_POSITIVE_REGULATION_OF_TRANSLATION		69	-0.108135	-0.475562	0.986487	1	1	5803	tags=58%, list=62%, signal=151%
GOBP_POSITIVE_REGULATION_OF_TRANSMEMBRANE_RECEPTOR_PROTEIN_SERINE_THREONINE_KINASE_SIGNALING_PATHWAY	GOBP_POSITIVE_REGULATION_OF_TRANSMEMBRANE_RECEPTOR_PROTEIN_SERINE_THREONINE_KINASE_SIGNALING_PATHWAY		50	-0.449218	-1.83013	0	0.0625121	1	1149	tags=32%, list=12%, signal=36%
GOBP_POSITIVE_REGULATION_OF_TRANSMEMBRANE_TRANSPORT	GOBP_POSITIVE_REGULATION_OF_TRANSMEMBRANE_TRANSPORT		86	-0.238859	-1.07355	0.352941	0.93686	1	1481	tags=21%, list=16%, signal=25%
GOBP_POSITIVE_REGULATION_OF_TRANSPORT	GOBP_POSITIVE_REGULATION_OF_TRANSPORT		406	-0.19733	-1.04226	0.425532	0.969396	1	1919	tags=21%, list=20%, signal=26%
GOBP_POSITIVE_REGULATION_OF_TUMOR_NECROSIS_FACTOR_SUPERFAMILY_CYTOKINE_PRODUCTION	GOBP_POSITIVE_REGULATION_OF_TUMOR_NECROSIS_FACTOR_SUPERFAMILY_CYTOKINE_PRODUCTION		36	-0.317817	-1.16446	0.272727	0.849096	1	696	tags=19%, list=7%, signal=21%
GOBP_POSITIVE_REGULATION_OF_TYPE_I_INTERFERON_PRODUCTION	GOBP_POSITIVE_REGULATION_OF_TYPE_I_INTERFERON_PRODUCTION		48	-0.12792	-0.515627	0.986842	1	1	1936	tags=19%, list=21%, signal=24%
GOBP_POSITIVE_REGULATION_OF_UBIQUITIN_DEPENDENT_PROTEIN_CATABOLIC_PROCESS	GOBP_POSITIVE_REGULATION_OF_UBIQUITIN_DEPENDENT_PROTEIN_CATABOLIC_PROCESS		54	-0.167685	-0.689566	0.9	1	1	3285	tags=33%, list=35%, signal=51%
GOBP_POSITIVE_REGULATION_OF_VASCULAR_ASSOCIATED_SMOOTH_MUSCLE_CELL_PROLIFERATION	GOBP_POSITIVE_REGULATION_OF_VASCULAR_ASSOCIATED_SMOOTH_MUSCLE_CELL_PROLIFERATION		17	-0.528268	-1.61916	0.038961	0.191464	1	1862	tags=47%, list=20%, signal=59%
GOBP_POSITIVE_REGULATION_OF_VASCULATURE_DEVELOPMENT	GOBP_POSITIVE_REGULATION_OF_VASCULATURE_DEVELOPMENT		68	-0.393801	-1.6755	0	0.13984	1	911	tags=26%, list=10%, signal=29%
GOBP_POSITIVE_REGULATION_OF_VIRAL_GENOME_REPLICATION	GOBP_POSITIVE_REGULATION_OF_VIRAL_GENOME_REPLICATION		17	-0.343442	-1.15218	0.350649	0.861744	1	4143	tags=65%, list=44%, signal=116%
GOBP_POSITIVE_REGULATION_OF_WNT_SIGNALING_PATHWAY	GOBP_POSITIVE_REGULATION_OF_WNT_SIGNALING_PATHWAY		105	-0.201201	-0.927747	0.662791	1	1	3245	tags=32%, list=35%, signal=49%
GOBP_POSITIVE_REGULATION_OF_WOUND_HEALING	GOBP_POSITIVE_REGULATION_OF_WOUND_HEALING		22	-0.546569	-1.86742	0	0.0504615	1	1876	tags=55%, list=20%, signal=68%
GOBP_POST_EMBRYONIC_DEVELOPMENT	GOBP_POST_EMBRYONIC_DEVELOPMENT		38	-0.195201	-0.756808	0.819277	1	1	4451	tags=50%, list=48%, signal=95%
GOBP_POST_GOLGI_VESICLE_MEDIATED_TRANSPORT	GOBP_POST_GOLGI_VESICLE_MEDIATED_TRANSPORT		61	-0.0848079	-0.353261	1	1	1	7674	tags=84%, list=82%, signal=461%
GOBP_POST_TRANSLATIONAL_PROTEIN_MODIFICATION	GOBP_POST_TRANSLATIONAL_PROTEIN_MODIFICATION		194	-0.0892191	-0.437882	1	1	1	565	tags=5%, list=6%, signal=5%
GOBP_POSTREPLICATION_REPAIR	GOBP_POSTREPLICATION_REPAIR		36	-0.171194	-0.678057	0.876543	1	1	4590	tags=47%, list=49%, signal=92%
GOBP_POSTSYNAPSE_ASSEMBLY	GOBP_POSTSYNAPSE_ASSEMBLY		18	-0.353341	-1.11701	0.30137	0.896237	1	846	tags=22%, list=9%, signal=24%
GOBP_POSTSYNAPSE_ORGANIZATION	GOBP_POSTSYNAPSE_ORGANIZATION		86	-0.223231	-1.02846	0.44186	0.983498	1	3438	tags=43%, list=37%, signal=67%
GOBP_POSTSYNAPTIC_SIGNAL_TRANSDUCTION	GOBP_POSTSYNAPTIC_SIGNAL_TRANSDUCTION		21	-0.351368	-1.22448	0.25	0.764229	1	2248	tags=38%, list=24%, signal=50%
GOBP_POSTSYNAPTIC_SPECIALIZATION_ORGANIZATION	GOBP_POSTSYNAPTIC_SPECIALIZATION_ORGANIZATION		20	-0.413579	-1.29365	0.126582	0.648116	1	1555	tags=35%, list=17%, signal=42%
GOBP_POSTTRANSCRIPTIONAL_REGULATION_OF_GENE_EXPRESSION	GOBP_POSTTRANSCRIPTIONAL_REGULATION_OF_GENE_EXPRESSION		380	-0.0647116	-0.352859	1	1	1	6695	tags=71%, list=72%, signal=238%
GOBP_POTASSIUM_ION_IMPORT_ACROSS_PLASMA_MEMBRANE	GOBP_POTASSIUM_ION_IMPORT_ACROSS_PLASMA_MEMBRANE		22	-0.286698	-0.978543	0.506329	1	1	2950	tags=45%, list=32%, signal=66%
GOBP_POTASSIUM_ION_TRANSPORT	GOBP_POTASSIUM_ION_TRANSPORT		95	-0.421043	-1.89597	0	0.0454447	0.99	1052	tags=31%, list=11%, signal=34%
GOBP_PRESYNAPSE_ORGANIZATION	GOBP_PRESYNAPSE_ORGANIZATION		30	-0.475074	-1.74713	0.0135135	0.0989791	1	1880	tags=43%, list=20%, signal=54%
GOBP_PRESYNAPTIC_ENDOCYTOSIS	GOBP_PRESYNAPTIC_ENDOCYTOSIS		30	-0.121534	-0.44561	0.987342	1	1	537	tags=7%, list=6%, signal=7%
GOBP_PRI_MIRNA_TRANSCRIPTION_BY_RNA_POLYMERASE_II	GOBP_PRI_MIRNA_TRANSCRIPTION_BY_RNA_POLYMERASE_II		32	-0.393731	-1.46126	0.0375	0.388704	1	1891	tags=41%, list=20%, signal=51%
GOBP_PRIMARY_ALCOHOL_METABOLIC_PROCESS	GOBP_PRIMARY_ALCOHOL_METABOLIC_PROCESS		34	-0.343699	-1.25282	0.236111	0.71998	1	1998	tags=29%, list=21%, signal=37%
GOBP_PRIMARY_NEURAL_TUBE_FORMATION	GOBP_PRIMARY_NEURAL_TUBE_FORMATION		55	-0.272021	-1.08014	0.376623	0.930187	1	1917	tags=24%, list=20%, signal=30%
GOBP_PROCESS_UTILIZING_AUTOPHAGIC_MECHANISM	GOBP_PROCESS_UTILIZING_AUTOPHAGIC_MECHANISM		303	-0.134519	-0.75328	0.934066	1	1	3855	tags=35%, list=41%, signal=57%
GOBP_PRODUCTION_OF_MOLECULAR_MEDIATOR_INVOLVED_IN_INFLAMMATORY_RESPONSE	GOBP_PRODUCTION_OF_MOLECULAR_MEDIATOR_INVOLVED_IN_INFLAMMATORY_RESPONSE		21	-0.422697	-1.41738	0.0746269	0.451706	1	1473	tags=29%, list=16%, signal=34%
GOBP_PRODUCTION_OF_MOLECULAR_MEDIATOR_OF_IMMUNE_RESPONSE	GOBP_PRODUCTION_OF_MOLECULAR_MEDIATOR_OF_IMMUNE_RESPONSE		71	-0.233496	-0.965488	0.493976	1	1	2289	tags=35%, list=24%, signal=46%
GOBP_PRODUCTION_OF_SMALL_RNA_INVOLVED_IN_GENE_SILENCING_BY_RNA	GOBP_PRODUCTION_OF_SMALL_RNA_INVOLVED_IN_GENE_SILENCING_BY_RNA		37	-0.266182	-1.02068	0.467532	0.991995	1	2297	tags=27%, list=25%, signal=36%
GOBP_PROGRAMMED_NECROTIC_CELL_DEATH	GOBP_PROGRAMMED_NECROTIC_CELL_DEATH		19	-0.354495	-1.1116	0.323944	0.902272	1	940	tags=21%, list=10%, signal=23%
GOBP_PROSTATE_GLAND_DEVELOPMENT	GOBP_PROSTATE_GLAND_DEVELOPMENT		20	-0.519295	-1.67646	0.0128205	0.138897	1	1629	tags=45%, list=17%, signal=54%
GOBP_PROTEASOMAL_PROTEIN_CATABOLIC_PROCESS	GOBP_PROTEASOMAL_PROTEIN_CATABOLIC_PROCESS		281	-0.0641398	-0.340888	1	1	1	7111	tags=75%, list=76%, signal=301%
GOBP_PROTEIN_ACETYLATION	GOBP_PROTEIN_ACETYLATION		121	-0.274424	-1.3201	0.120482	0.601931	1	3712	tags=47%, list=40%, signal=77%
GOBP_PROTEIN_ACYLATION	GOBP_PROTEIN_ACYLATION		141	-0.259352	-1.28308	0.0581395	0.660324	1	3712	tags=45%, list=40%, signal=74%
GOBP_PROTEIN_ADP_RIBOSYLATION	GOBP_PROTEIN_ADP_RIBOSYLATION		18	-0.450358	-1.38856	0.134328	0.4921	1	3827	tags=72%, list=41%, signal=122%
GOBP_PROTEIN_AUTOPHOSPHORYLATION	GOBP_PROTEIN_AUTOPHOSPHORYLATION		110	-0.175774	-0.825602	0.743902	1	1	5502	tags=64%, list=59%, signal=153%
GOBP_PROTEIN_AUTOUBIQUITINATION	GOBP_PROTEIN_AUTOUBIQUITINATION		42	-0.24955	-1.02125	0.464789	0.993217	1	5972	tags=79%, list=64%, signal=216%
GOBP_PROTEIN_COMPLEX_OLIGOMERIZATION	GOBP_PROTEIN_COMPLEX_OLIGOMERIZATION		111	-0.276464	-1.23478	0.13253	0.747558	1	1726	tags=26%, list=18%, signal=32%
GOBP_PROTEIN_CONTAINING_COMPLEX_DISASSEMBLY	GOBP_PROTEIN_CONTAINING_COMPLEX_DISASSEMBLY		219	-0.0997006	-0.496708	1	1	1	5594	tags=56%, list=60%, signal=136%
GOBP_PROTEIN_CONTAINING_COMPLEX_LOCALIZATION	GOBP_PROTEIN_CONTAINING_COMPLEX_LOCALIZATION		188	-0.14535	-0.71875	0.929412	1	1	6302	tags=72%, list=67%, signal=217%
GOBP_PROTEIN_DEMETHYLATION	GOBP_PROTEIN_DEMETHYLATION		22	-0.213598	-0.696659	0.844156	1	1	511	tags=9%, list=5%, signal=10%
GOBP_PROTEIN_DEPHOSPHORYLATION	GOBP_PROTEIN_DEPHOSPHORYLATION		176	-0.213824	-1.04556	0.422222	0.962899	1	1069	tags=14%, list=11%, signal=15%
GOBP_PROTEIN_DESTABILIZATION	GOBP_PROTEIN_DESTABILIZATION		27	-0.300434	-1.07146	0.39726	0.939975	1	4770	tags=67%, list=51%, signal=136%
GOBP_PROTEIN_DNA_COMPLEX_SUBUNIT_ORGANIZATION	GOBP_PROTEIN_DNA_COMPLEX_SUBUNIT_ORGANIZATION		137	-0.218336	-1.0795	0.388235	0.930434	1	3412	tags=39%, list=36%, signal=60%
GOBP_PROTEIN_HOMOOLIGOMERIZATION	GOBP_PROTEIN_HOMOOLIGOMERIZATION		83	-0.330279	-1.44136	0.0581395	0.418006	1	1726	tags=30%, list=18%, signal=37%
GOBP_PROTEIN_HOMOTETRAMERIZATION	GOBP_PROTEIN_HOMOTETRAMERIZATION		26	-0.255564	-0.869995	0.632353	1	1	1634	tags=27%, list=17%, signal=33%
GOBP_PROTEIN_HYDROXYLATION	GOBP_PROTEIN_HYDROXYLATION		18	-0.142663	-0.439218	1	1	1	5097	tags=50%, list=54%, signal=110%
GOBP_PROTEIN_IMPORT	GOBP_PROTEIN_IMPORT		118	-0.197762	-0.940553	0.611111	1	1	4318	tags=47%, list=46%, signal=87%
GOBP_PROTEIN_INSERTION_INTO_ER_MEMBRANE	GOBP_PROTEIN_INSERTION_INTO_ER_MEMBRANE		16	-0.214324	-0.674923	0.883117	1	1	6156	tags=75%, list=66%, signal=219%
GOBP_PROTEIN_K48_LINKED_DEUBIQUITINATION	GOBP_PROTEIN_K48_LINKED_DEUBIQUITINATION		19	-0.261709	-0.829951	0.670886	1	1	1106	tags=16%, list=12%, signal=18%
GOBP_PROTEIN_K48_LINKED_UBIQUITINATION	GOBP_PROTEIN_K48_LINKED_UBIQUITINATION		40	-0.0934106	-0.371954	1	1	1	6102	tags=65%, list=65%, signal=186%
GOBP_PROTEIN_K63_LINKED_DEUBIQUITINATION	GOBP_PROTEIN_K63_LINKED_DEUBIQUITINATION		19	-0.4547	-1.49614	0.0694445	0.338924	1	1263	tags=32%, list=13%, signal=36%
GOBP_PROTEIN_K63_LINKED_UBIQUITINATION	GOBP_PROTEIN_K63_LINKED_UBIQUITINATION		37	-0.137656	-0.555434	0.974026	1	1	6102	tags=78%, list=65%, signal=224%
GOBP_PROTEIN_KINASE_B_SIGNALING	GOBP_PROTEIN_KINASE_B_SIGNALING		109	-0.321606	-1.52821	0.0125	0.288568	1	1882	tags=29%, list=20%, signal=36%
GOBP_PROTEIN_KINASE_C_SIGNALING	GOBP_PROTEIN_KINASE_C_SIGNALING		15	-0.499459	-1.52762	0.0461538	0.287919	1	2661	tags=53%, list=28%, signal=74%
GOBP_PROTEIN_LOCALIZATION_TO_CELL_JUNCTION	GOBP_PROTEIN_LOCALIZATION_TO_CELL_JUNCTION		59	-0.140567	-0.568895	0.97619	1	1	621	tags=8%, list=7%, signal=9%
GOBP_PROTEIN_LOCALIZATION_TO_CELL_PERIPHERY	GOBP_PROTEIN_LOCALIZATION_TO_CELL_PERIPHERY		186	-0.153484	-0.778092	0.869565	1	1	4035	tags=42%, list=43%, signal=72%
GOBP_PROTEIN_LOCALIZATION_TO_CELL_SURFACE	GOBP_PROTEIN_LOCALIZATION_TO_CELL_SURFACE		36	-0.189561	-0.691022	0.893333	1	1	529	tags=8%, list=6%, signal=9%
GOBP_PROTEIN_LOCALIZATION_TO_CHROMATIN	GOBP_PROTEIN_LOCALIZATION_TO_CHROMATIN		16	-0.230301	-0.727984	0.863636	1	1	1183	tags=19%, list=13%, signal=21%
GOBP_PROTEIN_LOCALIZATION_TO_CHROMOSOME	GOBP_PROTEIN_LOCALIZATION_TO_CHROMOSOME		57	-0.270577	-1.13472	0.296296	0.880555	1	5229	tags=70%, list=56%, signal=158%
GOBP_PROTEIN_LOCALIZATION_TO_CHROMOSOME_CENTROMERIC_REGION	GOBP_PROTEIN_LOCALIZATION_TO_CHROMOSOME_CENTROMERIC_REGION		17	-0.43616	-1.31929	0.13924	0.603728	1	4706	tags=88%, list=50%, signal=177%
GOBP_PROTEIN_LOCALIZATION_TO_CHROMOSOME_TELOMERIC_REGION	GOBP_PROTEIN_LOCALIZATION_TO_CHROMOSOME_TELOMERIC_REGION		19	-0.263746	-0.884019	0.597015	1	1	6424	tags=89%, list=69%, signal=285%
GOBP_PROTEIN_LOCALIZATION_TO_CILIUM	GOBP_PROTEIN_LOCALIZATION_TO_CILIUM		30	-0.181835	-0.618402	0.918919	1	1	7109	tags=90%, list=76%, signal=373%
GOBP_PROTEIN_LOCALIZATION_TO_CYTOSKELETON	GOBP_PROTEIN_LOCALIZATION_TO_CYTOSKELETON		36	-0.196949	-0.760904	0.77381	1	1	6110	tags=72%, list=65%, signal=207%
GOBP_PROTEIN_LOCALIZATION_TO_GOLGI_APPARATUS	GOBP_PROTEIN_LOCALIZATION_TO_GOLGI_APPARATUS		15	-0.258148	-0.809463	0.642857	1	1	4760	tags=60%, list=51%, signal=122%
GOBP_PROTEIN_LOCALIZATION_TO_MEMBRANE	GOBP_PROTEIN_LOCALIZATION_TO_MEMBRANE		357	-0.0971145	-0.537507	1	1	1	4623	tags=43%, list=49%, signal=81%
GOBP_PROTEIN_LOCALIZATION_TO_MICROTUBULE_ORGANIZING_CENTER	GOBP_PROTEIN_LOCALIZATION_TO_MICROTUBULE_ORGANIZING_CENTER		22	-0.196487	-0.656808	0.871795	1	1	6110	tags=73%, list=65%, signal=209%
GOBP_PROTEIN_LOCALIZATION_TO_MITOCHONDRION	GOBP_PROTEIN_LOCALIZATION_TO_MITOCHONDRION		93	-0.0539593	-0.253776	1	1	1	7111	tags=76%, list=76%, signal=314%
GOBP_PROTEIN_LOCALIZATION_TO_NUCLEUS	GOBP_PROTEIN_LOCALIZATION_TO_NUCLEUS		164	-0.215078	-1.05183	0.406593	0.959545	1	4318	tags=49%, list=46%, signal=90%
GOBP_PROTEIN_LOCALIZATION_TO_PLASMA_MEMBRANE	GOBP_PROTEIN_LOCALIZATION_TO_PLASMA_MEMBRANE		151	-0.17317	-0.866792	0.698795	1	1	3328	tags=34%, list=36%, signal=53%
GOBP_PROTEIN_LOCALIZATION_TO_VACUOLE	GOBP_PROTEIN_LOCALIZATION_TO_VACUOLE		44	-0.131251	-0.528092	0.987342	1	1	3732	tags=39%, list=40%, signal=64%
GOBP_PROTEIN_MATURATION	GOBP_PROTEIN_MATURATION		139	-0.172384	-0.864395	0.712766	1	1	1823	tags=20%, list=19%, signal=25%
GOBP_PROTEIN_METHYLATION	GOBP_PROTEIN_METHYLATION		112	-0.17012	-0.787458	0.814815	1	1	6283	tags=72%, list=67%, signal=217%
GOBP_PROTEIN_MODIFICATION_BY_SMALL_PROTEIN_REMOVAL	GOBP_PROTEIN_MODIFICATION_BY_SMALL_PROTEIN_REMOVAL		183	-0.111981	-0.567988	1	1	1	6881	tags=73%, list=73%, signal=271%
GOBP_PROTEIN_MONOUBIQUITINATION	GOBP_PROTEIN_MONOUBIQUITINATION		45	-0.215771	-0.856627	0.76	1	1	4075	tags=47%, list=44%, signal=82%
GOBP_PROTEIN_N_LINKED_GLYCOSYLATION	GOBP_PROTEIN_N_LINKED_GLYCOSYLATION		53	-0.186509	-0.75064	0.756757	1	1	5637	tags=64%, list=60%, signal=160%
GOBP_PROTEIN_PEPTIDYL_PROLYL_ISOMERIZATION	GOBP_PROTEIN_PEPTIDYL_PROLYL_ISOMERIZATION		19	-0.267166	-0.862623	0.691176	1	1	5554	tags=74%, list=59%, signal=181%
GOBP_PROTEIN_PHOSPHOPANTETHEINYLATION	GOBP_PROTEIN_PHOSPHOPANTETHEINYLATION		173	-0.0824621	-0.418148	1	1	1	2739	tags=23%, list=29%, signal=31%
GOBP_PROTEIN_POLYMERIZATION	GOBP_PROTEIN_POLYMERIZATION		141	-0.0817584	-0.400037	1	1	1	3835	tags=35%, list=41%, signal=58%
GOBP_PROTEIN_PROCESSING	GOBP_PROTEIN_PROCESSING		93	-0.196949	-0.917541	0.614458	1	1	1804	tags=22%, list=19%, signal=26%
GOBP_PROTEIN_STABILIZATION	GOBP_PROTEIN_STABILIZATION		107	-0.121173	-0.564559	0.988372	1	1	1743	tags=17%, list=19%, signal=20%
GOBP_PROTEIN_SUMOYLATION	GOBP_PROTEIN_SUMOYLATION		52	-0.189613	-0.763011	0.846154	1	1	5993	tags=75%, list=64%, signal=207%
GOBP_PROTEIN_TARGETING	GOBP_PROTEIN_TARGETING		237	-0.0911678	-0.49418	1	1	1	2275	tags=17%, list=24%, signal=22%
GOBP_PROTEIN_TARGETING_TO_LYSOSOME	GOBP_PROTEIN_TARGETING_TO_LYSOSOME		18	-0.228859	-0.688203	0.881579	1	1	2239	tags=28%, list=24%, signal=36%
GOBP_PROTEIN_TARGETING_TO_MEMBRANE	GOBP_PROTEIN_TARGETING_TO_MEMBRANE		98	-0.148918	-0.680861	0.954023	1	1	2253	tags=19%, list=24%, signal=25%
GOBP_PROTEIN_TARGETING_TO_MITOCHONDRION	GOBP_PROTEIN_TARGETING_TO_MITOCHONDRION		61	-0.0942145	-0.381527	1	1	1	8342	tags=98%, list=89%, signal=897%
GOBP_PROTEIN_TARGETING_TO_VACUOLE	GOBP_PROTEIN_TARGETING_TO_VACUOLE		27	-0.199343	-0.699724	0.842857	1	1	3699	tags=41%, list=40%, signal=67%
GOBP_PROTEIN_TETRAMERIZATION	GOBP_PROTEIN_TETRAMERIZATION		40	-0.222089	-0.889257	0.648649	1	1	1634	tags=23%, list=17%, signal=27%
GOBP_PROTEIN_TRANSMEMBRANE_IMPORT_INTO_INTRACELLULAR_ORGANELLE	GOBP_PROTEIN_TRANSMEMBRANE_IMPORT_INTO_INTRACELLULAR_ORGANELLE		24	-0.128845	-0.430206	1	1	1	3330	tags=29%, list=36%, signal=45%
GOBP_PROTEIN_TRANSMEMBRANE_TRANSPORT	GOBP_PROTEIN_TRANSMEMBRANE_TRANSPORT		42	-0.129137	-0.505889	0.987654	1	1	2744	tags=24%, list=29%, signal=34%
GOBP_PROTEIN_TRANSPORT_ALONG_MICROTUBULE	GOBP_PROTEIN_TRANSPORT_ALONG_MICROTUBULE		40	-0.163248	-0.623938	0.928571	1	1	6252	tags=73%, list=67%, signal=217%
GOBP_PROTEOGLYCAN_BIOSYNTHETIC_PROCESS	GOBP_PROTEOGLYCAN_BIOSYNTHETIC_PROCESS		32	-0.270359	-0.917305	0.611765	1	1	1643	tags=22%, list=18%, signal=26%
GOBP_PROTEOGLYCAN_METABOLIC_PROCESS	GOBP_PROTEOGLYCAN_METABOLIC_PROCESS		44	-0.335747	-1.33202	0.120879	0.587625	1	1643	tags=27%, list=18%, signal=33%
GOBP_PTERIDINE_CONTAINING_COMPOUND_METABOLIC_PROCESS	GOBP_PTERIDINE_CONTAINING_COMPOUND_METABOLIC_PROCESS		25	-0.219182	-0.776896	0.802469	1	1	1675	tags=20%, list=18%, signal=24%
GOBP_PURINE_CONTAINING_COMPOUND_BIOSYNTHETIC_PROCESS	GOBP_PURINE_CONTAINING_COMPOUND_BIOSYNTHETIC_PROCESS		95	-0.112118	-0.502293	0.987952	1	1	1503	tags=14%, list=16%, signal=16%
GOBP_PURINE_CONTAINING_COMPOUND_CATABOLIC_PROCESS	GOBP_PURINE_CONTAINING_COMPOUND_CATABOLIC_PROCESS		31	-0.318226	-1.09022	0.319444	0.928725	1	2269	tags=32%, list=24%, signal=42%
GOBP_PURINE_CONTAINING_COMPOUND_METABOLIC_PROCESS	GOBP_PURINE_CONTAINING_COMPOUND_METABOLIC_PROCESS		224	-0.0977433	-0.509666	1	1	1	1424	tags=12%, list=15%, signal=13%
GOBP_PURINE_NUCLEOSIDE_MONOPHOSPHATE_BIOSYNTHETIC_PROCESS	GOBP_PURINE_NUCLEOSIDE_MONOPHOSPHATE_BIOSYNTHETIC_PROCESS		15	-0.312796	-0.937719	0.618421	1	1	5807	tags=87%, list=62%, signal=228%
GOBP_PURINE_NUCLEOSIDE_MONOPHOSPHATE_METABOLIC_PROCESS	GOBP_PURINE_NUCLEOSIDE_MONOPHOSPHATE_METABOLIC_PROCESS		26	-0.337575	-1.1935	0.263889	0.814095	1	4210	tags=65%, list=45%, signal=118%
GOBP_PYRIMIDINE_CONTAINING_COMPOUND_BIOSYNTHETIC_PROCESS	GOBP_PYRIMIDINE_CONTAINING_COMPOUND_BIOSYNTHETIC_PROCESS		26	-0.192545	-0.696497	0.813333	1	1	5235	tags=62%, list=56%, signal=139%
GOBP_PYRIMIDINE_CONTAINING_COMPOUND_CATABOLIC_PROCESS	GOBP_PYRIMIDINE_CONTAINING_COMPOUND_CATABOLIC_PROCESS		17	-0.533353	-1.71234	0	0.117265	1	2945	tags=65%, list=31%, signal=94%
GOBP_PYRIMIDINE_CONTAINING_COMPOUND_METABOLIC_PROCESS	GOBP_PYRIMIDINE_CONTAINING_COMPOUND_METABOLIC_PROCESS		45	-0.367064	-1.42981	0.106667	0.428205	1	2945	tags=47%, list=31%, signal=68%
GOBP_PYRIMIDINE_DEOXYRIBONUCLEOTIDE_METABOLIC_PROCESS	GOBP_PYRIMIDINE_DEOXYRIBONUCLEOTIDE_METABOLIC_PROCESS		16	-0.461119	-1.33643	0.19403	0.582105	1	2945	tags=63%, list=31%, signal=91%
GOBP_PYRIMIDINE_NUCLEOSIDE_METABOLIC_PROCESS	GOBP_PYRIMIDINE_NUCLEOSIDE_METABOLIC_PROCESS		16	-0.377675	-1.07426	0.382353	0.936476	1	3520	tags=50%, list=38%, signal=80%
GOBP_PYRIMIDINE_NUCLEOSIDE_TRIPHOSPHATE_METABOLIC_PROCESS	GOBP_PYRIMIDINE_NUCLEOSIDE_TRIPHOSPHATE_METABOLIC_PROCESS		16	-0.164255	-0.508045	0.958333	1	1	7532	tags=94%, list=80%, signal=479%
GOBP_PYRIMIDINE_NUCLEOTIDE_BIOSYNTHETIC_PROCESS	GOBP_PYRIMIDINE_NUCLEOTIDE_BIOSYNTHETIC_PROCESS		20	-0.190544	-0.645499	0.871429	1	1	4575	tags=50%, list=49%, signal=98%
GOBP_PYRIMIDINE_NUCLEOTIDE_METABOLIC_PROCESS	GOBP_PYRIMIDINE_NUCLEOTIDE_METABOLIC_PROCESS		32	-0.304874	-1.09276	0.328947	0.924001	1	3170	tags=47%, list=34%, signal=71%
GOBP_PYRIMIDINE_RIBONUCLEOTIDE_METABOLIC_PROCESS	GOBP_PYRIMIDINE_RIBONUCLEOTIDE_METABOLIC_PROCESS		17	-0.251042	-0.761424	0.791667	1	1	3170	tags=41%, list=34%, signal=62%
GOBP_PYRUVATE_METABOLIC_PROCESS	GOBP_PYRUVATE_METABOLIC_PROCESS		80	-0.160994	-0.680625	0.898734	1	1	1344	tags=14%, list=14%, signal=16%
GOBP_QUINONE_METABOLIC_PROCESS	GOBP_QUINONE_METABOLIC_PROCESS		17	-0.28357	-0.915929	0.64	1	1	2120	tags=29%, list=23%, signal=38%
GOBP_RAS_PROTEIN_SIGNAL_TRANSDUCTION	GOBP_RAS_PROTEIN_SIGNAL_TRANSDUCTION		164	-0.177014	-0.869076	0.733333	1	1	3240	tags=34%, list=35%, signal=51%
GOBP_REACTIVE_OXYGEN_SPECIES_METABOLIC_PROCESS	GOBP_REACTIVE_OXYGEN_SPECIES_METABOLIC_PROCESS		96	-0.215585	-0.918145	0.566265	1	1	893	tags=15%, list=10%, signal=16%
GOBP_RECEPTOR_CATABOLIC_PROCESS	GOBP_RECEPTOR_CATABOLIC_PROCESS		21	-0.228672	-0.725262	0.831169	1	1	938	tags=14%, list=10%, signal=16%
GOBP_RECEPTOR_CLUSTERING	GOBP_RECEPTOR_CLUSTERING		27	-0.145336	-0.485569	1	1	1	4695	tags=56%, list=50%, signal=111%
GOBP_RECEPTOR_INTERNALIZATION	GOBP_RECEPTOR_INTERNALIZATION		49	-0.261516	-1.04647	0.423077	0.962098	1	690	tags=14%, list=7%, signal=15%
GOBP_RECEPTOR_MEDIATED_ENDOCYTOSIS	GOBP_RECEPTOR_MEDIATED_ENDOCYTOSIS		118	-0.156863	-0.708525	0.918605	1	1	2034	tags=21%, list=22%, signal=27%
GOBP_RECEPTOR_METABOLIC_PROCESS	GOBP_RECEPTOR_METABOLIC_PROCESS		84	-0.167315	-0.789294	0.820225	1	1	690	tags=10%, list=7%, signal=10%
GOBP_RECEPTOR_RECYCLING	GOBP_RECEPTOR_RECYCLING		21	-0.199112	-0.644168	0.881579	1	1	5964	tags=71%, list=64%, signal=196%
GOBP_RECEPTOR_SIGNALING_PATHWAY_VIA_STAT	GOBP_RECEPTOR_SIGNALING_PATHWAY_VIA_STAT		57	-0.150144	-0.605623	0.951219	1	1	3674	tags=40%, list=39%, signal=66%
GOBP_RECOMBINATIONAL_REPAIR	GOBP_RECOMBINATIONAL_REPAIR		86	-0.301199	-1.32118	0.101266	0.601715	1	5132	tags=71%, list=55%, signal=156%
GOBP_REGENERATION	GOBP_REGENERATION		93	-0.308395	-1.44339	0.0365854	0.416065	1	1928	tags=32%, list=21%, signal=40%
GOBP_REGIONALIZATION	GOBP_REGIONALIZATION		146	-0.370633	-1.7652	0	0.0913307	1	1837	tags=34%, list=20%, signal=41%
GOBP_REGULATION_OF_ACTIN_FILAMENT_BASED_MOVEMENT	GOBP_REGULATION_OF_ACTIN_FILAMENT_BASED_MOVEMENT		19	-0.352205	-1.11458	0.337838	0.896928	1	1396	tags=26%, list=15%, signal=31%
GOBP_REGULATION_OF_ACTIN_FILAMENT_BASED_PROCESS	GOBP_REGULATION_OF_ACTIN_FILAMENT_BASED_PROCESS		189	-0.154281	-0.761124	0.933333	1	1	2954	tags=28%, list=32%, signal=40%
GOBP_REGULATION_OF_ACTIN_FILAMENT_BUNDLE_ASSEMBLY	GOBP_REGULATION_OF_ACTIN_FILAMENT_BUNDLE_ASSEMBLY		50	-0.294234	-1.22327	0.166667	0.767189	1	4320	tags=54%, list=46%, signal=100%
GOBP_REGULATION_OF_ACTIN_FILAMENT_ORGANIZATION	GOBP_REGULATION_OF_ACTIN_FILAMENT_ORGANIZATION		134	-0.148072	-0.728933	0.883721	1	1	1724	tags=17%, list=18%, signal=21%
GOBP_REGULATION_OF_ACTIN_NUCLEATION	GOBP_REGULATION_OF_ACTIN_NUCLEATION		15	-0.182272	-0.525168	0.984615	1	1	3715	tags=40%, list=40%, signal=66%
GOBP_REGULATION_OF_ACTION_POTENTIAL	GOBP_REGULATION_OF_ACTION_POTENTIAL		25	-0.419084	-1.39244	0.0985916	0.4865	1	1396	tags=28%, list=15%, signal=33%
GOBP_REGULATION_OF_ACTOMYOSIN_STRUCTURE_ORGANIZATION	GOBP_REGULATION_OF_ACTOMYOSIN_STRUCTURE_ORGANIZATION		47	-0.26477	-1.12483	0.315068	0.890894	1	3701	tags=43%, list=40%, signal=70%
GOBP_REGULATION_OF_ALCOHOL_BIOSYNTHETIC_PROCESS	GOBP_REGULATION_OF_ALCOHOL_BIOSYNTHETIC_PROCESS		38	-0.322958	-1.21944	0.173913	0.769778	1	1603	tags=24%, list=17%, signal=28%
GOBP_REGULATION_OF_ALPHA_BETA_T_CELL_ACTIVATION	GOBP_REGULATION_OF_ALPHA_BETA_T_CELL_ACTIVATION		38	-0.360822	-1.36521	0.102564	0.536236	1	1852	tags=34%, list=20%, signal=42%
GOBP_REGULATION_OF_ALPHA_BETA_T_CELL_DIFFERENTIATION	GOBP_REGULATION_OF_ALPHA_BETA_T_CELL_DIFFERENTIATION		29	-0.357545	-1.29016	0.205128	0.65211	1	1852	tags=34%, list=20%, signal=43%
GOBP_REGULATION_OF_ANATOMICAL_STRUCTURE_MORPHOGENESIS	GOBP_REGULATION_OF_ANATOMICAL_STRUCTURE_MORPHOGENESIS		478	-0.26195	-1.4566	0	0.394837	1	1919	tags=25%, list=20%, signal=30%
GOBP_REGULATION_OF_ANATOMICAL_STRUCTURE_SIZE	GOBP_REGULATION_OF_ANATOMICAL_STRUCTURE_SIZE		228	-0.226809	-1.21065	0.175824	0.785078	1	800	tags=13%, list=9%, signal=14%
GOBP_REGULATION_OF_ANDROGEN_RECEPTOR_SIGNALING_PATHWAY	GOBP_REGULATION_OF_ANDROGEN_RECEPTOR_SIGNALING_PATHWAY		17	-0.178297	-0.534319	0.936709	1	1	261	tags=6%, list=3%, signal=6%
GOBP_REGULATION_OF_ANIMAL_ORGAN_MORPHOGENESIS	GOBP_REGULATION_OF_ANIMAL_ORGAN_MORPHOGENESIS		100	-0.364311	-1.65601	0	0.152651	1	1754	tags=27%, list=19%, signal=33%
GOBP_REGULATION_OF_ANION_TRANSMEMBRANE_TRANSPORT	GOBP_REGULATION_OF_ANION_TRANSMEMBRANE_TRANSPORT		48	-0.149402	-0.586398	0.926829	1	1	4388	tags=46%, list=47%, signal=86%
GOBP_REGULATION_OF_ANION_TRANSPORT	GOBP_REGULATION_OF_ANION_TRANSPORT		394	-0.158286	-0.88973	0.78022	1	1	2961	tags=29%, list=32%, signal=41%
GOBP_REGULATION_OF_APOPTOTIC_SIGNALING_PATHWAY	GOBP_REGULATION_OF_APOPTOTIC_SIGNALING_PATHWAY		180	-0.24937	-1.25901	0.0909091	0.704937	1	756	tags=13%, list=8%, signal=14%
GOBP_REGULATION_OF_ATP_METABOLIC_PROCESS	GOBP_REGULATION_OF_ATP_METABOLIC_PROCESS		71	-0.196952	-0.845415	0.7375	1	1	4623	tags=51%, list=49%, signal=99%
GOBP_REGULATION_OF_AUTOPHAGOSOME_ASSEMBLY	GOBP_REGULATION_OF_AUTOPHAGOSOME_ASSEMBLY		24	-0.305102	-1.07472	0.466667	0.935213	1	2111	tags=29%, list=23%, signal=38%
GOBP_REGULATION_OF_AUTOPHAGY	GOBP_REGULATION_OF_AUTOPHAGY		185	-0.204386	-1.0161	0.477778	0.994015	1	1950	tags=20%, list=21%, signal=25%
GOBP_REGULATION_OF_AXONOGENESIS	GOBP_REGULATION_OF_AXONOGENESIS		85	-0.332167	-1.54005	0	0.276772	1	2156	tags=34%, list=23%, signal=44%
GOBP_REGULATION_OF_B_CELL_ACTIVATION	GOBP_REGULATION_OF_B_CELL_ACTIVATION		58	-0.237279	-0.948536	0.555556	1	1	786	tags=16%, list=8%, signal=17%
GOBP_REGULATION_OF_B_CELL_DIFFERENTIATION	GOBP_REGULATION_OF_B_CELL_DIFFERENTIATION		17	-0.412646	-1.31639	0.128571	0.607788	1	2102	tags=53%, list=22%, signal=68%
GOBP_REGULATION_OF_B_CELL_PROLIFERATION	GOBP_REGULATION_OF_B_CELL_PROLIFERATION		23	-0.286605	-0.918863	0.594203	1	1	36	tags=9%, list=0%, signal=9%
GOBP_REGULATION_OF_BEHAVIOR	GOBP_REGULATION_OF_BEHAVIOR		26	-0.334908	-1.19594	0.191781	0.812216	1	1232	tags=27%, list=13%, signal=31%
GOBP_REGULATION_OF_BINDING	GOBP_REGULATION_OF_BINDING		213	-0.268276	-1.36125	0.0106383	0.542526	1	1856	tags=25%, list=20%, signal=31%
GOBP_REGULATION_OF_BIOLOGICAL_PROCESS_INVOLVED_IN_SYMBIOTIC_INTERACTION	GOBP_REGULATION_OF_BIOLOGICAL_PROCESS_INVOLVED_IN_SYMBIOTIC_INTERACTION		87	-0.187514	-0.8497	0.753086	1	1	819	tags=11%, list=9%, signal=12%
GOBP_REGULATION_OF_BIOMINERALIZATION	GOBP_REGULATION_OF_BIOMINERALIZATION		40	-0.44498	-1.79535	0	0.0764941	1	2278	tags=45%, list=24%, signal=59%
GOBP_REGULATION_OF_BLOOD_CIRCULATION	GOBP_REGULATION_OF_BLOOD_CIRCULATION		123	-0.304274	-1.43022	0.0229885	0.428543	1	975	tags=19%, list=10%, signal=21%
GOBP_REGULATION_OF_BLOOD_PRESSURE	GOBP_REGULATION_OF_BLOOD_PRESSURE		66	-0.425378	-1.79468	0	0.0762324	1	860	tags=30%, list=9%, signal=33%
GOBP_REGULATION_OF_BMP_SIGNALING_PATHWAY	GOBP_REGULATION_OF_BMP_SIGNALING_PATHWAY		39	-0.436815	-1.70246	0.0133333	0.1223	1	733	tags=28%, list=8%, signal=30%
GOBP_REGULATION_OF_BODY_FLUID_LEVELS	GOBP_REGULATION_OF_BODY_FLUID_LEVELS		197	-0.242648	-1.23744	0.0989011	0.744135	1	2761	tags=34%, list=29%, signal=47%
GOBP_REGULATION_OF_BONE_MINERALIZATION	GOBP_REGULATION_OF_BONE_MINERALIZATION		32	-0.418323	-1.51553	0.0571429	0.305294	1	1336	tags=31%, list=14%, signal=36%
GOBP_REGULATION_OF_BONE_REMODELING	GOBP_REGULATION_OF_BONE_REMODELING		22	-0.407841	-1.34582	0.146667	0.565611	1	3633	tags=59%, list=39%, signal=96%
GOBP_REGULATION_OF_CALCINEURIN_MEDIATED_SIGNALING	GOBP_REGULATION_OF_CALCINEURIN_MEDIATED_SIGNALING		16	-0.203339	-0.591814	0.894737	1	1	3657	tags=44%, list=39%, signal=72%
GOBP_REGULATION_OF_CALCIUM_ION_DEPENDENT_EXOCYTOSIS	GOBP_REGULATION_OF_CALCIUM_ION_DEPENDENT_EXOCYTOSIS		24	-0.29371	-0.972988	0.519481	1	1	3619	tags=50%, list=39%, signal=81%
GOBP_REGULATION_OF_CALCIUM_ION_IMPORT	GOBP_REGULATION_OF_CALCIUM_ION_IMPORT		16	-0.280676	-0.853921	0.68	1	1	2882	tags=44%, list=31%, signal=63%
GOBP_REGULATION_OF_CAMP_MEDIATED_SIGNALING	GOBP_REGULATION_OF_CAMP_MEDIATED_SIGNALING		17	-0.356272	-1.10281	0.361111	0.914192	1	1126	tags=24%, list=12%, signal=27%
GOBP_REGULATION_OF_CARBOHYDRATE_BIOSYNTHETIC_PROCESS	GOBP_REGULATION_OF_CARBOHYDRATE_BIOSYNTHETIC_PROCESS		42	-0.310175	-1.19449	0.256098	0.813655	1	896	tags=19%, list=10%, signal=21%
GOBP_REGULATION_OF_CARBOHYDRATE_CATABOLIC_PROCESS	GOBP_REGULATION_OF_CARBOHYDRATE_CATABOLIC_PROCESS		58	-0.190005	-0.807914	0.734177	1	1	1344	tags=16%, list=14%, signal=18%
GOBP_REGULATION_OF_CARBOHYDRATE_METABOLIC_PROCESS	GOBP_REGULATION_OF_CARBOHYDRATE_METABOLIC_PROCESS		116	-0.292534	-1.4342	0.0238095	0.420849	1	1352	tags=22%, list=14%, signal=25%
GOBP_REGULATION_OF_CARDIAC_MUSCLE_CELL_PROLIFERATION	GOBP_REGULATION_OF_CARDIAC_MUSCLE_CELL_PROLIFERATION		21	-0.609637	-2.04139	0	0.0146111	0.43	1413	tags=57%, list=15%, signal=67%
GOBP_REGULATION_OF_CARDIAC_MUSCLE_CONTRACTION	GOBP_REGULATION_OF_CARDIAC_MUSCLE_CONTRACTION		34	-0.195118	-0.739916	0.910256	1	1	1404	tags=18%, list=15%, signal=21%
GOBP_REGULATION_OF_CARDIOCYTE_DIFFERENTIATION	GOBP_REGULATION_OF_CARDIOCYTE_DIFFERENTIATION		16	-0.644209	-2.08188	0.0138889	0.0103722	0.23	1919	tags=63%, list=20%, signal=78%
GOBP_REGULATION_OF_CARTILAGE_DEVELOPMENT	GOBP_REGULATION_OF_CARTILAGE_DEVELOPMENT		38	-0.484918	-1.8501	0.0135135	0.0545745	1	903	tags=34%, list=10%, signal=38%
GOBP_REGULATION_OF_CATION_CHANNEL_ACTIVITY	GOBP_REGULATION_OF_CATION_CHANNEL_ACTIVITY		75	-0.225957	-0.978643	0.481482	1	1	1537	tags=24%, list=16%, signal=28%
GOBP_REGULATION_OF_CATION_TRANSMEMBRANE_TRANSPORT	GOBP_REGULATION_OF_CATION_TRANSMEMBRANE_TRANSPORT		158	-0.20476	-1.01184	0.433735	0.999174	1	1537	tags=20%, list=16%, signal=24%
GOBP_REGULATION_OF_CD4_POSITIVE_ALPHA_BETA_T_CELL_ACTIVATION	GOBP_REGULATION_OF_CD4_POSITIVE_ALPHA_BETA_T_CELL_ACTIVATION		23	-0.388608	-1.3059	0.174603	0.630231	1	1852	tags=39%, list=20%, signal=49%
GOBP_REGULATION_OF_CD4_POSITIVE_ALPHA_BETA_T_CELL_DIFFERENTIATION	GOBP_REGULATION_OF_CD4_POSITIVE_ALPHA_BETA_T_CELL_DIFFERENTIATION		18	-0.237597	-0.741433	0.823529	1	1	1852	tags=33%, list=20%, signal=41%
GOBP_REGULATION_OF_CELL_ACTIVATION	GOBP_REGULATION_OF_CELL_ACTIVATION		224	-0.247579	-1.25539	0.0898876	0.714235	1	2144	tags=31%, list=23%, signal=39%
GOBP_REGULATION_OF_CELL_ADHESION	GOBP_REGULATION_OF_CELL_ADHESION		304	-0.283153	-1.43985	0	0.419131	1	1955	tags=31%, list=21%, signal=37%
GOBP_REGULATION_OF_CELL_ADHESION_MEDIATED_BY_INTEGRIN	GOBP_REGULATION_OF_CELL_ADHESION_MEDIATED_BY_INTEGRIN		21	-0.190938	-0.638508	0.902439	1	1	6199	tags=76%, list=66%, signal=225%
GOBP_REGULATION_OF_CELL_AGING	GOBP_REGULATION_OF_CELL_AGING		27	-0.195647	-0.676413	0.86076	1	1	3727	tags=37%, list=40%, signal=61%
GOBP_REGULATION_OF_CELL_CELL_ADHESION	GOBP_REGULATION_OF_CELL_CELL_ADHESION		178	-0.286917	-1.37901	0.0215054	0.507423	1	1927	tags=33%, list=21%, signal=40%
GOBP_REGULATION_OF_CELL_CYCLE_ARREST	GOBP_REGULATION_OF_CELL_CYCLE_ARREST		69	-0.161481	-0.692228	0.925926	1	1	3757	tags=48%, list=40%, signal=79%
GOBP_REGULATION_OF_CELL_CYCLE_CHECKPOINT	GOBP_REGULATION_OF_CELL_CYCLE_CHECKPOINT		23	-0.301013	-1.06966	0.388889	0.943116	1	4940	tags=70%, list=53%, signal=147%
GOBP_REGULATION_OF_CELL_CYCLE_G1_S_PHASE_TRANSITION	GOBP_REGULATION_OF_CELL_CYCLE_G1_S_PHASE_TRANSITION		95	-0.244279	-1.11789	0.333333	0.895802	1	4023	tags=55%, list=43%, signal=95%
GOBP_REGULATION_OF_CELL_CYCLE_G2_M_PHASE_TRANSITION	GOBP_REGULATION_OF_CELL_CYCLE_G2_M_PHASE_TRANSITION		147	-0.16982	-0.821861	0.858824	1	1	5655	tags=63%, list=60%, signal=156%
GOBP_REGULATION_OF_CELL_CYCLE_PHASE_TRANSITION	GOBP_REGULATION_OF_CELL_CYCLE_PHASE_TRANSITION		292	-0.183569	-0.958523	0.623656	1	1	5368	tags=62%, list=57%, signal=142%
GOBP_REGULATION_OF_CELL_CYCLE_PROCESS	GOBP_REGULATION_OF_CELL_CYCLE_PROCESS		456	-0.188467	-1.04903	0.427083	0.962158	1	4539	tags=52%, list=48%, signal=95%
GOBP_REGULATION_OF_CELL_DEVELOPMENT	GOBP_REGULATION_OF_CELL_DEVELOPMENT		246	-0.324426	-1.68871	0	0.1303	1	1030	tags=21%, list=11%, signal=23%
GOBP_REGULATION_OF_CELL_DIVISION	GOBP_REGULATION_OF_CELL_DIVISION		78	-0.252034	-1.10714	0.37037	0.906617	1	1773	tags=26%, list=19%, signal=31%
GOBP_REGULATION_OF_CELL_JUNCTION_ASSEMBLY	GOBP_REGULATION_OF_CELL_JUNCTION_ASSEMBLY		101	-0.344132	-1.60664	0	0.204241	1	1955	tags=30%, list=21%, signal=37%
GOBP_REGULATION_OF_CELL_MATRIX_ADHESION	GOBP_REGULATION_OF_CELL_MATRIX_ADHESION		52	-0.341346	-1.36951	0.101124	0.531225	1	3159	tags=44%, list=34%, signal=66%
GOBP_REGULATION_OF_CELL_MIGRATION_INVOLVED_IN_SPROUTING_ANGIOGENESIS	GOBP_REGULATION_OF_CELL_MIGRATION_INVOLVED_IN_SPROUTING_ANGIOGENESIS		19	-0.503969	-1.60339	0.0142857	0.208938	1	592	tags=26%, list=6%, signal=28%
GOBP_REGULATION_OF_CELL_MORPHOGENESIS	GOBP_REGULATION_OF_CELL_MORPHOGENESIS		150	-0.157843	-0.761484	0.858824	1	1	1682	tags=15%, list=18%, signal=18%
GOBP_REGULATION_OF_CELL_MORPHOGENESIS_INVOLVED_IN_DIFFERENTIATION	GOBP_REGULATION_OF_CELL_MORPHOGENESIS_INVOLVED_IN_DIFFERENTIATION		44	-0.134996	-0.520681	0.986111	1	1	728	tags=9%, list=8%, signal=10%
GOBP_REGULATION_OF_CELL_PROJECTION_ASSEMBLY	GOBP_REGULATION_OF_CELL_PROJECTION_ASSEMBLY		90	-0.187082	-0.850155	0.7125	1	1	3178	tags=36%, list=34%, signal=53%
GOBP_REGULATION_OF_CELL_PROJECTION_ORGANIZATION	GOBP_REGULATION_OF_CELL_PROJECTION_ORGANIZATION		323	-0.197763	-1.04876	0.358696	0.961669	1	3178	tags=35%, list=34%, signal=51%
GOBP_REGULATION_OF_CELL_SHAPE	GOBP_REGULATION_OF_CELL_SHAPE		71	-0.211406	-0.864673	0.695122	1	1	1655	tags=18%, list=18%, signal=22%
GOBP_REGULATION_OF_CELL_SIZE	GOBP_REGULATION_OF_CELL_SIZE		90	-0.250086	-1.1089	0.333333	0.904886	1	1952	tags=23%, list=21%, signal=29%
GOBP_REGULATION_OF_CELL_SUBSTRATE_ADHESION	GOBP_REGULATION_OF_CELL_SUBSTRATE_ADHESION		93	-0.263577	-1.20699	0.182927	0.791626	1	1868	tags=26%, list=20%, signal=32%
GOBP_REGULATION_OF_CELL_SUBSTRATE_JUNCTION_ORGANIZATION	GOBP_REGULATION_OF_CELL_SUBSTRATE_JUNCTION_ORGANIZATION		37	-0.296542	-1.08178	0.407895	0.930273	1	3159	tags=41%, list=34%, signal=61%
GOBP_REGULATION_OF_CELLULAR_AMIDE_METABOLIC_PROCESS	GOBP_REGULATION_OF_CELLULAR_AMIDE_METABOLIC_PROCESS		247	-0.0862284	-0.44952	1	1	1	4821	tags=47%, list=51%, signal=94%
GOBP_REGULATION_OF_CELLULAR_CARBOHYDRATE_METABOLIC_PROCESS	GOBP_REGULATION_OF_CELLULAR_CARBOHYDRATE_METABOLIC_PROCESS		73	-0.370123	-1.69441	0	0.126303	1	1352	tags=27%, list=14%, signal=32%
GOBP_REGULATION_OF_CELLULAR_CATABOLIC_PROCESS	GOBP_REGULATION_OF_CELLULAR_CATABOLIC_PROCESS		472	-0.115073	-0.626853	0.989583	1	1	2647	tags=21%, list=28%, signal=28%
GOBP_REGULATION_OF_CELLULAR_COMPONENT_BIOGENESIS	GOBP_REGULATION_OF_CELLULAR_COMPONENT_BIOGENESIS		500	-0.197828	-1.09582	0.270833	0.924473	1	3798	tags=40%, list=41%, signal=64%
GOBP_REGULATION_OF_CELLULAR_COMPONENT_MOVEMENT	GOBP_REGULATION_OF_CELLULAR_COMPONENT_MOVEMENT		453	-0.262084	-1.43911	0	0.41751	1	1955	tags=26%, list=21%, signal=31%
GOBP_REGULATION_OF_CELLULAR_COMPONENT_SIZE	GOBP_REGULATION_OF_CELLULAR_COMPONENT_SIZE		184	-0.142745	-0.715298	0.965909	1	1	1952	tags=18%, list=21%, signal=22%
GOBP_REGULATION_OF_CELLULAR_KETONE_METABOLIC_PROCESS	GOBP_REGULATION_OF_CELLULAR_KETONE_METABOLIC_PROCESS		104	-0.17354	-0.790575	0.850575	1	1	2138	tags=24%, list=23%, signal=31%
GOBP_REGULATION_OF_CELLULAR_LOCALIZATION	GOBP_REGULATION_OF_CELLULAR_LOCALIZATION		439	-0.112978	-0.616313	1	1	1	3259	tags=30%, list=35%, signal=43%
GOBP_REGULATION_OF_CELLULAR_PROTEIN_CATABOLIC_PROCESS	GOBP_REGULATION_OF_CELLULAR_PROTEIN_CATABOLIC_PROCESS		133	-0.128545	-0.604889	0.976744	1	1	2716	tags=23%, list=29%, signal=32%
GOBP_REGULATION_OF_CELLULAR_PROTEIN_LOCALIZATION	GOBP_REGULATION_OF_CELLULAR_PROTEIN_LOCALIZATION		313	-0.122116	-0.642243	1	1	1	4979	tags=51%, list=53%, signal=106%
GOBP_REGULATION_OF_CELLULAR_RESPONSE_TO_GROWTH_FACTOR_STIMULUS	GOBP_REGULATION_OF_CELLULAR_RESPONSE_TO_GROWTH_FACTOR_STIMULUS		129	-0.295397	-1.39617	0.0119048	0.484608	1	2169	tags=30%, list=23%, signal=39%
GOBP_REGULATION_OF_CELLULAR_RESPONSE_TO_HEAT	GOBP_REGULATION_OF_CELLULAR_RESPONSE_TO_HEAT		54	-0.177276	-0.729175	0.828947	1	1	5993	tags=69%, list=64%, signal=189%
GOBP_REGULATION_OF_CELLULAR_RESPONSE_TO_INSULIN_STIMULUS	GOBP_REGULATION_OF_CELLULAR_RESPONSE_TO_INSULIN_STIMULUS		35	-0.198885	-0.777549	0.743243	1	1	5713	tags=66%, list=61%, signal=168%
GOBP_REGULATION_OF_CELLULAR_RESPONSE_TO_STRESS	GOBP_REGULATION_OF_CELLULAR_RESPONSE_TO_STRESS		396	-0.184758	-1.02537	0.438775	0.985481	1	2599	tags=28%, list=28%, signal=36%
GOBP_REGULATION_OF_CELLULAR_RESPONSE_TO_TRANSFORMING_GROWTH_FACTOR_BETA_STIMULUS	GOBP_REGULATION_OF_CELLULAR_RESPONSE_TO_TRANSFORMING_GROWTH_FACTOR_BETA_STIMULUS		61	-0.282441	-1.16999	0.2625	0.838689	1	3712	tags=44%, list=40%, signal=73%
GOBP_REGULATION_OF_CENTRIOLE_REPLICATION	GOBP_REGULATION_OF_CENTRIOLE_REPLICATION		16	-0.263668	-0.807876	0.695652	1	1	5298	tags=75%, list=57%, signal=172%
GOBP_REGULATION_OF_CENTROSOME_CYCLE	GOBP_REGULATION_OF_CENTROSOME_CYCLE		33	-0.294468	-1.09364	0.325301	0.926052	1	3997	tags=58%, list=43%, signal=100%
GOBP_REGULATION_OF_CHEMOTAXIS	GOBP_REGULATION_OF_CHEMOTAXIS		84	-0.317434	-1.5342	0.0344828	0.278585	1	882	tags=20%, list=9%, signal=22%
GOBP_REGULATION_OF_CHOLESTEROL_BIOSYNTHETIC_PROCESS	GOBP_REGULATION_OF_CHOLESTEROL_BIOSYNTHETIC_PROCESS		29	-0.141062	-0.538605	0.934211	1	1	3979	tags=41%, list=43%, signal=72%
GOBP_REGULATION_OF_CHOLESTEROL_METABOLIC_PROCESS	GOBP_REGULATION_OF_CHOLESTEROL_METABOLIC_PROCESS		34	-0.208738	-0.803973	0.75	1	1	3423	tags=38%, list=37%, signal=60%
GOBP_REGULATION_OF_CHONDROCYTE_DIFFERENTIATION	GOBP_REGULATION_OF_CHONDROCYTE_DIFFERENTIATION		29	-0.436941	-1.55064	0.0133333	0.26119	1	903	tags=31%, list=10%, signal=34%
GOBP_REGULATION_OF_CHROMATIN_BINDING	GOBP_REGULATION_OF_CHROMATIN_BINDING		15	-0.403307	-1.23812	0.210526	0.742959	1	1549	tags=40%, list=17%, signal=48%
GOBP_REGULATION_OF_CHROMATIN_ORGANIZATION	GOBP_REGULATION_OF_CHROMATIN_ORGANIZATION		113	-0.138485	-0.654732	0.956522	1	1	1659	tags=17%, list=18%, signal=20%
[truncated: 3,097 more rows]

## Sheet: GSEA JQ1 positive
NAME	GS<br> follow link to MSigDB	GS DETAILS	SIZE	ES	NES	NOM p-val	FDR q-val	FWER p-val	RANK AT MAX	LEADING EDGE
[truncated: 2,846 more rows]

[truncated: 3 more sheets: GSEA JQ1 negative, GSEA Combo positive, GSEA Combo negative]
