# Supplementary material for: Synergistic Anti-Tumor Effect of Combining Selective CDK7 and BRD4 Inhibition in Neuroblastoma
Source: Front Oncol. 2022 Jan 27;11:773186. doi: 10.3389/fonc.2021.773186 (PMC8859926; doi:10.3389/fonc.2021.773186)
Supplement: Supplementary file 4 [file Table_3.xlsx]

## Sheet: Fig. 2E
Fig. 2E Kelly cells treated with YKL-5-124 and LDC000067	Fa	CI Value
	0.02932	1.73643
	0.01281	27.2781
	0.04250	7.57956
	0.20277	0.92503
	0.35538	0.67985
	0.59605	0.34117
	0.91341	0.02879
	0.98584	0.00281
	0.99700	0.000495
Fig. 2E Kelly cells treated with YKL-5-124 and THZ531	Fa	CI Value
	0.01716	4.44436
	0.01984	10.406
	0.04676	7.20253
	0.1792	1.98023
	0.43146	0.8863
	0.65351	0.69713
	0.78534	0.80882
	0.96273	0.16115
	0.99723	0.01417

## Sheet: Fig.3A
Fig. 3A IMR-32 cells treated YKL-5-124 and JQ1	Fa	CI Value		Fig. 3A Kelly cells treated YKL-5-124 and JQ1	Fa	CI Value
	0.04297	0.59098			0.01312	2.41623
	0.10432	0.28566			0.01307	7.30684
	0.14175	0.44031			0.06719	0.83869
	0.32093	0.18006			0.21986	0.22323
	0.69812	0.02769			0.45724	0.10187
	0.92558	0.00379			0.74264	0.03781
	0.97874	0.00108			0.93876	0.00678
	0.98228	0.00233			0.97797	0.0034
	0.97807	0.0103			0.99094	0.00224
Fig. 3A IMR-32 cells treated YKL-5-124 and iBET762	Fa	CI Value		Fig. 3A Kelly cells treated YKL-5-124 and iBET762	Fa	CI Value
	0.00226	2.5123			0.00218	2.14161
	0.05559	0.72958			0.01204	6.66872
	0.11836	0.54012			0.04104	5.21505
	0.31036	0.21453			0.19947	0.35663
	0.69682	0.04443			0.39184	0.15002
	0.92615	0.0087			0.69793	0.03221
	0.95774	0.01017			0.92445	0.00309
	0.96738	0.0199			0.9671	0.00152
	0.97764	0.03229			0.97478	0.00259
Fig. 3A IMR-32 cells treated YKL-5-124 and iBET151	Fa	CI Value		Fig. 3A Kelly cells treated YKL-5-124 and iBET151	Fa	CI Value
	0.09191	2.14548			0.06096	1.25543
	0.29138	0.22585			0.13431	0.421
	0.48568	0.0938			0.18667	0.47588
	0.61805	0.07858			0.26191	0.4871
	0.67516	0.13049			0.46518	0.16959
	0.89577	0.01402			0.64288	0.09763
	0.96337	0.00316			0.86714	0.02163
	0.97602	0.00349			0.96863	0.00456
	0.97852	0.00809			0.98706	0.00331
Fig. 3A IMR-32 cells treated YKL-5-124 and ZXH-03-026	Fa	CI Value		Fig. 3A Kelly cells treated YKL-5-124 and ZXH-03-026	Fa	CI Value
	0.04299	6.62981			0.09284	0.36042
	0.19407	0.66022			0.08691	1.75152
	0.59685	0.04984			0.02776	21705.1
	0.85008	0.00983			0.24781	0.15327
	0.85028	0.02939			0.53199	0.10045
	0.91194	0.02609			0.79184	0.06954
	0.91103	0.08008			0.94591	0.03274
	0.94839	0.07345			0.99167	0.00958
	0.96839	0.0782			0.99705	0.00809
Fig. S3B SHSY5Y cells treated YKL-5-124 and JQ1	Fa	CI Value		Fig. 3B SKNAS cells treated YKL-5-124 and JQ1	Fa	CI Value
	0.08261	0.28449			0.06976	0.27439
	0.07079	1.16869			0.06942	0.83071
	0.16876	0.55589			0.23805	0.20302
	0.44617	0.12551			0.47486	0.09541
	0.75831	0.02945			0.65222	0.08049
	0.95165	0.00284			0.83798	0.04158
	0.98611	0.000775			0.94984	0.01326
	0.99519	0.000315			0.9832	0.00571
	0.99673	0.00046			0.99026	0.00665
